# Supplementary material for: Deciphering the molecular landscape of rheumatoid arthritis offers new insights into the stratified treatment for the condition
Source: Front Immunol. 2024 Jun 25;15:1391848. doi: 10.3389/fimmu.2024.1391848 (PMC11232074; doi:10.3389/fimmu.2024.1391848)
Supplement: Supplementary file 3 [file Table_2.xlsx]

## Sheet: Summary
Gene_symbol	GSE110169_logFC	GSE110169_P.Value	GSE110169_adj.P.Val	GSE45291_logFC	GSE45291_P.Value	GSE45291_adj.P.Val	RRA_logFC	RRA_P.Value	RRA_adj.P.Val	SVA2_logFC	SVA2_P.Value	SVA2_adj.P.Val	SVA4_logFC	SVA4_P.Value	SVA4_adj.P.Val
ABCA1	0.50229	0.00140986	0.00611658	0.430029	0.00140986	0.00611658	0.466159	1	1	0.500703	4.38462e-14	1.33484e-12	0.499348	5.92981e-15	2.0981e-13
ABCC2	0.501018	0.0797047	0.156906	0.144214	0.0797047	0.156906	0.322616	1	1	0.342928	2.16836e-14	6.86373e-13	0.342892	5.39492e-20	4.40502e-18
ABHD13	0.541686	0.955298	0.971094	0.00602194	0.955298	0.971094	0.273854	0.0647851	1	0.329815	7.7736e-11	1.23648e-09	0.331098	4.17403e-13	1.03519e-11
ABHD5	0.306841	0.00170069	0.00713527	0.349971	0.00170069	0.00713527	0.328406	1	1	0.354358	5.0182e-11	8.35771e-10	0.365829	1.5694e-11	2.85405e-10
ACSL3	0.377039	5.80515e-05	0.00043847	0.392059	5.80515e-05	0.00043847	0.384549	1	1	0.386956	1.53825e-17	8.76364e-16	0.381913	2.24126e-20	1.96074e-18
ADTRP	0.731243	0.934298	0.957141	-0.0135294	0.934298	0.957141	0.358857	0.0945714	1	0.474723	9.2561e-09	9.65131e-08	0.452326	8.7286e-10	1.10299e-08
AGL	0.664962	0.588714	0.70098	0.0470661	0.588714	0.70098	0.356014	0.589534	1	0.422316	3.43843e-17	1.82489e-15	0.402719	4.70604e-11	7.68509e-10
AIM2	0.327458	3.61372e-05	0.000298587	0.59973	3.61372e-05	0.000298587	0.463594	1	1	0.429684	4.69896e-10	6.42205e-09	0.438876	1.81254e-11	3.23898e-10
AKR1C3	0.741221	0.0668584	0.137092	-0.263928	0.0668584	0.137092	0.238646	1	1	0.364049	7.13084e-07	4.9407e-06	0.358688	1.00583e-07	8.38031e-07
ALCAM	0.419011	0.000124456	0.000828076	0.388045	0.000124456	0.000828076	0.403528	1	1	0.431388	1.13433e-16	5.54015e-15	0.436206	1.32708e-16	6.3263e-15
ALG10B	0.704026	0.0966903	0.18219	-0.165242	0.0966903	0.18219	0.269392	1	1	0.338232	4.71523e-10	6.43876e-09	0.332886	2.08061e-10	2.9578e-09
AMN1	0.565697	0.000951453	0.00443213	0.347915	0.000951453	0.00443213	0.456806	1	1	0.497297	1.0065e-21	1.30965e-19	0.474497	5.26067e-21	5.2025e-19
ANGPT1	0.752248	1.06045e-08	3.17403e-07	0.615266	1.06045e-08	3.17403e-07	0.683757	1	1	0.669343	1.51558e-26	5.0273e-24	0.663117	4.75301e-36	5.82134e-33
ANKRA2	0.733239	0.479501	0.607223	-0.0800352	0.479501	0.607223	0.326602	0.753066	1	0.400023	4.26311e-11	7.27516e-10	0.398082	8.66903e-13	2.03882e-11
ANKRD12	0.365937	1.52658e-05	0.000145025	0.390757	1.52658e-05	0.000145025	0.378347	1	1	0.392935	1.29204e-18	9.39355e-17	0.407489	3.06688e-20	2.6395e-18
ANKRD22	0.582614	0.000159404	0.00101484	0.859438	0.000159404	0.00101484	0.721026	1	1	0.686969	1.45494e-09	1.78846e-08	0.682455	3.03904e-11	5.23675e-10
ANKRD49	0.621247	0.417267	0.549522	0.0593477	0.417267	0.549522	0.340297	0.847037	1	0.410892	6.74737e-22	9.02786e-20	0.403154	3.18076e-20	2.7228e-18
ANKRD6	0.376968	0.00465427	0.0163371	0.331652	0.00465427	0.0163371	0.35431	1	1	0.34927	8.71809e-12	1.67444e-10	0.339821	8.20133e-13	1.94029e-11
ANXA3	0.664385	6.59255e-06	7.20925e-05	0.656023	6.59255e-06	7.20925e-05	0.660204	1	1	0.681527	4.27781e-19	3.37185e-17	0.688377	3.64615e-20	3.07164e-18
ARG1	1.22872	0.013997	0.0398179	0.663307	0.013997	0.0398179	0.946011	1	1	1.0288	7.3189e-15	2.5333e-13	1.02337	2.05966e-15	7.99852e-14
ARL13B	0.877563	0.00779622	0.024911	-0.234585	0.00779622	0.024911	0.321489	1	1	0.35905	1.53161e-10	2.3115e-09	0.365496	1.39296e-18	9.72747e-17
ARL5B	0.748707	0.16454	0.273096	0.110888	0.16454	0.273096	0.429798	1	1	0.43844	6.86071e-18	4.16932e-16	0.440888	4.45844e-26	1.09211e-23
ASNSD1	0.464584	0.144453	0.247655	0.122855	0.144453	0.247655	0.293719	1	1	0.35281	2.23979e-16	1.0276e-14	0.352233	1.48057e-16	6.97446e-15
ASPH	0.678396	0.0103757	0.0314012	0.359918	0.0103757	0.0314012	0.519157	1	1	0.574128	2.09389e-15	8.15134e-14	0.561735	1.27568e-16	6.11788e-15
ATAD2	0.515902	0.0168307	0.0461714	0.212803	0.0168307	0.0461714	0.364352	1	1	0.388801	2.01749e-15	7.87316e-14	0.377337	9.33764e-20	7.4337e-18
ATG5	0.591725	0.154023	0.259744	0.0753395	0.154023	0.259744	0.333532	1	1	0.354963	1.53247e-18	1.08444e-16	0.345981	2.20457e-22	2.85376e-20
ATP5MJ	0.76235	2.02796e-05	0.000184721	0.223614	2.02796e-05	0.000184721	0.492982	1	1	0.514783	6.41217e-30	5.67192e-27	0.515928	2.90984e-37	4.21186e-34
ATP8A1	0.578705	0.812326	0.874176	-0.0175563	0.812326	0.874176	0.280574	0.273343	1	0.345595	2.41139e-15	9.27394e-14	0.321139	5.34647e-11	8.60734e-10
ATP8B4	0.571549	0.543845	0.663634	-0.0711312	0.543845	0.663634	0.250209	0.657062	1	0.333741	7.58418e-09	8.03963e-08	0.327177	3.75053e-10	5.03932e-09
AZI2	0.51405	0.0314006	0.075832	0.191809	0.0314006	0.075832	0.352929	1	1	0.409474	7.71254e-20	7.10915e-18	0.394594	6.90138e-18	4.14656e-16
B3GNT5	0.521033	0.172036	0.283001	0.129163	0.172036	0.283001	0.325098	1	1	0.385776	1.0449e-13	2.93419e-12	0.371327	2.88325e-13	7.41025e-12
B4GALT6	0.870607	0.0114284	0.0339483	-0.221568	0.0114284	0.0339483	0.324519	1	1	0.389977	1.81091e-12	4.06676e-11	0.404781	1.21258e-21	1.35963e-19
BATF2	0.148588	0.000458027	0.00244067	0.801759	0.000458027	0.00244067	0.475173	1	1	0.348372	0.000767088	0.00264822	0.349376	0.000293819	0.00113411
BCAT1	0.839001	0.0293281	0.0719509	0.308314	0.0293281	0.0719509	0.573658	1	1	0.63822	1.06145e-17	6.28268e-16	0.632005	3.20121e-18	2.09752e-16
BCL2A1	1.1681	1.09337e-05	0.000110251	0.289568	1.09337e-05	0.000110251	0.728835	1	1	0.775339	2.2132e-43	3.52386e-39	0.753984	1.15305e-37	2.03987e-34
BCLAF3	0.733774	0.244622	0.368116	-0.120175	0.244622	0.368116	0.306799	1	1	0.375097	6.57385e-11	1.06263e-09	0.379465	5.85465e-15	2.07612e-13
BEND7	0.31143	1.46161e-07	2.97213e-06	0.652361	1.46161e-07	2.97213e-06	0.481895	1	1	0.42643	8.56126e-10	1.10018e-08	0.426526	3.28166e-11	5.60629e-10
BIRC2	0.570599	0.0145205	0.0409825	0.171559	0.0145205	0.0409825	0.371079	1	1	0.435088	4.12256e-27	1.45865e-24	0.424964	7.65403e-18	4.52141e-16
BMX	0.484228	3.41004e-05	0.000284862	0.707055	3.41004e-05	0.000284862	0.595641	1	1	0.552854	5.96427e-11	9.7e-10	0.54618	7.04663e-13	1.68463e-11
BRWD1	0.464511	0.325023	0.45627	0.0946145	0.325023	0.45627	0.279563	0.9853	1	0.341255	2.5807e-12	5.58287e-11	0.328346	2.74967e-15	1.04487e-13
C18orf32	0.68297	0.546974	0.666227	0.0565688	0.546974	0.666227	0.36977	0.652116	1	0.45892	1.22701e-19	1.07936e-17	0.435417	4.85723e-18	3.00922e-16
C18orf54	0.603018	0.834013	0.889786	0.0218529	0.834013	0.889786	0.312436	0.2431	1	0.338403	9.9119e-10	1.25751e-08	0.345452	1.16174e-13	3.22252e-12
C1GALT1	0.672118	2.09988e-06	2.8167e-05	0.558366	2.09988e-06	2.8167e-05	0.615242	1	1	0.618749	6.5445e-25	1.51017e-22	0.617025	2.33459e-26	5.99539e-24
C1GALT1C1	0.738661	0.728973	0.812339	-0.0254915	0.728973	0.812339	0.356585	0.389663	1	0.427924	6.17579e-22	8.33313e-20	0.419485	1.84438e-26	4.81415e-24
C21orf91	0.403794	0.000851297	0.00403764	0.268025	0.000851297	0.00403764	0.335909	1	1	0.372545	3.9056e-19	3.1566e-17	0.361491	1.02887e-22	1.44971e-20
C2orf69	0.513078	0.574417	0.688567	-0.0385045	0.574417	0.688567	0.237287	0.608458	1	0.311367	5.45106e-14	1.61925e-12	0.322603	1.39246e-13	3.79636e-12
C2orf76	0.579334	0.697569	0.787039	-0.0361585	0.697569	0.787039	0.271588	0.429093	1	0.332326	4.62177e-11	7.81187e-10	0.321619	1.59815e-12	3.54892e-11
CACNA1E	0.365438	2.05556e-05	0.000186594	0.743106	2.05556e-05	0.000186594	0.554272	1	1	0.492328	1.35195e-08	1.35552e-07	0.48774	2.2361e-10	3.16192e-09
CARD16	0.427098	2.21493e-05	0.000199469	0.432052	2.21493e-05	0.000199469	0.429575	1	1	0.443189	7.99217e-17	4.02694e-15	0.452388	3.1158e-21	3.28541e-19
CASP5	0.399916	4.47514e-05	0.000355732	0.730738	4.47514e-05	0.000355732	0.565327	1	1	0.525316	2.04626e-09	2.44049e-08	0.518136	5.88399e-11	9.34978e-10
CAV2	0.498571	0.0682198	0.139095	0.150386	0.0682198	0.139095	0.324479	1	1	0.347849	1.97769e-11	3.58234e-10	0.343701	1.45745e-14	4.88536e-13
CCDC112	0.655467	0.645937	0.747427	-0.0334938	0.645937	0.747427	0.310987	0.506489	1	0.327699	1.46393e-13	4.02568e-12	0.331254	1.85941e-17	1.02797e-15
CCDC126	0.842237	0.0653218	0.134583	0.179793	0.0653218	0.134583	0.511015	1	1	0.56981	6.53824e-24	1.25424e-21	0.562366	5.42619e-26	1.30903e-23
CCDC82	0.996113	0.0152686	0.0427328	-0.199125	0.0152686	0.0427328	0.398494	1	1	0.493278	1.00094e-18	7.37822e-17	0.461567	4.57163e-18	2.87705e-16
CCDC90B	0.492266	0.00030651	0.00175132	0.234127	0.00030651	0.00175132	0.363196	1	1	0.404506	1.55647e-27	6.35438e-25	0.397821	1.60476e-30	7.98469e-28
CCPG1	0.430512	0.527994	0.650584	0.0427749	0.527994	0.650584	0.236643	0.683079	1	0.305354	2.38106e-16	1.08318e-14	0.325611	1.29474e-20	1.18476e-18
CD177	0.370286	0.0139393	0.0396892	0.732025	0.0139393	0.0396892	0.551155	0.842014	1	0.464239	0.000523195	0.00188144	0.459162	0.000229676	0.000909
CDH2	0.458555	0.191622	0.306397	0.200167	0.191622	0.306397	0.329361	0.659208	1	0.32673	0.000118881	0.000501676	0.324071	3.05687e-05	0.00014857
CDK1	0.474426	0.000134961	0.000882482	0.410454	0.000134961	0.000882482	0.44244	1	1	0.415349	8.03109e-12	1.56897e-10	0.416965	1.5078e-18	1.04835e-16
CDK5R1	0.566438	0.529642	0.651923	-0.0898842	0.529642	0.651923	0.238277	0.680223	1	0.368194	2.9104e-08	2.74377e-07	0.35531	6.63098e-08	5.75046e-07
CDKN2B	0.559974	0.000547784	0.0028226	0.497764	0.000547784	0.0028226	0.528869	1	1	0.498865	1.10844e-12	2.5802e-11	0.496215	2.04704e-15	7.96892e-14
CEACAM1	0.148857	3.12011e-06	3.9086e-05	0.628889	3.12011e-06	3.9086e-05	0.388873	1	1	0.337842	2.90458e-07	2.17019e-06	0.350623	7.98621e-09	8.35456e-08
CENPK	0.972034	0.529731	0.651958	-0.0913376	0.529731	0.651958	0.440348	0.679815	1	0.477048	3.09613e-08	2.8998e-07	0.493022	4.90421e-13	1.19946e-11
CENPQ	1.09218	0.000861163	0.00407715	-0.293192	0.000861163	0.00407715	0.399495	1	1	0.405783	3.0383e-10	4.33086e-09	0.431103	1.50637e-17	8.4452e-16
CEP57	0.572156	0.867722	0.912426	0.01391	0.867722	0.912426	0.293033	0.191633	1	0.371597	4.19373e-16	1.85479e-14	0.35576	1.9053e-12	4.15563e-11
CETN3	1.00823	0.0662149	0.135983	-0.185201	0.0662149	0.135983	0.411513	1	1	0.460005	3.06496e-13	7.89648e-12	0.477397	1.13454e-19	8.94263e-18
CGRRF1	0.654822	0.769329	0.843264	-0.0166788	0.769329	0.843264	0.319072	0.335564	1	0.371261	2.35548e-21	2.81985e-19	0.354579	2.30633e-21	2.48118e-19
CHAC2	0.513929	0.430741	0.562291	0.0807294	0.430741	0.562291	0.297329	0.826536	1	0.317705	7.369e-10	9.62504e-09	0.321072	9.80042e-14	2.76671e-12
CHML	0.724487	0.313549	0.443886	-0.141324	0.313549	0.443886	0.291582	1	1	0.356693	3.97553e-07	2.8785e-06	0.364649	4.77446e-09	5.16083e-08
CHMP5	0.682284	0.0412274	0.0936943	0.202975	0.0412274	0.0936943	0.44263	1	1	0.526529	9.73877e-25	2.18395e-22	0.527506	1.25521e-22	1.72289e-20
CLDN12	0.640796	0.680398	0.774138	0.0338508	0.680398	0.774138	0.337323	0.455256	1	0.346044	2.16317e-12	4.73104e-11	0.358814	2.0727e-18	1.398e-16
CLEC12B	0.4594	0.212029	0.330843	0.302994	0.212029	0.330843	0.381197	0.655031	1	0.395827	0.000737139	0.00255647	0.389872	7.99448e-05	0.000354168
CLEC4D	1.05617	0.00178499	0.00744969	0.505156	0.00178499	0.00744969	0.780664	1	1	0.861302	6.96891e-24	1.32094e-21	0.854314	1.77779e-27	5.44346e-25
CLK4	0.687643	0.181891	0.294855	0.0781396	0.181891	0.294855	0.382891	1	1	0.446877	1.26213e-28	7.84319e-26	0.436949	3.83456e-19	2.83971e-17
CLVS1	0.592	0.00479813	0.016771	0.155025	0.00479813	0.016771	0.373512	1	1	0.355976	1.40539e-14	4.63284e-13	0.354703	1.42322e-22	1.92039e-20
CMPK2	0.501429	0.113943	0.207005	0.418821	0.113943	0.207005	0.460125	0.819026	1	0.501966	4.49452e-05	0.000212855	0.492083	1.68244e-05	8.73992e-05
CNIH4	0.617714	0.0211031	0.0551639	0.204006	0.0211031	0.0551639	0.41086	1	1	0.477418	4.91734e-23	7.75187e-21	0.47627	1.20278e-24	2.27983e-22
COMMD6	0.998459	0.0393851	0.0903122	0.114658	0.0393851	0.0903122	0.556559	1	1	0.536891	6.49657e-23	1.00426e-20	0.53482	8.11637e-26	1.90042e-23
COMMD8	0.979025	0.787567	0.85706	0.0246594	0.787567	0.85706	0.501842	0.311413	1	0.559316	8.05835e-19	6.08081e-17	0.539814	1.95425e-17	1.07295e-15
COPS2	0.689928	0.382477	0.516042	0.0405828	0.382477	0.516042	0.365256	0.901503	1	0.392928	1.34488e-22	1.96451e-20	0.362348	3.22237e-14	9.88566e-13
COX6C	0.886491	0.730888	0.813942	0.022428	0.730888	0.813942	0.454459	0.387633	1	0.470118	6.01529e-18	3.69789e-16	0.483638	3.1869e-23	4.83256e-21
COX7B	1.0734	0.985596	0.990635	-0.000940239	0.985596	0.990635	0.536232	0.0205474	1	0.544692	5.1964e-23	8.11148e-21	0.527036	5.33739e-22	6.37243e-20
CPA3	0.816603	0.773724	0.846624	0.0523667	0.773724	0.846624	0.434485	0.32983	1	0.489738	2.14948e-06	1.35434e-05	0.494404	7.41451e-08	6.36408e-07
CPEB2	0.616937	0.763996	0.839383	0.0293595	0.763996	0.839383	0.323148	0.343347	1	0.422726	5.7254e-17	2.94064e-15	0.409545	3.13297e-11	5.39278e-10
CRBN	0.594085	0.349643	0.48262	-0.0538014	0.349643	0.48262	0.270142	0.95047	1	0.333788	4.64006e-19	3.60385e-17	0.33495	2.48718e-23	3.84474e-21
CREM	0.458378	0.03342	0.079503	0.165662	0.03342	0.079503	0.31202	1	1	0.335324	2.61483e-15	9.91269e-14	0.3282	4.14738e-22	5.04081e-20
CRISP3	0.488248	0.123538	0.220044	0.389709	0.123538	0.220044	0.438979	0.618323	1	0.448764	0.000295106	0.00113824	0.443533	7.75433e-05	0.000345065
CSGALNACT2	0.501485	0.333997	0.466278	-0.0790321	0.333997	0.466278	0.211226	0.973996	1	0.325261	1.27882e-14	4.24196e-13	0.323412	2.48572e-10	3.48089e-09
CSTA	0.477206	0.0225319	0.0581446	0.132847	0.0225319	0.0581446	0.305027	1	1	0.363817	9.10653e-25	2.07134e-22	0.354823	1.24671e-19	9.73047e-18
CTNNAL1	0.287385	0.00464321	0.0163055	0.44976	0.00464321	0.0163055	0.368572	1	1	0.334758	3.42651e-05	0.000166943	0.332715	1.36675e-05	7.25378e-05
CXCL1	0.346361	4.37082e-05	0.000349709	0.435127	4.37082e-05	0.000349709	0.390744	1	1	0.382318	8.7128e-12	1.67444e-10	0.37113	3.26948e-11	5.59147e-10
CXCL10	0.77144	0.511816	0.636602	-0.147548	0.511816	0.636602	0.311946	0.707428	1	0.448379	2.14103e-05	0.000109612	0.444761	1.48067e-07	1.19671e-06
CXCL8	0.703562	0.26321	0.388651	-0.211779	0.26321	0.388651	0.245891	1	1	0.36838	9.77326e-05	0.000420795	0.358945	2.45189e-06	1.53636e-05
DAAM2	0.572228	0.546872	0.666205	0.184599	0.546872	0.666205	0.378413	0.652529	1	0.438004	0.00266261	0.00784495	0.435218	0.00103152	0.00340473
DACH1	0.616228	0.00515341	0.0178027	0.261516	0.00515341	0.0178027	0.438872	1	1	0.438925	1.68186e-16	7.89928e-15	0.436311	1.34733e-15	5.43095e-14
DACT1	0.750109	0.0764778	0.152058	0.342731	0.0764778	0.152058	0.54642	1	1	0.569492	1.11229e-08	1.14184e-07	0.567429	2.43287e-12	5.20648e-11
DCAF4L1	0.49722	0.00805338	0.025594	0.272195	0.00805338	0.025594	0.384707	1	1	0.386196	7.19698e-13	1.73622e-11	0.383092	1.09253e-15	4.47178e-14
DDX60	0.432435	0.0330408	0.0788583	0.434856	0.0330408	0.0788583	0.433645	1	1	0.456743	7.88244e-07	5.38876e-06	0.446468	1.35604e-06	8.91816e-06
DDX60L	0.355003	1.40683e-05	0.000135182	0.408238	1.40683e-05	0.000135182	0.38162	1	1	0.402485	1.91633e-18	1.32086e-16	0.41356	4.77996e-16	2.10239e-14
DEFA4	0.537272	0.232606	0.354204	0.423746	0.232606	0.354204	0.480509	0.470795	1	0.509332	0.00281383	0.00821751	0.51273	0.00147119	0.00466806
DHRS9	0.318655	0.0815267	0.159488	0.329988	0.0815267	0.159488	0.324321	0.562511	1	0.344875	0.000145442	0.000601261	0.355295	8.59778e-06	4.76484e-05
DIS3	0.463017	0.0882194	0.169539	0.140338	0.0882194	0.169539	0.301678	1	1	0.354999	1.57747e-16	7.49744e-15	0.33981	1.72061e-13	4.61205e-12
DNAJB4	0.668992	0.270376	0.39622	-0.140231	0.270376	0.39622	0.26438	1	1	0.322583	4.51387e-07	3.2403e-06	0.335274	3.07092e-12	6.45907e-11
DNAJC25	0.55875	0.121456	0.217315	0.202911	0.121456	0.217315	0.38083	1	1	0.397251	1.8547e-10	2.76244e-09	0.396488	1.69179e-12	3.72569e-11
DOCK4	0.775327	0.140766	0.243114	0.237537	0.140766	0.243114	0.506432	1	1	0.587005	6.55753e-13	1.58676e-11	0.571301	8.37618e-17	4.12896e-15
DPY19L3	0.42085	0.0229066	0.0589946	0.230585	0.0229066	0.0589946	0.325718	1	1	0.351138	4.04461e-11	6.93946e-10	0.335595	1.31884e-11	2.4417e-10
DR1	0.475638	0.0100169	0.0305593	0.164871	0.0100169	0.0305593	0.320254	1	1	0.366988	1.56232e-23	2.70383e-21	0.361699	1.8164e-21	1.96739e-19
DSC2	0.569563	0.0125006	0.0363933	0.4004	0.0125006	0.0363933	0.484981	1	1	0.527932	5.09917e-11	8.46853e-10	0.522359	2.22042e-11	3.91513e-10
EAF2	0.768848	0.0245524	0.0624503	-0.207652	0.0245524	0.0624503	0.280598	1	1	0.330372	1.24453e-07	1.0115e-06	0.323462	8.13259e-09	8.47428e-08
ECHDC3	0.483565	0.0102795	0.0311932	0.532728	0.0102795	0.0311932	0.508146	1	1	0.487501	6.06649e-07	4.26072e-06	0.485626	5.79201e-07	4.14287e-06
ECT2	0.788659	0.062898	0.130646	0.227595	0.062898	0.130646	0.508127	1	1	0.532083	2.17185e-16	9.99429e-15	0.531266	9.30804e-25	1.82966e-22
EFCAB7	0.783414	0.687732	0.779733	0.048945	0.687732	0.779733	0.41618	0.444419	1	0.449526	7.94978e-12	1.55499e-10	0.457318	1.5e-17	8.43924e-16
EMC2	0.686698	0.097938	0.183996	-0.135228	0.097938	0.183996	0.275735	1	1	0.33591	5.46409e-12	1.10969e-10	0.326237	2.35259e-11	4.12079e-10
ENPP4	0.713672	0.074723	0.149184	-0.242447	0.074723	0.149184	0.235612	1	1	0.324961	3.07682e-06	1.8809e-05	0.32061	2.16541e-06	1.3769e-05
EOGT	0.561606	0.2456	0.369118	0.102431	0.2456	0.369118	0.332018	1	1	0.35322	9.68006e-13	2.2766e-11	0.345648	2.27819e-11	4.01253e-10
EPSTI1	0.354428	0.0560071	0.119217	0.512	0.0560071	0.119217	0.433214	0.562378	1	0.438065	0.000454938	0.00166289	0.442159	7.70131e-05	0.000343033
EREG	0.995819	0.393699	0.52725	-0.0582265	0.393699	0.52725	0.468796	0.885058	1	0.484067	4.26865e-19	3.37185e-17	0.498306	1.30127e-29	5.45232e-27
ERGIC2	0.385427	8.71894e-05	0.000613989	0.269748	8.71894e-05	0.000613989	0.327588	1	1	0.36249	1.85994e-24	4.04344e-22	0.368669	1.85083e-22	2.45575e-20
ETFRF1	0.542728	0.000250244	0.00147352	0.342496	0.000250244	0.00147352	0.442612	1	1	0.474165	1.02138e-23	1.84801e-21	0.464482	8.67153e-31	4.60227e-28
ETV7	0.408327	0.000106633	0.000723458	1.01168	0.000106633	0.000723458	0.710004	1	1	0.608244	1.40805e-06	9.20676e-06	0.605498	8.13421e-08	6.91473e-07
EVI2A	0.808377	0.55364	0.672201	0.0358706	0.55364	0.672201	0.422124	0.643647	1	0.473058	9.91766e-26	2.68814e-23	0.443878	2.58841e-14	8.12873e-13
EXOC8	0.587729	0.234735	0.356616	-0.129949	0.234735	0.356616	0.22889	1	1	0.360897	4.28481e-11	7.30436e-10	0.334645	2.15096e-09	2.49982e-08
F5	0.184902	0.000543339	0.00280418	0.55253	0.000543339	0.00280418	0.368716	1	1	0.315768	2.48723e-05	0.000125203	0.329414	4.58178e-07	3.34485e-06
FAM161A	0.661427	0.00325086	0.0121875	0.196478	0.00325086	0.0121875	0.428952	1	1	0.401419	8.55204e-17	4.28194e-15	0.405571	1.04709e-25	2.38169e-23
FAM241A	0.503198	0.29339	0.421336	0.125208	0.29339	0.421336	0.314203	1	1	0.378792	8.23689e-12	1.60132e-10	0.365851	3.80578e-11	6.41903e-10
FAM8A1	0.400864	0.000207716	0.00126376	0.305411	0.000207716	0.00126376	0.353138	1	1	0.385065	1.77058e-22	2.56284e-20	0.390695	5.50144e-18	3.369e-16
FAS	0.700502	0.000155245	0.000992833	0.32394	0.000155245	0.000992833	0.512221	1	1	0.572892	1.70255e-30	2.08523e-27	0.561316	2.70187e-24	4.77992e-22
FBXO6	0.0697139	3.57396e-08	9.04685e-07	0.954683	3.57396e-08	9.04685e-07	0.512198	0.747505	1	0.307646	7.89331e-05	0.000348619	0.325669	1.24041e-06	8.25661e-06
FCGR1A	0.218459	0.000145787	0.000941289	0.577662	0.000145787	0.000941289	0.39806	1	1	0.381665	7.25425e-07	5.01965e-06	0.392884	5.82098e-08	5.11206e-07
FCGR1B	0.314408	4.80388e-06	5.56228e-05	0.620996	4.80388e-06	5.56228e-05	0.467702	1	1	0.444472	3.31052e-10	4.69369e-09	0.457713	1.34902e-11	2.48889e-10
FGF13	0.802329	0.000700859	0.00345589	0.698663	0.000700859	0.00345589	0.750496	1	1	0.732959	7.14812e-12	1.41382e-10	0.738774	6.09299e-18	3.70277e-16
FGFR1OP2	0.542225	0.464326	0.59303	-0.118797	0.464326	0.59303	0.211714	0.774201	1	0.36407	6.69389e-07	4.66842e-06	0.36225	1.13896e-07	9.40098e-07
FHDC1	0.555814	0.403597	0.536435	0.112716	0.403597	0.536435	0.334265	0.868112	1	0.380305	6.69791e-08	5.7833e-07	0.375766	2.7161e-10	3.75723e-09
FHIP2A	0.389197	0.010412	0.0314811	0.155943	0.010412	0.0314811	0.27257	1	1	0.332903	2.16248e-25	5.46523e-23	0.34463	4.80169e-20	3.94085e-18
G0S2	0.558699	0.000791576	0.00382155	0.460702	0.000791576	0.00382155	0.5097	1	1	0.517603	6.74137e-12	1.34338e-10	0.506925	5.59234e-15	1.99198e-13
GALNT14	0.175255	6.01119e-05	0.000451251	0.71318	6.01119e-05	0.000451251	0.444218	1	1	0.365135	3.73198e-05	0.000180062	0.356025	5.53241e-06	3.20667e-05
GBP1	0.35667	0.393693	0.52725	0.172113	0.393693	0.52725	0.264392	0.8321	1	0.330497	0.000351496	0.0013265	0.340602	5.7171e-05	0.000262101
GBP3	0.555225	0.0793797	0.156479	0.209875	0.0793797	0.156479	0.38255	1	1	0.430659	2.16928e-12	4.7379e-11	0.411424	8.07572e-11	1.25201e-09
GEMIN6	0.623002	0.80394	0.868526	0.0141684	0.80394	0.868526	0.318585	0.286623	1	0.346594	3.6688e-17	1.94069e-15	0.334925	8.95352e-21	8.48559e-19
GIN1	0.770522	0.783627	0.854232	-0.0252341	0.783627	0.854232	0.372644	0.317179	1	0.433047	4.24192e-16	1.87091e-14	0.43288	3.10871e-21	3.28541e-19
GKAP1	0.693624	0.189869	0.304563	-0.156706	0.189869	0.304563	0.268459	1	1	0.341975	7.61984e-08	6.47402e-07	0.338114	6.37126e-08	5.54032e-07
GORAB	0.825587	0.29031	0.417856	-0.13452	0.29031	0.417856	0.345533	1	1	0.392447	1.56096e-08	1.54849e-07	0.401258	5.13434e-11	8.29939e-10
GPR160	0.50563	0.000508703	0.00265995	0.491232	0.000508703	0.00265995	0.498431	1	1	0.511101	3.62572e-15	1.31801e-13	0.500065	2.9753e-14	9.19859e-13
GPR180	0.572587	0.903936	0.936522	0.011988	0.903936	0.936522	0.292288	0.137	1	0.330663	7.84823e-10	1.02008e-08	0.335631	8.10015e-14	2.32799e-12
GRAMD1C	0.663265	0.740742	0.82206	-0.045804	0.740742	0.82206	0.30873	0.376335	1	0.374255	3.50972e-07	2.5752e-06	0.36833	6.60403e-09	6.96354e-08
GRB10	0.409196	0.00544336	0.0185706	0.420138	0.00544336	0.0185706	0.414667	1	1	0.420857	6.13665e-09	6.60187e-08	0.416913	5.06965e-08	4.49437e-07
GSKIP	0.77733	0.691784	0.782954	-0.0299729	0.691784	0.782954	0.373679	0.438875	1	0.454497	3.44282e-21	4.03063e-19	0.419553	2.75228e-13	7.09092e-12
H2AC15	0.637687	0.00192389	0.00790712	0.44587	0.00192389	0.00790712	0.541778	1	1	0.539739	1.72035e-14	5.52248e-13	0.538485	2.25157e-22	2.89109e-20
HACD4	0.328	3.9043e-07	6.82374e-06	0.291536	3.9043e-07	6.82374e-06	0.309768	1	1	0.340457	9.53288e-31	1.26485e-27	0.351851	2.65967e-24	4.75812e-22
HAT1	0.826855	0.0501416	0.109349	-0.113408	0.0501416	0.109349	0.356723	1	1	0.406927	1.93745e-21	2.35482e-19	0.392749	4.645e-18	2.90959e-16
HDC	0.696992	0.345524	0.478211	0.151998	0.345524	0.478211	0.424495	0.956105	1	0.473569	3.6365e-07	2.65598e-06	0.474281	1.50226e-07	1.21293e-06
HEBP2	0.211339	3.31036e-07	5.97591e-06	0.418116	3.31036e-07	5.97591e-06	0.314727	1	1	0.306821	6.77819e-14	1.9766e-12	0.321318	1.05468e-17	6.06232e-16
HECW2	0.735757	2.27782e-05	0.000203864	0.68063	2.27782e-05	0.000203864	0.708193	1	1	0.707201	2.20619e-18	1.45755e-16	0.698799	1.92768e-18	1.31727e-16
HERC5	0.325573	0.0907928	0.173271	0.426849	0.0907928	0.173271	0.376211	0.489877	1	0.380919	0.00110585	0.00363864	0.385982	0.000465772	0.00169706
HEY1	0.337814	0.00402832	0.0144849	0.561732	0.00402832	0.0144849	0.449773	1	1	0.418114	1.85034e-05	9.62782e-05	0.409651	3.19831e-06	1.95409e-05
HMGB2	0.672822	0.173344	0.28471	0.0974411	0.173344	0.28471	0.385131	1	1	0.47934	5.50563e-31	8.76607e-28	0.480003	3.6627e-21	3.78685e-19
HOOK1	0.876388	0.503411	0.628948	-0.0600514	0.503411	0.628948	0.408168	0.718914	1	0.41131	6.85503e-11	1.10471e-09	0.412253	7.91405e-13	1.88071e-11
HORMAD1	0.701242	0.00135222	0.00591973	0.193934	0.00135222	0.00591973	0.447588	1	1	0.436556	5.6604e-26	1.63863e-23	0.425323	4.58128e-40	1.82358e-36
HP	0.0829258	0.000175674	0.00109862	0.774985	0.000175674	0.00109862	0.428955	0.508225	1	0.332637	0.00101159	0.00336393	0.343468	0.000714768	0.0024751
HPGD	0.633884	0.633986	0.73789	0.0730389	0.633986	0.73789	0.353462	0.523806	1	0.408758	1.79844e-07	1.41616e-06	0.413805	5.08168e-12	1.02809e-10
HSDL2	0.283725	1.00894e-08	3.04249e-07	0.421263	1.00894e-08	3.04249e-07	0.352494	1	1	0.347928	3.48465e-19	2.85993e-17	0.356061	4.4818e-18	2.843e-16
HSPA14	0.457329	0.000213045	0.00128989	0.234103	0.000213045	0.00128989	0.345716	1	1	0.369618	8.94216e-24	1.63652e-21	0.356638	6.27254e-29	2.37789e-26
IDI1	0.45074	0.228373	0.348825	0.0904832	0.228373	0.348825	0.270611	1	1	0.337357	1.66046e-16	7.84281e-15	0.335567	5.28928e-16	2.29471e-14
IFI44	0.628886	0.0216876	0.0563313	0.56013	0.0216876	0.0563313	0.594508	1	1	0.632102	2.81425e-08	2.66029e-07	0.622117	1.89169e-07	1.49476e-06
IFI44L	0.340569	0.0183045	0.0494308	0.825967	0.0183045	0.0494308	0.583268	0.793189	1	0.50558	0.00163041	0.0051192	0.505145	0.00127158	0.00410089
IFIT1	0.543048	0.00688652	0.0225333	0.787736	0.00688652	0.0225333	0.665392	0.964516	1	0.64642	2.84026e-06	1.74807e-05	0.648908	1.27753e-06	8.47889e-06
IFIT3	0.328257	8.65705e-05	0.000610877	0.701445	8.65705e-05	0.000610877	0.514851	1	1	0.498812	3.92466e-08	3.58305e-07	0.513558	4.53734e-09	4.92458e-08
IFIT5	0.529926	0.0148835	0.0418611	0.41342	0.0148835	0.0418611	0.471673	1	1	0.519074	5.89025e-11	9.58943e-10	0.515173	9.82184e-12	1.88187e-10
IGIP	0.545549	0.545869	0.665411	0.0492397	0.545869	0.665411	0.297395	0.654384	1	0.36134	7.41819e-15	2.56209e-13	0.348082	5.49191e-14	1.62532e-12
IL18R1	0.563043	0.0769148	0.152679	0.314769	0.0769148	0.152679	0.438906	1	1	0.499998	1.11293e-09	1.39309e-08	0.492223	8.72015e-09	9.02159e-08
IL18RAP	0.379287	0.00072242	0.0035381	0.622575	0.00072242	0.0035381	0.500931	1	1	0.479007	5.67314e-08	4.97948e-07	0.493251	1.11183e-08	1.12113e-07
IL1R2	0.224458	2.14582e-05	0.000193573	0.550013	2.14582e-05	0.000193573	0.387235	1	1	0.372174	2.28436e-08	2.20701e-07	0.391039	1.22787e-08	1.22725e-07
IRAK3	0.486227	0.897543	0.931717	-0.0153077	0.897543	0.931717	0.23546	0.144267	1	0.339765	3.62966e-09	4.09578e-08	0.339643	4.21573e-08	3.7944e-07
ISG15	0.0632382	0.00241029	0.0095251	0.855306	0.00241029	0.0095251	0.459272	0.402486	1	0.330201	0.0101903	0.0250424	0.352929	0.00234567	0.00702951
ISM1	0.421426	0.00843191	0.0265742	0.482602	0.00843191	0.0265742	0.452014	0.952689	1	0.420577	1.0594e-06	7.0784e-06	0.414682	2.02977e-07	1.59674e-06
ITGAV	0.874558	0.348386	0.481385	0.106038	0.348386	0.481385	0.490298	0.952653	1	0.555344	2.44538e-18	1.58274e-16	0.537808	3.67505e-15	1.37357e-13
ITGB3BP	0.688632	0.22363	0.343657	-0.117859	0.22363	0.343657	0.285387	1	1	0.36546	4.88235e-11	8.16563e-10	0.347306	1.87022e-12	4.09035e-11
JAK2	0.51913	0.000905711	0.00425516	0.354162	0.000905711	0.00425516	0.436646	1	1	0.470228	1.27894e-20	1.35756e-18	0.462534	5.6732e-19	4.08727e-17
JRKL	0.908091	0.0393875	0.0903122	-0.2265	0.0393875	0.0903122	0.340795	1	1	0.419719	6.94106e-11	1.11632e-09	0.423536	1.04344e-14	3.57284e-13
KANK1	0.499435	0.00227324	0.00909412	0.362195	0.00227324	0.00909412	0.430815	1	1	0.420508	9.85485e-11	1.53381e-09	0.411921	1.64432e-11	2.96835e-10
KBTBD3	0.756623	0.125994	0.223174	0.131319	0.125994	0.223174	0.443971	1	1	0.477807	2.53666e-21	2.99176e-19	0.469951	1.11382e-25	2.46308e-23
KBTBD6	0.658886	0.131651	0.230904	-0.177667	0.131651	0.230904	0.24061	1	1	0.344699	9.19487e-09	9.59376e-08	0.335812	1.01452e-08	1.0348e-07
KBTBD8	0.793458	0.107007	0.197196	-0.165886	0.107007	0.197196	0.313786	1	1	0.344806	3.23913e-08	3.01775e-07	0.350641	1.67527e-10	2.43818e-09
KCTD3	0.696912	0.190596	0.30536	-0.119762	0.190596	0.30536	0.288575	1	1	0.327235	1.61097e-10	2.41524e-09	0.340205	1.57608e-14	5.21712e-13
KDM6A	0.320552	1.02766e-05	0.000104552	0.452583	1.02766e-05	0.000104552	0.386567	1	1	0.35854	1.70589e-13	4.62712e-12	0.349917	4.50232e-13	1.11141e-11
KIAA1107	0.593989	0.0272788	0.0679069	0.200175	0.0272788	0.0679069	0.397082	1	1	0.404507	5.72206e-16	2.46234e-14	0.40269	7.31786e-23	1.06003e-20
KL	0.605611	0.950842	0.968446	-0.00454782	0.950842	0.968446	0.300532	0.0729316	1	0.321353	1.50734e-11	2.78098e-10	0.323564	3.9913e-18	2.56248e-16
KLHDC1	0.860376	0.316339	0.447195	-0.167416	0.316339	0.447195	0.34648	0.999388	1	0.436838	1.47407e-07	1.17881e-06	0.437314	2.87011e-12	6.06877e-11
KLHL2	0.718871	0.0102828	0.0311973	0.18535	0.0102828	0.0311973	0.452111	1	1	0.535259	7.20283e-32	1.99331e-28	0.526877	7.26693e-23	1.06003e-20
KLHL28	0.694028	0.245763	0.369259	0.104212	0.245763	0.369259	0.39912	1	1	0.475546	1.47982e-20	1.52998e-18	0.467349	5.63863e-19	4.08083e-17
KREMEN1	0.338166	1.7682e-06	2.45024e-05	0.797206	1.7682e-06	2.45024e-05	0.567686	1	1	0.512601	4.52256e-09	5.0145e-08	0.506818	3.47442e-10	4.70005e-09
LEPR	0.616258	0.896574	0.930909	0.0165841	0.896574	0.930909	0.316421	0.145234	1	0.352631	7.36804e-08	6.28355e-07	0.361799	2.92993e-10	4.01466e-09
LIG4	1.06484	0.89974	0.933389	-0.0124649	0.89974	0.933389	0.526185	0.141846	1	0.598642	1.76681e-21	2.16394e-19	0.60887	9.26944e-34	7.3794e-31
LIN7A	0.253649	6.14214e-09	2.004e-07	0.622381	6.14214e-09	2.004e-07	0.438015	1	1	0.399814	5.21448e-13	1.27927e-11	0.400579	6.64678e-13	1.59623e-11
LPAR6	0.674372	0.434292	0.565665	-0.0668387	0.434292	0.565665	0.303767	0.821528	1	0.399944	6.47982e-15	2.25266e-13	0.381787	2.88554e-13	7.41025e-12
LRP11	0.53114	0.19804	0.313751	0.105308	0.19804	0.313751	0.318224	1	1	0.329832	3.02092e-12	6.42178e-11	0.331495	1.3032e-14	4.41481e-13
LRP6	0.512685	0.114826	0.2082	0.167376	0.114826	0.2082	0.340031	1	1	0.347847	2.04757e-10	3.01865e-09	0.35112	2.90606e-14	9.01954e-13
LSM3	0.745742	0.440276	0.571412	0.0406911	0.440276	0.571412	0.393216	0.812834	1	0.411593	2.40802e-20	2.3667e-18	0.413156	2.44869e-24	4.48138e-22
LSMEM1	0.357672	0.00780971	0.0249441	0.267358	0.00780971	0.0249441	0.312515	0.943867	1	0.328038	2.36416e-09	2.78624e-08	0.320083	8.89785e-09	9.19349e-08
LTN1	0.579284	0.0268316	0.0669853	0.214559	0.0268316	0.0669853	0.396922	1	1	0.452501	5.13429e-19	3.9302e-17	0.446287	2.16446e-23	3.37868e-21
LXN	0.435925	0.253809	0.378202	0.124741	0.253809	0.378202	0.280333	1	1	0.333421	1.99148e-10	2.93868e-09	0.321893	8.0984e-11	1.25341e-09
LY96	0.836394	0.0840012	0.163185	0.10085	0.0840012	0.163185	0.468622	1	1	0.520208	1.63301e-28	9.28599e-26	0.51196	3.52663e-27	1.02093e-24
MACIR	0.580879	0.663601	0.76124	0.0476393	0.663601	0.76124	0.314259	0.480543	1	0.406328	2.53709e-14	7.96758e-13	0.389603	6.27398e-13	1.50898e-11
MAP4K5	0.471484	0.139892	0.242079	0.184488	0.139892	0.242079	0.327986	1	1	0.387492	4.96067e-11	8.27055e-10	0.383231	6.68261e-14	1.9523e-12
MCEMP1	0.304292	0.000379736	0.00209863	0.569752	0.000379736	0.00209863	0.437022	1	1	0.406157	2.2009e-07	1.69617e-06	0.418692	1.46375e-08	1.4413e-07
MED21	0.489388	0.561735	0.678685	0.056558	0.561735	0.678685	0.272973	0.630166	1	0.337284	1.85021e-13	4.98461e-12	0.321574	2.09292e-13	5.52629e-12
MED7	0.716958	0.783869	0.854341	0.0186542	0.783869	0.854341	0.367806	0.316718	1	0.416329	2.80599e-20	2.74092e-18	0.403565	2.10618e-22	2.74874e-20
MICU2	0.484168	0.0364725	0.0850864	0.142487	0.0364725	0.0850864	0.313327	1	1	0.377284	2.87298e-24	6.09914e-22	0.377738	2.2729e-22	2.89513e-20
MICU3	1.13336	0.263975	0.389275	0.0626024	0.263975	0.389275	0.597983	1	1	0.487069	8.09433e-20	7.36445e-18	0.427556	8.42865e-23	1.19822e-20
MINDY3	0.559748	0.660937	0.759366	-0.0422823	0.660937	0.759366	0.258733	0.485138	1	0.345712	2.19114e-13	5.84002e-12	0.332839	6.13579e-15	2.1566e-13
MMP8	0.444234	0.120964	0.216598	0.525568	0.120964	0.216598	0.484901	0.462301	1	0.459683	0.00370347	0.0104366	0.453284	0.000883284	0.00297329
MMP9	0.0123945	7.59382e-05	0.000551088	0.823586	7.59382e-05	0.000551088	0.41799	0.0716984	1	0.321716	0.00176179	0.0054841	0.339986	0.000315586	0.00120585
MOCS1	0.494261	0.273395	0.399372	0.227717	0.273395	0.399372	0.360989	0.529955	1	0.372099	0.000894515	0.0030324	0.369488	0.000127334	0.00053536
MON2	0.686793	0.844656	0.896514	-0.0131021	0.844656	0.896514	0.336845	0.224923	1	0.422438	6.43844e-24	1.25016e-21	0.413959	1.94284e-23	3.06276e-21
MRPL13	0.758045	0.0666278	0.136644	-0.140372	0.0666278	0.136644	0.308836	1	1	0.355594	1.67254e-11	3.06447e-10	0.340464	1.33555e-11	2.46943e-10
MRPS18C	0.557931	0.0379574	0.0879322	0.123358	0.0379574	0.0879322	0.340644	1	1	0.378246	1.20987e-21	1.52885e-19	0.37192	1.67828e-27	5.23953e-25
MS4A3	1.1835	0.0949598	0.179673	0.287529	0.0949598	0.179673	0.735514	1	1	0.824123	2.99226e-17	1.60413e-15	0.816925	8.39182e-18	4.87645e-16
MS4A4A	0.480962	0.000705999	0.00347374	0.438676	0.000705999	0.00347374	0.459819	1	1	0.453778	5.36045e-13	1.31306e-11	0.44663	1.50011e-14	5.00728e-13
MSANTD4	0.546064	0.807296	0.87038	0.0298575	0.807296	0.87038	0.287961	0.27964	1	0.331922	3.93001e-08	3.58588e-07	0.328333	2.4644e-09	2.829e-08
MSRB2	0.122703	1.34891e-07	2.80018e-06	0.645318	1.34891e-07	2.80018e-06	0.38401	1	1	0.306222	9.63891e-08	8.01414e-07	0.323033	9.2553e-10	1.164e-08
MTARC1	0.331492	0.00318763	0.0120086	0.388369	0.00318763	0.0120086	0.35993	1	1	0.37112	1.69671e-08	1.66919e-07	0.382493	1.02205e-09	1.27134e-08
MTHFD2	0.445447	0.024182	0.0616535	0.232355	0.024182	0.0616535	0.338901	1	1	0.384303	2.029e-14	6.47411e-13	0.387881	1.33816e-19	1.03933e-17
MTMR6	0.440741	0.00153033	0.00653419	0.202443	0.00153033	0.00653419	0.321592	1	1	0.384428	2.48704e-28	1.31996e-25	0.384736	3.00239e-20	2.59805e-18
NAA38	0.705131	0.976303	0.984527	0.00161075	0.976303	0.984527	0.353371	0.0335225	1	0.378583	2.35321e-18	1.53458e-16	0.374684	5.69678e-23	8.47702e-21
NABP1	0.340921	1.90606e-05	0.000174717	0.271334	1.90606e-05	0.000174717	0.306128	1	1	0.338576	7.57017e-23	1.15896e-20	0.352886	1.0606e-21	1.21488e-19
NAP1L2	0.660802	0.0538998	0.115855	0.273283	0.0538998	0.115855	0.467043	1	1	0.470682	7.7885e-12	1.5272e-10	0.476185	2.89786e-15	1.09856e-13
NAT1	0.894327	0.11245	0.204832	0.186485	0.11245	0.204832	0.540406	1	1	0.597372	3.95752e-21	4.59938e-19	0.591062	1.58182e-25	3.4501e-23
NDC80	0.55467	1.65274e-05	0.000154159	0.430985	1.65274e-05	0.000154159	0.492828	1	1	0.501857	4.04863e-20	3.88327e-18	0.491617	4.58334e-21	4.67794e-19
NDUFA4	0.483276	0.0990899	0.185547	0.0972324	0.0990899	0.185547	0.290254	1	1	0.330063	2.53797e-15	9.69055e-14	0.332517	4.84566e-15	1.74178e-13
NDUFB3	0.492422	0.00588261	0.0197851	0.167408	0.00588261	0.0197851	0.329915	1	1	0.386305	1.90115e-26	6.17759e-24	0.393449	1.93713e-28	6.85401e-26
NEFL	0.55308	0.0158949	0.044098	0.387828	0.0158949	0.044098	0.470454	0.934227	1	0.475861	2.22913e-08	2.1589e-07	0.470498	1.07727e-09	1.33169e-08
NFYB	0.836631	0.00138453	0.00603162	-0.246852	0.00138453	0.00603162	0.294889	1	1	0.358826	4.76732e-12	9.75647e-11	0.350495	5.03005e-13	1.22835e-11
NME8	0.397844	0.00108352	0.00493548	0.410508	0.00108352	0.00493548	0.404176	1	1	0.405386	8.97102e-11	1.41422e-09	0.402332	5.80209e-12	1.15766e-10
NSMCE2	0.718249	0.702245	0.790466	0.027753	0.702245	0.790466	0.373001	0.421737	1	0.404315	2.07306e-17	1.15008e-15	0.388282	3.37965e-22	4.20397e-20
NSUN7	0.428794	0.175522	0.287225	0.229599	0.175522	0.287225	0.329196	0.948705	1	0.357568	1.26616e-05	6.81305e-05	0.351308	2.72805e-06	1.69473e-05
NXT2	0.546666	0.235584	0.357599	0.0890129	0.235584	0.357599	0.317839	1	1	0.376124	1.6016e-17	9.07497e-16	0.350584	2.07078e-12	4.47974e-11
ODF2L	0.723848	0.695534	0.785522	-0.0384217	0.695534	0.785522	0.342713	0.432209	1	0.432059	2.52972e-16	1.14753e-14	0.416664	3.28304e-20	2.79533e-18
OLAH	0.426778	0.0244884	0.0623248	0.34531	0.0244884	0.0623248	0.386044	0.86499	1	0.393117	5.82545e-07	4.11503e-06	0.388048	5.15897e-07	3.72691e-06
ORM1	0.245313	0.0142267	0.0403055	0.604508	0.0142267	0.0403055	0.424911	0.837456	1	0.381885	0.00207083	0.00628633	0.394228	0.00160004	0.0050302
OSGIN2	0.383198	1.06306e-05	0.000107604	0.485051	1.06306e-05	0.000107604	0.434125	1	1	0.406731	2.81336e-15	1.05647e-13	0.399104	1.22625e-13	3.38376e-12
OSM	0.358275	1.47039e-06	2.08659e-05	0.54361	1.47039e-06	2.08659e-05	0.450943	1	1	0.421794	8.61044e-13	2.0462e-11	0.412219	1.79244e-14	5.84116e-13
OXR1	0.616657	0.155266	0.261244	-0.129786	0.155266	0.261244	0.243436	1	1	0.348003	1.51288e-12	3.44115e-11	0.341023	2.6048e-14	8.16409e-13
PARP9	0.23855	3.26446e-07	5.9199e-06	0.465918	3.26446e-07	5.9199e-06	0.352234	1	1	0.356006	3.13773e-15	1.16184e-13	0.3657	6.30524e-15	2.20158e-13
PCNX1	0.295076	0.00110507	0.00501279	0.321494	0.00110507	0.00501279	0.308285	1	1	0.328522	4.70162e-13	1.16967e-11	0.348307	6.86873e-19	4.90421e-17
PDCD10	0.746982	0.0073759	0.0237924	-0.171818	0.0073759	0.0237924	0.287582	1	1	0.353619	3.815e-15	1.37738e-13	0.34897	4.61884e-14	1.38757e-12
PFDN4	0.779541	0.149291	0.253928	-0.119044	0.149291	0.253928	0.330249	1	1	0.362969	3.98945e-10	5.57193e-09	0.36147	9.14102e-15	3.13671e-13
PFKFB2	0.382035	0.0519364	0.112492	0.316184	0.0519364	0.112492	0.349109	1	1	0.348194	2.53515e-06	1.57367e-05	0.344426	2.4329e-06	1.52626e-05
PGAP1	0.82908	0.031476	0.075945	0.240173	0.031476	0.075945	0.534627	1	1	0.540607	5.23596e-17	2.70672e-15	0.549212	1.41492e-24	2.61958e-22
PGBD2	0.759479	0.00380212	0.0138245	-0.193277	0.00380212	0.0138245	0.283101	1	1	0.327158	1.80791e-12	4.06576e-11	0.325741	9.52777e-17	4.66773e-15
PGLYRP1	0.0803948	5.07771e-07	8.45683e-06	0.84304	5.07771e-07	8.45683e-06	0.461718	0.587213	1	0.351942	2.1064e-05	0.000108222	0.369629	7.86855e-06	4.39744e-05
PHF5A	0.564115	0.0450035	0.100399	0.196285	0.0450035	0.100399	0.3802	1	1	0.40254	4.73597e-14	1.42545e-12	0.40024	1.55021e-20	1.39449e-18
PIP4P2	0.554059	0.827338	0.884766	-0.0274529	0.827338	0.884766	0.263303	0.251566	1	0.37677	6.25592e-10	8.31442e-09	0.359011	1.46257e-08	1.44103e-07
PLAG1	0.890116	0.901747	0.934923	-0.0171721	0.901747	0.934923	0.436472	0.139666	1	0.473392	1.36193e-10	2.07113e-09	0.476087	4.68487e-14	1.40475e-12
PLOD2	0.360119	0.00305525	0.011621	0.525781	0.00305525	0.011621	0.44295	1	1	0.396691	2.1095e-06	1.333e-05	0.39358	9.95904e-08	8.30198e-07
PLSCR1	0.360454	0.0736586	0.14754	0.264016	0.0736586	0.14754	0.312235	1	1	0.361927	8.62517e-08	7.25846e-07	0.358772	3.13042e-07	2.36669e-06
PNPLA8	0.661883	0.622528	0.728796	0.0436828	0.622528	0.728796	0.352783	0.541022	1	0.424094	1.19562e-17	6.94769e-16	0.40404	7.48504e-14	2.1708e-12
POLI	0.503175	0.435062	0.566434	0.0722461	0.435062	0.566434	0.287711	0.820563	1	0.359348	6.38818e-14	1.87662e-12	0.333792	5.62003e-11	8.99318e-10
POLR3G	0.317781	6.47475e-06	7.09505e-05	0.372841	6.47475e-06	7.09505e-05	0.345311	1	1	0.33734	3.74722e-14	1.14737e-12	0.33176	2.29851e-19	1.74271e-17
PPP4R2	0.576095	0.115334	0.208844	0.0884159	0.115334	0.208844	0.332255	1	1	0.397046	5.25591e-28	2.4261e-25	0.388593	1.50103e-21	1.67128e-19
PSMC6	0.788563	0.932977	0.956281	0.00469154	0.932977	0.956281	0.396627	0.0965326	1	0.438417	1.05926e-23	1.895e-21	0.420575	1.17423e-18	8.27259e-17
PTAR1	0.541608	0.00885312	0.0276283	0.149298	0.00885312	0.0276283	0.345453	1	1	0.403097	5.19782e-28	2.4261e-25	0.399022	1.18412e-18	8.30551e-17
PTBP2	0.602711	0.443496	0.574419	0.0779804	0.443496	0.574419	0.340346	0.80799	1	0.398074	2.12373e-14	6.73585e-13	0.385465	1.20357e-13	3.32694e-12
PTPN2	0.360361	0.0004587	0.00244343	0.203666	0.0004587	0.00244343	0.282014	1	1	0.31981	1.28984e-21	1.60444e-19	0.328581	3.26589e-22	4.09444e-20
PTPRN2	0.35254	0.0529823	0.1144	0.343316	0.0529823	0.1144	0.347928	0.779641	1	0.342241	5.18245e-05	0.000241625	0.324274	1.25228e-05	6.70211e-05
PUS10	0.464694	0.0080976	0.0257038	0.219447	0.0080976	0.0257038	0.34207	1	1	0.370333	2.03155e-18	1.37644e-16	0.362097	4.69314e-19	3.42771e-17
PXYLP1	0.606535	0.0384275	0.088689	0.254022	0.0384275	0.088689	0.430279	1	1	0.482546	1.06753e-14	3.5935e-13	0.459856	7.86329e-15	2.70994e-13
RAB33B	0.539032	0.461577	0.590489	0.0752643	0.461577	0.590489	0.307148	0.778131	1	0.393738	6.04826e-15	2.10723e-13	0.386999	4.42273e-11	7.28972e-10
RAB39B	0.453687	0.112182	0.204383	0.177356	0.112182	0.204383	0.315521	1	1	0.327478	6.12029e-09	6.58873e-08	0.320461	3.86196e-11	6.50688e-10
RADX	0.650402	0.0706001	0.142833	0.193017	0.0706001	0.142833	0.42171	1	1	0.427491	2.83018e-13	7.37514e-12	0.429079	3.46426e-17	1.82642e-15
RANBP6	0.674915	0.321357	0.452521	-0.0711774	0.321357	0.452521	0.301869	0.991554	1	0.379316	9.81823e-17	4.83981e-15	0.350911	2.94049e-11	5.08345e-10
RASA1	0.512378	0.0247556	0.0628942	0.174987	0.0247556	0.0628942	0.343683	1	1	0.397109	2.44215e-21	2.90178e-19	0.381096	3.63883e-17	1.90584e-15
RBM12	0.43931	3.18463e-06	3.98317e-05	0.242269	3.18463e-06	3.98317e-05	0.34079	1	1	0.36828	9.47094e-29	6.28318e-26	0.367691	8.65573e-36	9.84404e-33
RDH14	0.479264	0.117149	0.211311	0.113219	0.117149	0.211311	0.296241	1	1	0.341303	4.14657e-16	1.83905e-14	0.336015	9.4345e-17	4.6363e-15
RFESD	0.369787	0.0461891	0.102527	0.354684	0.0461891	0.102527	0.362236	1	1	0.349406	1.33731e-05	7.16681e-05	0.342896	1.06691e-06	7.19499e-06
RGMB	0.503928	0.275074	0.401111	0.190604	0.275074	0.401111	0.347266	1	1	0.375763	1.07537e-05	5.86773e-05	0.367842	1.39379e-06	9.13251e-06
RHEX	0.655	0.874441	0.916564	-0.0248603	0.874441	0.916564	0.31507	0.179909	1	0.363219	7.37903e-05	0.000328732	0.36675	1.73027e-05	8.95916e-05
RHOT1	0.355846	0.0307473	0.0746555	0.153687	0.0307473	0.0746555	0.254767	1	1	0.310695	1.33024e-18	9.62732e-17	0.320927	2.82247e-19	2.11978e-17
RNASE2	0.387327	0.0182143	0.0492206	0.341829	0.0182143	0.0492206	0.364578	0.951129	1	0.398421	2.13482e-08	2.07386e-07	0.409421	1.34857e-09	1.63495e-08
RNASE3	0.593486	0.0385316	0.0888488	0.508884	0.0385316	0.0888488	0.551185	0.934742	1	0.558684	2.08552e-06	1.31925e-05	0.555413	1.3506e-06	8.8897e-06
RPL22L1	1.03854	5.1138e-07	8.49751e-06	0.579704	5.1138e-07	8.49751e-06	0.809123	1	1	0.831134	1.28076e-28	7.84319e-26	0.80552	1.77591e-34	1.6633e-31
RPL26	0.880425	0.702225	0.790466	-0.0188073	0.702225	0.790466	0.430809	0.421961	1	0.435434	4.3486e-19	3.39925e-17	0.447487	7.38097e-21	7.07951e-19
RPL26L1	0.717358	0.120567	0.216032	0.0720636	0.120567	0.216032	0.394711	1	1	0.401001	2.55104e-23	4.32103e-21	0.401139	4.77089e-30	2.30188e-27
RPL7	0.786023	0.253506	0.378004	0.0348288	0.253506	0.378004	0.410426	1	1	0.374184	3.79668e-18	2.38936e-16	0.348038	7.40042e-13	1.76656e-11
RPS27L	0.903075	0.372867	0.50638	-0.0527598	0.372867	0.50638	0.425157	0.915793	1	0.455744	9.02446e-20	8.07232e-18	0.45759	1.23247e-22	1.70638e-20
RRAGD	0.182373	4.83166e-10	2.256e-08	0.581918	4.83166e-10	2.256e-08	0.382146	1	1	0.343027	4.75382e-13	1.17898e-11	0.359557	4.16023e-15	1.52625e-13
RSAD2	0.550038	0.0697475	0.141486	0.599197	0.0697475	0.141486	0.574617	0.554943	1	0.594582	0.000180676	0.000731246	0.58947	0.000136418	0.000568896
RSL24D1	0.885504	5.47488e-05	0.000418488	-0.305625	5.47488e-05	0.000418488	0.289939	1	1	0.349515	6.64013e-10	8.77379e-09	0.342939	2.18131e-08	2.08468e-07
RTKN2	0.647141	0.0486487	0.106824	0.296328	0.0486487	0.106824	0.471734	1	1	0.462383	6.2331e-09	6.69207e-08	0.463893	1.17675e-10	1.7665e-09
RWDD3	0.906766	0.000252932	0.00148605	-0.28233	0.000252932	0.00148605	0.312218	1	1	0.387882	8.9149e-14	2.54835e-12	0.360309	7.24126e-11	1.13368e-09
S100A12	0.378977	1.14871e-05	0.000114525	0.415061	1.14871e-05	0.000114525	0.397019	1	1	0.426365	8.51731e-19	6.39682e-17	0.432316	7.26877e-16	3.08622e-14
S100P	0.251122	0.00154465	0.00658473	0.633636	0.00154465	0.00658473	0.442379	1	1	0.429459	2.12853e-05	0.000109148	0.443948	2.61247e-05	0.000128939
SAMD9	0.491298	0.0220156	0.0570156	0.211078	0.0220156	0.0570156	0.351188	1	1	0.411956	2.0115e-18	1.36868e-16	0.419527	3.42364e-16	1.53552e-14
SAMSN1	0.748105	0.00085492	0.00405362	0.393068	0.00085492	0.00405362	0.570586	1	1	0.639183	7.80828e-28	3.36009e-25	0.62427	1.94781e-20	1.73257e-18
SAR1B	0.592561	0.613171	0.721415	0.0409095	0.613171	0.721415	0.316735	0.555363	1	0.381711	2.00719e-16	9.26331e-15	0.363145	3.76566e-18	2.43727e-16
SCLT1	0.649113	0.869149	0.913197	-0.0232972	0.869149	0.913197	0.312908	0.188526	1	0.405463	8.12498e-10	1.0509e-08	0.411541	3.24937e-12	6.78956e-11
SCML1	1.01222	4.39043e-05	0.000350939	-0.524396	4.39043e-05	0.000350939	0.243913	1	1	0.371583	8.30721e-07	5.65004e-06	0.376867	1.94319e-09	2.27664e-08
SCO2	-0.00577904	1.29677e-08	3.82356e-07	0.937685	1.29677e-08	3.82356e-07	0.465953	0.0588496	1	0.320888	2.38799e-05	0.000120819	0.338769	5.98652e-07	4.26667e-06
SCOC	1.10078	0.0356998	0.0837508	-0.226563	0.0356998	0.0837508	0.43711	1	1	0.502288	3.03698e-13	7.83708e-12	0.493372	4.40715e-13	1.08961e-11
SCRN3	0.54524	0.0157263	0.0437522	0.291619	0.0157263	0.0437522	0.41843	1	1	0.42773	4.55713e-14	1.37944e-12	0.425719	9.01541e-16	3.73811e-14
SEMA3C	0.879779	0.431578	0.563014	0.0522473	0.431578	0.563014	0.466013	0.824997	1	0.48347	1.16727e-25	3.09755e-23	0.484662	2.83724e-34	2.3776e-31
SENP7	0.547754	0.906165	0.93816	0.0103323	0.906165	0.93816	0.279043	0.134332	1	0.37617	1.35271e-16	6.58648e-15	0.36324	7.14328e-12	1.40936e-10
SERPINB2	0.605604	0.663618	0.76124	0.054455	0.663618	0.76124	0.330029	0.480324	1	0.363266	1.58424e-08	1.56867e-07	0.361573	4.99365e-11	8.09662e-10
SERPING1	0.177855	8.97906e-05	0.000629238	0.982538	8.97906e-05	0.000629238	0.580196	0.762569	1	0.478935	0.00014488	0.000599476	0.493663	1.6769e-05	8.71607e-05
SGMS1	0.523353	0.610312	0.71906	0.0667988	0.610312	0.71906	0.295076	0.559417	1	0.339385	3.63354e-08	3.34798e-07	0.341418	5.32944e-08	4.71157e-07
SGMS2	0.649422	0.312951	0.44331	0.141138	0.312951	0.44331	0.39528	1	1	0.452901	7.26312e-11	1.16341e-09	0.453787	2.09956e-13	5.53379e-12
SKIL	0.778367	0.000245295	0.00145135	0.454057	0.000245295	0.00145135	0.616212	1	1	0.641058	1.01172e-21	1.30965e-19	0.636013	1.76391e-33	1.27659e-30
SLC22A4	0.131775	3.1568e-07	5.75725e-06	0.584645	3.1568e-07	5.75725e-06	0.35821	1	1	0.313772	1.61091e-08	1.59112e-07	0.327418	4.47496e-10	5.95739e-09
SLC26A8	0.400067	2.74144e-09	1.01984e-07	1.09031	2.74144e-09	1.01984e-07	0.745187	1	1	0.647626	1.56176e-12	3.54222e-11	0.64684	1.23317e-14	4.20441e-13
SLC2A13	0.694894	0.369295	0.502686	0.0835435	0.369295	0.502686	0.389219	0.920781	1	0.40507	6.15805e-14	1.81571e-12	0.410333	5.22457e-21	5.1991e-19
SLC35A5	0.311706	1.01884e-07	2.21008e-06	0.372037	1.01884e-07	2.21008e-06	0.341871	1	1	0.34547	2.03703e-23	3.48748e-21	0.346889	4.62006e-22	5.57278e-20
SLC35B3	0.478489	0.0603088	0.126397	0.121463	0.0603088	0.126397	0.299976	1	1	0.362433	2.72027e-22	3.86715e-20	0.356564	6.90261e-20	5.57885e-18
SLC35F5	0.690013	0.199011	0.314851	-0.16685	0.199011	0.314851	0.261582	1	1	0.379943	3.43438e-09	3.91707e-08	0.371153	9.35469e-09	9.62801e-08
SLC37A3	0.682073	0.000141472	0.000917898	0.492968	0.000141472	0.000917898	0.587521	1	1	0.608818	1.68433e-20	1.69733e-18	0.596279	1.07977e-19	8.55326e-18
SLC39A8	0.468496	0.136587	0.237313	0.12988	0.136587	0.237313	0.299188	1	1	0.342165	2.7098e-13	7.10797e-12	0.325353	7.66489e-12	1.49743e-10
SLC5A9	0.312174	0.000203251	0.00124038	0.558081	0.000203251	0.00124038	0.435127	1	1	0.393754	4.08025e-08	3.70809e-07	0.389143	9.43782e-09	9.70103e-08
SLIRP	0.746899	4.45066e-05	0.000354502	0.291264	4.45066e-05	0.000354502	0.519081	1	1	0.544941	3.05779e-27	1.15919e-24	0.551579	1.0283e-37	2.03987e-34
SLK	0.486392	0.0397668	0.0909852	0.132197	0.0397668	0.0909852	0.309295	1	1	0.37208	4.73267e-25	1.14172e-22	0.367539	3.27666e-24	5.73307e-22
SLPI	0.25963	0.000811962	0.00389116	0.547822	0.000811962	0.00389116	0.403726	1	1	0.400184	1.79607e-06	1.15079e-05	0.404571	7.78423e-07	5.40517e-06
SMIM3	0.149786	5.63591e-13	6.50253e-11	0.650462	5.63591e-13	6.50253e-11	0.400124	1	1	0.32716	4.08521e-13	1.02919e-11	0.326641	1.20882e-12	2.74956e-11
SNAPC1	1.00973	0.042572	0.0959557	-0.198379	0.042572	0.0959557	0.405674	1	1	0.472719	1.37268e-14	4.5344e-13	0.471151	3.90117e-15	1.43783e-13
SNRPG	0.678027	0.205273	0.322616	-0.100875	0.205273	0.322616	0.288576	1	1	0.338524	1.21636e-10	1.86759e-09	0.338231	6.09347e-14	1.79335e-12
SNX16	0.830375	0.0244873	0.0623248	-0.248736	0.0244873	0.0623248	0.290819	1	1	0.403824	7.63212e-11	1.2164e-09	0.392983	6.06851e-11	9.60335e-10
SNX4	0.63352	0.96941	0.979996	-0.00249974	0.96941	0.979996	0.31551	0.0432258	1	0.359179	2.57985e-16	1.16694e-14	0.342628	2.27319e-16	1.04606e-14
SOCS2	0.545213	0.0183597	0.0495383	0.27703	0.0183597	0.0495383	0.411122	1	1	0.440999	1.04597e-14	3.53588e-13	0.440103	2.49975e-16	1.14043e-14
SOCS5	0.762154	0.432618	0.563969	-0.0840067	0.432618	0.563969	0.339074	0.823456	1	0.413687	1.03313e-13	2.91142e-12	0.418915	2.44148e-18	1.62649e-16
SORCS3	0.687096	0.711808	0.798616	-0.029938	0.711808	0.798616	0.328579	0.411455	1	0.339384	1.8511e-10	2.75967e-09	0.349335	9.78174e-17	4.76284e-15
SREK1IP1	0.379174	0.00332798	0.0124152	0.239567	0.00332798	0.0124152	0.309371	1	1	0.347978	3.30285e-15	1.2145e-13	0.346003	1.80025e-21	1.96326e-19
ST3GAL6	0.491266	0.690656	0.781954	0.0351886	0.690656	0.781954	0.263227	0.439984	1	0.336674	2.11996e-12	4.65572e-11	0.332945	7.83471e-12	1.52313e-10
ST6GALNAC3	0.642513	0.126589	0.224	0.222714	0.126589	0.224	0.432613	1	1	0.477627	5.10208e-12	1.04148e-10	0.478304	3.57431e-16	1.5986e-14
ST8SIA4	0.478221	0.0365555	0.0852176	0.161785	0.0365555	0.0852176	0.320003	1	1	0.388477	6.11457e-21	6.95401e-19	0.388751	1.55424e-17	8.68301e-16
STXBP3	0.419418	0.39306	0.526926	0.0766358	0.39306	0.526926	0.248027	0.887308	1	0.328832	5.49306e-15	1.92221e-13	0.326823	1.75435e-09	2.07988e-08
SULT1B1	0.70894	0.00144029	0.00622485	0.393109	0.00144029	0.00622485	0.551024	1	1	0.588795	2.26665e-19	1.91966e-17	0.577233	1.97628e-20	1.74813e-18
SUPT3H	0.629965	0.608249	0.717321	0.0478067	0.608249	0.717321	0.338886	0.562187	1	0.368729	4.54848e-10	6.25397e-09	0.346925	1.75097e-13	4.68553e-12
SVIP	0.359577	0.000246584	0.00145789	0.378308	0.000246584	0.00145789	0.368942	1	1	0.369116	2.74937e-13	7.18809e-12	0.349539	4.42891e-14	1.33303e-12
TAF7	0.500855	0.453749	0.583947	0.0440253	0.453749	0.583947	0.27244	0.792619	1	0.340721	1.08092e-22	1.60845e-20	0.338144	1.07819e-21	1.22621e-19
TAFA1	0.649401	0.0639452	0.132346	0.307873	0.0639452	0.132346	0.478637	1	1	0.479574	1.44313e-08	1.43879e-07	0.47507	1.73596e-10	2.51499e-09
TBC1D15	0.618538	0.0258349	0.0650963	0.157548	0.0258349	0.0650963	0.388043	1	1	0.447517	9.96109e-26	2.68814e-23	0.441896	2.85362e-28	9.87724e-26
TCFL5	0.506549	0.00216166	0.00874218	0.291418	0.00216166	0.00874218	0.398983	1	1	0.412855	1.11911e-17	6.57507e-16	0.409444	2.81814e-20	2.45193e-18
TCN1	0.413407	0.00578354	0.0195303	0.487323	0.00578354	0.0195303	0.450365	0.99104	1	0.4349	8.24207e-07	5.61053e-06	0.440063	1.67682e-07	1.33826e-06
TFEC	0.908153	0.239957	0.362796	0.129654	0.239957	0.362796	0.518903	1	1	0.606072	1.0421e-19	9.24601e-18	0.582742	9.48859e-21	8.93948e-19
THAP5	0.539598	0.153642	0.25925	0.107596	0.153642	0.25925	0.323597	1	1	0.384633	3.74965e-19	3.04602e-17	0.371002	2.33874e-14	7.38837e-13
THBS1	0.0975497	2.05903e-09	7.97662e-08	0.88685	2.05903e-09	7.97662e-08	0.4922	0.583409	1	0.431264	9.96539e-08	8.25971e-07	0.437242	5.47757e-08	4.82644e-07
TIGD1	0.665934	0.842352	0.895223	0.0272805	0.842352	0.895223	0.346607	0.229653	1	0.409152	1.11442e-08	1.14329e-07	0.401621	2.00388e-11	3.55694e-10
TIGD7	0.826424	0.145344	0.248728	-0.143832	0.145344	0.248728	0.341296	1	1	0.402768	5.29803e-12	1.07871e-10	0.405588	4.36615e-16	1.9257e-14
TMEM165	0.498084	0.0678781	0.138576	0.48673	0.0678781	0.138576	0.492407	1	1	0.510266	3.99903e-06	2.40002e-05	0.50153	3.82681e-09	4.21956e-08
TMEM170B	0.498875	0.915976	0.944773	-0.011698	0.915976	0.944773	0.243588	0.120719	1	0.345394	1.6518e-10	2.4718e-09	0.340582	5.8403e-09	6.22419e-08
TMEM200A	0.385346	0.0312855	0.0756458	0.292881	0.0312855	0.0756458	0.339114	1	1	0.33142	6.57175e-07	4.59129e-06	0.328099	1.57347e-09	1.88084e-08
TMEM252	0.457124	0.00020043	0.00122646	0.474451	0.00020043	0.00122646	0.465788	1	1	0.455771	1.25113e-12	2.87869e-11	0.448216	2.46173e-15	9.46756e-14
TMEM65	0.570741	0.71859	0.804033	-0.0350073	0.71859	0.804033	0.267867	0.402711	1	0.35794	2.77423e-13	7.2412e-12	0.336204	8.72994e-11	1.34428e-09
TMEM70	0.345335	3.62667e-05	0.000299346	0.307167	3.62667e-05	0.000299346	0.326251	1	1	0.34228	8.3089e-20	7.51672e-18	0.336352	3.63345e-21	3.78116e-19
TMEM71	0.353134	0.00933524	0.0288725	0.168712	0.00933524	0.0288725	0.260923	1	1	0.306261	4.22534e-19	3.37185e-17	0.322596	1.02084e-20	9.56111e-19
TMOD2	0.450199	0.122853	0.219217	0.131028	0.122853	0.219217	0.290613	1	1	0.349484	4.15824e-15	1.47785e-13	0.343555	6.59024e-15	2.29606e-13
TMTC1	0.835163	0.000551655	0.00283612	1.19168	0.000551655	0.00283612	1.01342	1	1	0.925033	1.29014e-08	1.29764e-07	0.919781	7.85373e-12	1.52496e-10
TNFAIP6	0.60905	0.000480023	0.0025434	0.489655	0.000480023	0.0025434	0.549353	1	1	0.590738	3.81219e-15	1.37738e-13	0.593893	8.17591e-14	2.34131e-12
TOGARAM1	0.584049	0.380736	0.514128	0.0852298	0.380736	0.514128	0.334639	0.903364	1	0.364061	8.51979e-14	2.43979e-12	0.362998	6.0452e-15	2.13418e-13
TPST1	0.945027	0.254977	0.379546	0.242855	0.254977	0.379546	0.593941	1	1	0.698321	2.17249e-11	3.9041e-10	0.69023	1.08512e-11	2.04949e-10
TRIM2	0.696515	0.173306	0.284684	-0.080848	0.173306	0.284684	0.307833	1	1	0.32662	5.96802e-12	1.2013e-10	0.327331	5.16188e-17	2.64268e-15
TRIM6	0.583094	0.0128651	0.0372163	0.573273	0.0128651	0.0372163	0.578183	1	1	0.55251	1.83938e-07	1.44554e-06	0.551203	9.68157e-10	1.21187e-08
TRNT1	0.53425	0.0581802	0.122874	0.170341	0.0581802	0.122874	0.352295	1	1	0.392631	1.18134e-17	6.88983e-16	0.377986	2.79636e-14	8.73013e-13
TRPC1	1.02138	0.0505202	0.110084	-0.325469	0.0505202	0.110084	0.347958	1	1	0.444209	7.69001e-07	5.28215e-06	0.462678	4.67979e-11	7.6656e-10
TTC32	0.820024	0.376892	0.510083	-0.0818709	0.376892	0.510083	0.369077	0.908381	1	0.463654	1.07184e-17	6.32069e-16	0.438536	8.31188e-17	4.10999e-15
TTC33	0.857651	0.248102	0.372036	-0.116602	0.248102	0.372036	0.370525	1	1	0.453713	2.50294e-15	9.57978e-14	0.452049	3.07602e-17	1.63801e-15
TWF1	0.72166	0.211713	0.330555	-0.10192	0.211713	0.330555	0.30987	1	1	0.384915	3.7907e-14	1.15623e-12	0.353981	1.91312e-09	2.24306e-08
UQCRQ	0.68991	0.00139033	0.00604667	0.218094	0.00139033	0.00604667	0.454002	1	1	0.489488	1.98804e-25	5.10542e-23	0.490984	2.15205e-33	1.48978e-30
USP1	0.552471	0.680551	0.774197	0.024292	0.680551	0.774197	0.288381	0.454815	1	0.34827	1.07456e-21	1.36873e-19	0.338768	2.01153e-13	5.32904e-12
USP15	0.381037	0.000208969	0.00126993	0.198571	0.000208969	0.00126993	0.289804	1	1	0.341057	8.16966e-28	3.42309e-25	0.346616	1.12681e-21	1.27242e-19
VCPIP1	0.582229	6.42333e-08	1.49303e-06	0.459242	6.42333e-08	1.49303e-06	0.520736	1	1	0.553508	1.09308e-33	5.80134e-30	0.546934	2.79622e-45	2.22607e-41
VCPKMT	0.493375	0.0140314	0.0398944	0.24482	0.0140314	0.0398944	0.369098	1	1	0.430554	1.69614e-18	1.18969e-16	0.428762	1.15039e-17	6.5416e-16
VNN1	0.289894	0.0372296	0.0865231	0.351772	0.0372296	0.0865231	0.320833	0.649293	1	0.327993	6.83813e-05	0.000307301	0.328655	4.22757e-05	0.000200034
VPS54	0.511993	0.258068	0.382977	0.0835061	0.258068	0.382977	0.29775	1	1	0.349642	1.24403e-18	9.08595e-17	0.332739	1.37691e-15	5.53616e-14
VRK2	0.512991	0.140491	0.242719	0.117726	0.140491	0.242719	0.315359	1	1	0.367219	7.82868e-18	4.70371e-16	0.340661	3.69584e-15	1.37811e-13
XRCC4	1.15521	0.617636	0.724926	-0.0525718	0.617636	0.724926	0.551321	0.548522	1	0.61744	7.72442e-20	7.10915e-18	0.618535	3.18402e-28	1.07864e-25
YOD1	0.446323	0.0975443	0.183408	0.214706	0.0975443	0.183408	0.330515	1	1	0.394065	2.49128e-09	2.92191e-08	0.394764	1.78405e-07	1.41604e-06
ZC2HC1A	0.814149	0.133091	0.232816	-0.150917	0.133091	0.232816	0.331616	1	1	0.418719	1.08186e-12	2.52202e-11	0.412356	2.6329e-15	1.0053e-13
ZCCHC10	0.903783	0.865618	0.911045	0.0136358	0.865618	0.911045	0.458709	0.194737	1	0.528069	1.0991e-20	1.19862e-18	0.496714	6.73085e-18	4.07485e-16
ZDHHC17	0.638154	0.0981036	0.184264	-0.145989	0.0981036	0.184264	0.246082	1	1	0.368497	1.70557e-15	6.75524e-14	0.361982	3.64702e-12	7.55109e-11
ZFP69	0.479062	0.0285262	0.0703849	0.313506	0.0285262	0.0703849	0.396284	1	1	0.376722	3.04982e-08	2.85979e-07	0.367589	2.04201e-09	2.3889e-08
ZFYVE16	0.636325	0.319919	0.451119	0.0714317	0.319919	0.451119	0.353878	0.994584	1	0.424685	5.05064e-21	5.82727e-19	0.411284	1.65905e-14	5.44648e-13
ZNF100	0.519188	0.420159	0.552325	0.0593905	0.420159	0.552325	0.289289	0.842836	1	0.320764	1.79055e-15	7.0393e-14	0.320329	9.86681e-17	4.78962e-15
ZNF107	0.761511	0.792663	0.860547	0.0396632	0.792663	0.860547	0.400587	0.303324	1	0.50981	4.51726e-12	9.28048e-11	0.510236	3.45117e-12	7.18295e-11
ZNF117	0.930852	0.053982	0.115977	-0.214373	0.053982	0.115977	0.358239	1	1	0.481682	2.943e-13	7.61926e-12	0.477098	3.73774e-15	1.39048e-13
ZNF12	0.467142	0.149695	0.254369	0.101073	0.149695	0.254369	0.284108	1	1	0.341677	2.1263e-18	1.41653e-16	0.33017	5.33406e-13	1.29861e-11
ZNF138	0.677098	0.492283	0.618539	0.081146	0.492283	0.618539	0.379122	0.73335	1	0.423991	4.76939e-13	1.181e-11	0.420274	6.1364e-14	1.80265e-12
ZNF180	0.808544	0.306676	0.436207	0.095913	0.306676	0.436207	0.452228	1	1	0.472298	7.19677e-18	4.35692e-16	0.474374	4.76467e-21	4.80146e-19
ZNF184	0.566828	0.00974145	0.0298333	0.228742	0.00974145	0.0298333	0.397785	1	1	0.410769	2.86248e-17	1.54496e-15	0.400947	1.98695e-15	7.75398e-14
ZNF208	0.698454	0.719266	0.80462	-0.0241249	0.719266	0.80462	0.337165	0.402037	1	0.31899	4.68498e-10	6.41947e-09	0.324048	4.13084e-13	1.02768e-11
ZNF222	0.581863	0.978469	0.986086	0.00243644	0.978469	0.986086	0.29215	0.0310306	1	0.338495	3.02969e-11	5.28354e-10	0.335857	2.05814e-12	4.46455e-11
ZNF230	0.87785	0.0107601	0.0323434	0.237325	0.0107601	0.0323434	0.557588	1	1	0.612485	2.46364e-29	1.86791e-26	0.595807	1.86391e-32	1.18709e-29
ZNF254	1.1972	0.000994793	0.00459637	-0.221351	0.000994793	0.00459637	0.487925	1	1	0.503028	9.86789e-19	7.30775e-17	0.504161	8.4633e-26	1.95294e-23
ZNF267	0.948549	0.308446	0.438254	0.0665309	0.308446	0.438254	0.50754	1	1	0.561136	4.77497e-30	4.75169e-27	0.528135	5.40384e-21	5.27852e-19
ZNF280D	1.07119	0.00621439	0.0207216	-0.343275	0.00621439	0.0207216	0.363957	1	1	0.449713	6.31734e-10	8.38904e-09	0.473096	5.0996e-17	2.61922e-15
ZNF354A	0.73626	0.179438	0.292008	0.185149	0.179438	0.292008	0.460704	1	1	0.522048	4.80899e-14	1.44469e-12	0.515054	1.92658e-13	5.1296e-12
ZNF354B	0.555239	0.285009	0.412163	0.127974	0.285009	0.412163	0.341607	1	1	0.362433	7.24311e-10	9.49067e-09	0.362719	1.26423e-12	2.8633e-11
ZNF608	0.730585	0.0399161	0.0912614	0.307665	0.0399161	0.0912614	0.519125	1	1	0.548522	1.93819e-12	4.31003e-11	0.54809	1.52994e-18	1.05453e-16
ZNF630	0.390331	6.26548e-06	6.91927e-05	0.56223	6.26548e-06	6.91927e-05	0.476281	1	1	0.414845	2.8888e-12	6.20721e-11	0.414131	1.65417e-14	5.44167e-13
ZNF644	0.703085	0.0873355	0.168226	0.191629	0.0873355	0.168226	0.447357	1	1	0.513718	1.85392e-17	1.03937e-15	0.497184	1.5353e-23	2.52011e-21
ZNF680	0.963251	0.00218875	0.00882146	-0.237582	0.00218875	0.00882146	0.362835	1	1	0.417999	3.56426e-14	1.09556e-12	0.413439	6.69645e-17	3.3319e-15
ZNF682	0.546661	0.372866	0.50638	0.112089	0.372866	0.50638	0.329375	0.915978	1	0.360203	8.79669e-09	9.22667e-08	0.358457	3.41567e-09	3.8218e-08
ZNF684	0.916628	0.106629	0.196659	0.221203	0.106629	0.196659	0.568915	1	1	0.620245	4.42464e-18	2.75192e-16	0.619982	6.39917e-26	1.52071e-23
ZNF700	0.368145	0.0001499	0.000963547	0.245545	0.0001499	0.000963547	0.306845	1	1	0.334057	1.87925e-24	4.04344e-22	0.333102	1.52358e-18	1.05453e-16
ZNF721	0.845942	0.122499	0.218707	-0.120715	0.122499	0.218707	0.362613	1	1	0.402578	2.10004e-13	5.61022e-12	0.427954	9.98586e-22	1.16688e-19
ZNF781	1.00782	0.0247494	0.062889	-0.267728	0.0247494	0.062889	0.370044	1	1	0.414113	1.2126e-08	1.22897e-07	0.431719	1.64433e-15	6.51268e-14
ZNF85	0.646591	0.447265	0.578079	-0.0874475	0.447265	0.578079	0.279572	0.802942	1	0.375936	5.70495e-11	9.37402e-10	0.358728	4.10275e-11	6.86898e-10
ZNF92	0.713955	0.665089	0.762296	-0.0484655	0.665089	0.762296	0.332745	0.477914	1	0.40296	4.00397e-10	5.58242e-09	0.394918	3.92979e-15	1.44504e-13

## Sheet: GSE110169
gene_symbol	logFC	AveExpr	t	P.Value	adj.P.Val	B
A1BG	-0.00162932	3.20742	-0.0480804	0.961711	0.971967	-6.67688
A1CF	-0.00930141	2.55953	-0.382493	0.702598	0.774538	-6.6056
A2M	-0.0733607	3.90185	-1.44882	0.149323	0.226928	-5.64518
A2ML1	0.0388398	2.76311	1.79883	0.0739097	0.124768	-5.09146
A4GALT	-0.00622878	2.74602	-0.249074	0.803619	0.853584	-6.64731
A4GNT	0.000106578	2.43809	0.00540306	0.995696	0.996948	-6.67802
AAAS	-0.273938	5.97564	-6.93279	9.32565e-11	1.92336e-09	14.1201
AACS	-0.168049	5.42979	-3.22059	0.00154637	0.00416462	-1.70121
AADAC	0.00633592	2.21622	0.368756	0.712792	0.782587	-6.61071
AADACL2	0.041829	2.56106	1.66732	0.0973854	0.158092	-5.31304
AADAT	0.0395698	2.43739	1.49734	0.136253	0.210399	-5.57533
AAGAB	-0.0708799	8.25303	-1.90171	0.0589859	0.103013	-4.90687
AAK1	-0.271756	7.84578	-5.80944	3.23504e-08	2.65504e-07	8.48075
AAMDC	0.042393	6.35588	1.05222	0.294267	0.394354	-6.13156
AAMP	-0.235715	5.48605	-5.81804	3.10042e-08	2.55909e-07	8.52158
AANAT	-0.052533	2.72781	-2.42744	0.0163024	0.0338552	-3.81226
AAR2	-0.304891	7.64787	-7.37724	7.96323e-12	2.6357e-10	16.5012
AARS1	-0.244895	5.0797	-5.41566	2.173e-07	1.42969e-06	6.65398
AARS2	-0.287177	6.19642	-5.42884	2.04154e-07	1.35326e-06	6.71373
AARSD1	-0.200016	4.22337	-4.33237	2.58051e-05	0.00010316	2.1097
AASDH	0.215539	7.43116	4.61076	8.10376e-06	3.60399e-05	3.20499
AASDHPPT	0.276131	9.37723	4.99943	1.48163e-06	7.85563e-06	4.82015
AASS	0.157418	4.96465	1.70149	0.0907704	0.148703	-5.25701
AATF	-0.428659	6.17426	-6.3631	1.94555e-09	2.34497e-08	11.1866
AATK	-0.0233291	5.39796	-0.351927	0.725351	0.792223	-6.61671
ABAT	-0.091714	7.15918	-1.11985	0.264436	0.361479	-6.05934
ABCA1	0.50229	8.75034	5.24923	4.73807e-07	2.86081e-06	5.9083
ABCA13	0.276923	3.32505	2.45382	0.0151948	0.0318205	-3.75079
ABCA2	0.00888296	3.17924	0.293779	0.769303	0.826481	-6.6353
ABCA3	-0.185765	4.16781	-3.59693	0.000427349	0.00130927	-0.517113
ABCA4	-0.00929261	2.63683	-0.432748	0.665774	0.744623	-6.58533
ABCA5	0.00687496	7.52272	0.118916	0.90549	0.930863	-6.67103
ABCA6	-0.0662452	3.53691	-1.33168	0.184838	0.269826	-5.80456
ABCA7	-0.0393607	6.24681	-0.582137	0.561284	0.654613	-6.51036
ABCA8	0.0163985	2.8193	0.514332	0.607721	0.696489	-6.54712
ABCA9	0.0638256	3.55709	1.91601	0.0571272	0.100284	-4.88044
ABCB1	-0.15677	5.17219	-2.0661	0.0404126	0.0743786	-4.59161
ABCB10	0.48647	8.47991	6.35235	2.05758e-09	2.45399e-08	11.1326
ABCB11	0.0275656	2.5013	1.30176	0.194849	0.282138	-5.84317
ABCB4	-0.353776	4.35602	-3.29965	0.00119068	0.00329761	-1.46189
ABCB7	0.0263987	7.23008	0.767486	0.443911	0.54543	-6.38683
ABCB8	-0.0996931	4.37853	-3.10152	0.00227197	0.00588583	-2.05202
ABCB9	-0.00685518	4.10229	-0.171297	0.864204	0.898691	-6.6635
ABCC1	-0.0732222	10.2493	-2.22132	0.0277168	0.0536608	-4.27125
ABCC10	-0.193025	5.88109	-5.4202	2.12684e-07	1.4028e-06	6.67454
ABCC11	0.0140743	2.90843	0.565426	0.572567	0.665043	-6.51984
ABCC2	0.501018	6.36804	6.4369	1.32304e-09	1.70986e-08	11.5585
ABCC3	-0.296587	3.89402	-3.35213	0.000998385	0.00280285	-1.3002
ABCC4	0.0220502	6.60689	0.321417	0.748309	0.809689	-6.62688
ABCC5	0.0759936	9.81652	1.92376	0.0561397	0.0987578	-4.86602
ABCC9	0.0541363	2.80189	2.38905	0.0180429	0.0369776	-3.90063
ABCD1	-0.237837	4.25248	-4.57469	9.44248e-06	4.13485e-05	3.06012
ABCD2	0.547378	5.38446	5.17801	6.58235e-07	3.82497e-06	5.5942
ABCD3	0.282018	8.67701	5.22238	5.36511e-07	3.20177e-06	5.78953
ABCD4	-0.0594061	6.36965	-1.92434	0.056067	0.0986626	-4.86495
ABCE1	0.244893	8.87401	4.38588	2.07365e-05	8.45496e-05	2.31608
ABCF1	-0.48322	7.25591	-9.39559	5.24268e-17	1.56812e-13	28.0797
ABCF2	-0.289839	5.56985	-5.3458	3.01982e-07	1.91407e-06	6.33903
ABCF3	-0.316101	6.58961	-7.57177	2.65248e-12	1.17313e-10	17.5661
ABCG1	-0.0183233	9.98306	-0.268531	0.788633	0.84233	-6.64232
ABCG4	-0.00776537	2.5857	-0.35892	0.720122	0.788027	-6.61425
ABCG5	0.0152845	2.67619	0.674567	0.500913	0.598944	-6.45298
ABCG8	-0.0046243	2.66371	-0.189217	0.85016	0.88862	-6.6603
ABHD1	-0.0329962	2.82203	-1.10797	0.269518	0.367402	-6.07235
ABHD10	0.221204	9.83638	4.21607	4.12365e-05	0.000158019	1.66802
ABHD11	-0.160926	5.60072	-3.19844	0.00166243	0.00444787	-1.76734
ABHD12	-0.199504	5.86398	-5.12641	8.33726e-07	4.73247e-06	5.36855
ABHD12B	0.0152609	4.3198	0.188438	0.850769	0.889075	-6.66044
ABHD13	0.541686	8.28004	8.41031	2.02523e-14	4.88572e-12	22.2944
ABHD14A	-0.246809	4.4235	-4.15175	5.32317e-05	0.000199284	1.42787
ABHD14B	-0.324809	7.96458	-6.2967	2.7466e-09	3.11699e-08	10.8542
ABHD15	-0.213176	6.35137	-4.12367	5.9456e-05	0.000220769	1.32397
ABHD16A	-0.0343282	8.83074	-1.04086	0.299495	0.39998	-6.14327
ABHD16B	-0.102938	2.47869	-4.45293	1.57236e-05	6.57954e-05	2.57754
ABHD17B	-0.0763151	8.3915	-2.48472	0.0139826	0.0296328	-3.67801
ABHD17C	0.166512	7.23622	2.1122	0.0362044	0.0677693	-4.49875
ABHD18	0.0139643	7.22204	0.271221	0.786567	0.840687	-6.6416
ABHD2	-0.270703	10.0075	-4.73998	4.65438e-06	2.19706e-05	3.73111
ABHD3	0.48989	9.68971	7.59464	2.32889e-12	1.06861e-10	17.6922
ABHD4	-0.132568	5.82651	-1.89677	0.05964	0.103962	-4.91596
ABHD5	0.306841	9.18884	3.99322	9.86816e-05	0.000348074	0.848724
ABHD6	-0.112032	5.87856	-1.98143	0.049237	0.0881637	-4.75709
ABHD8	-0.0700632	3.56016	-1.93854	0.0542969	0.095951	-4.83839
ABI1	0.177659	11.019	7.02952	5.49387e-11	1.24252e-09	14.6318
ABI2	-0.114734	8.76003	-2.37134	0.0188996	0.0384364	-3.94094
ABI3	-0.356857	8.25515	-5.53394	1.23709e-07	8.69239e-07	7.19363
ABI3BP	-0.0168574	2.71507	-0.716995	0.474411	0.575203	-6.42382
ABITRAM	0.317328	5.15964	6.76946	2.25954e-10	3.90623e-09	13.2648
ABL1	-0.359582	6.73837	-6.00968	1.19076e-08	1.12052e-07	9.44162
ABL2	-0.266756	7.53649	-4.74845	4.48652e-06	2.12223e-05	3.766
ABLIM1	-0.273582	10.6686	-4.80493	3.50824e-06	1.69912e-05	3.99971
ABLIM2	-0.0959783	4.36548	-2.21453	0.0281895	0.0544503	-4.28573
ABLIM3	-0.3169	4.31386	-2.58766	0.0105417	0.0231446	-3.42943
ABR	-0.205144	9.49718	-5.14765	7.5659e-07	4.33662e-06	5.46123
ABRACL	0.0752945	9.40357	1.65459	0.0999451	0.161523	-5.33362
ABRAXAS1	0.558829	7.8163	7.03537	5.32012e-11	1.20837e-09	14.6629
ABRAXAS2	-0.0762951	9.11923	-2.98336	0.00329272	0.00822121	-2.38855
ABT1	0.0926651	6.32492	1.67628	0.0956141	0.155582	-5.29846
ABTB1	-0.00757516	6.51382	-0.0823096	0.934502	0.95257	-6.67467
ABTB2	-0.133414	3.98423	-2.3813	0.0184138	0.0376023	-3.91832
ACAA1	-0.0892473	7.49045	-1.88613	0.0610693	0.10614	-4.93546
ACAA2	-0.0905004	8.33351	-2.32895	0.0210979	0.0422542	-4.03633
ACACA	-0.328563	6.41431	-6.7018	3.24965e-10	5.31221e-09	12.9137
ACACB	-0.331402	6.15518	-5.26257	4.4537e-07	2.71229e-06	5.96746
ACAD10	-0.10207	4.84073	-2.68832	0.00793255	0.0180303	-3.1774
ACAD8	0.0627263	6.33754	1.57048	0.118256	0.186312	-5.46581
ACAD9	-0.32738	6.50902	-6.73566	2.70989e-10	4.54178e-09	13.0892
ACADL	0.010063	2.65484	0.252263	0.801158	0.851822	-6.64652
ACADM	0.345227	8.84027	5.06827	1.08612e-06	5.97141e-06	5.11622
ACADS	-0.0371239	2.67291	-1.32189	0.188071	0.273692	-5.81729
ACADSB	0.53273	6.48244	6.28152	2.97111e-09	3.32205e-08	10.7784
ACADVL	-0.303397	8.51658	-6.25788	3.35707e-09	3.6863e-08	10.6607
ACAP1	-0.220041	8.1695	-4.86907	2.647e-06	1.32159e-05	4.26759
ACAP2	0.265328	9.33781	6.2066	4.37121e-09	4.65853e-08	10.4064
ACAP3	-0.106731	4.39636	-2.76133	0.00642217	0.0149254	-2.98914
ACAT1	0.216949	7.4181	3.60833	0.000410353	0.00126132	-0.479502
ACAT2	-0.185413	8.68398	-6.3172	2.4698e-09	2.8662e-08	10.9566
ACBD3	0.285909	7.51848	5.59409	9.26211e-08	6.73078e-07	7.4711
ACBD4	-0.139718	5.50104	-1.9153	0.0572175	0.100377	-4.88174
ACBD5	0.178706	9.34819	4.78587	3.8127e-06	1.83014e-05	3.92061
ACBD6	-0.133828	7.55543	-3.44483	0.000727812	0.00211489	-1.00925
ACCS	-0.122032	6.56852	-1.19688	0.233105	0.326028	-5.9717
ACD	-0.345466	7.45594	-7.08435	4.06366e-11	9.74422e-10	14.9235
ACE	0.0086661	2.96631	0.329459	0.742235	0.804757	-6.62429
ACE2	0.0486834	2.87092	2.02963	0.0440321	0.0801508	-4.66369
ACER1	-0.0278933	2.54437	-1.31116	0.191661	0.278204	-5.83113
ACER3	-0.241214	7.46158	-3.21507	0.00157456	0.00423124	-1.71772
ACHE	-0.0889392	2.78723	-3.19088	0.00170389	0.00454277	-1.78983
ACIN1	-0.119078	9.07873	-4.92404	2.07503e-06	1.05588e-05	4.4993
ACKR1	-0.0432124	4.25916	-0.785323	0.433413	0.535236	-6.37316
ACKR2	-0.12775	4.94681	-1.41509	0.158963	0.239022	-5.69241
ACKR3	0.274749	6.86275	3.64726	0.00035699	0.00111167	-0.350299
ACKR4	0.0310937	3.2793	0.608343	0.543813	0.63889	-6.49495
ACLY	-0.216649	10.0513	-6.78016	2.13298e-10	3.76095e-09	13.3204
ACMSD	0.0173495	2.84774	0.778927	0.43716	0.539028	-6.3781
ACO1	-0.160663	6.10551	-2.29937	0.0227621	0.0450825	-4.10193
ACO2	-0.408682	5.20006	-7.05833	4.68948e-11	1.09642e-09	14.785
ACOT11	-0.061451	4.0121	-0.837397	0.403604	0.50576	-6.33148
ACOT12	-0.0732851	2.73393	-2.29072	0.0232698	0.045985	-4.12096
ACOT13	0.240298	7.68305	5.89364	2.13024e-08	1.85001e-07	8.88226
ACOT4	-0.0380643	3.48848	-0.65947	0.510531	0.608437	-6.46292
ACOT6	0.00775601	2.50588	0.401348	0.688693	0.76334	-6.59829
ACOT7	-0.224305	4.28862	-4.27288	3.28352e-05	0.000128453	1.88256
ACOT8	-0.20457	4.27674	-4.632	7.40323e-06	3.32884e-05	3.2907
ACOT9	-0.0887007	8.93537	-2.08501	0.0386383	0.0716263	-4.55375
ACOX1	-0.210335	9.51521	-2.98046	0.00332241	0.00828495	-2.39666
ACOX2	-0.00857138	2.88329	-0.316881	0.751743	0.812466	-6.62831
ACOX3	-0.208331	4.45446	-3.24854	0.00141065	0.00383152	-1.61719
ACP1	0.0688658	8.42932	1.77852	0.0771965	0.129559	-5.12674
ACP2	-0.150375	5.17562	-2.68324	0.00804878	0.0182529	-3.19033
ACP3	-0.0582504	5.49521	-0.749873	0.45442	0.556217	-6.40002
ACP4	-0.0492085	2.61424	-2.17918	0.030764	0.0587883	-4.36039
ACP5	-0.0300882	3.24868	-0.890987	0.374259	0.47622	-6.28582
ACP6	-0.0408349	5.71428	-0.795851	0.427284	0.52931	-6.36495
ACRBP	-0.421209	8.09965	-3.72005	0.000274313	0.00087826	-0.105566
ACRV1	0.00433567	2.37432	0.205775	0.837225	0.87867	-6.65706
ACSBG1	-0.04939	3.19105	-1.00241	0.317643	0.418807	-6.18192
ACSF2	-0.224746	4.72395	-3.11958	0.00214464	0.00558687	-1.99955
ACSF3	-0.22023	4.81143	-4.16584	5.03486e-05	0.000189426	1.48022
ACSL1	0.11238	11.4104	2.51353	0.0129305	0.0277317	-3.60936
ACSL3	0.377039	7.77491	7.20747	2.05608e-11	5.69337e-10	15.5828
ACSL4	0.339258	10.2848	7.19469	2.20739e-11	5.97723e-10	15.5141
ACSL5	-0.181046	9.23384	-4.91224	2.18674e-06	1.10707e-05	4.44938
ACSL6	0.139695	6.14378	1.8717	0.063052	0.109062	-4.96172
ACSM1	0.0617764	3.03884	1.82269	0.0701966	0.119473	-5.04953
ACSM3	0.357377	5.20436	5.25265	4.66338e-07	2.82036e-06	5.92348
ACSM5	0.0186326	3.77303	0.481865	0.630553	0.715644	-6.56311
ACSS1	-0.353471	9.15186	-7.03658	5.28494e-11	1.20237e-09	14.6693
ACSS2	-0.216725	8.06598	-3.62948	0.0003805	0.00117683	-0.40947
ACSS3	0.0645065	2.74351	2.77499	0.00617044	0.0144352	-2.9534
ACTA1	-0.087214	2.46276	-4.02035	8.88983e-05	0.000317363	0.94654
ACTA2	-0.00676156	5.7144	-0.0643639	0.94876	0.962583	-6.67598
ACTB	-0.0871595	12.54	-5.21103	5.65387e-07	3.35523e-06	5.73944
ACTC1	0.088362	3.14277	3.51955	0.000561506	0.00167265	-0.769778
ACTG1	-0.13885	11.4857	-6.31819	2.45712e-09	2.85564e-08	10.9615
ACTG2	-0.0257499	2.69674	-1.08713	0.278597	0.376972	-6.09484
ACTL10	-0.0992004	3.6537	-2.61359	0.00980445	0.0217267	-3.36534
ACTL6A	0.109862	7.41626	2.68477	0.00801376	0.0181811	-3.18646
ACTL6B	-0.0155977	2.42455	-0.802827	0.423252	0.525255	-6.35945
ACTL7B	-0.0505348	2.91741	-2.15721	0.0324646	0.06169	-4.40622
ACTL8	-0.0100984	2.80476	-0.391756	0.695754	0.769024	-6.60205
ACTN1	-0.238567	10.9603	-4.28101	3.1776e-05	0.000124738	1.91346
ACTN2	-0.0186913	3.37145	-0.260909	0.794495	0.846876	-6.64432
ACTN3	0.0313138	2.79923	1.68271	0.0943599	0.153792	-5.28795
ACTN4	-0.445557	9.2488	-7.25811	1.55112e-11	4.53156e-10	15.8556
ACTR10	0.211992	8.78188	7.34978	9.2906e-12	3.00051e-10	16.3519
ACTR1A	-0.346212	10.0648	-6.74727	2.54599e-10	4.29875e-09	13.1494
ACTR1B	-0.129219	6.89053	-3.64066	0.000365552	0.00113523	-0.372291
ACTR2	0.0437911	11.4321	2.90061	0.0042426	0.0103383	-2.61727
ACTR3	0.0155544	11.5671	1.31547	0.190214	0.276381	-5.82559
ACTR5	-0.104012	6.50223	-2.58861	0.0105136	0.0230893	-3.42708
ACTR6	0.876602	6.57674	7.39517	7.1997e-12	2.48125e-10	16.5988
ACTR8	0.0662234	5.6316	1.38779	0.167109	0.24899	-5.72985
ACTRT2	0.012379	2.51973	0.612015	0.541387	0.636629	-6.49273
ACVR1	0.0208177	8.50007	0.556966	0.57832	0.670405	-6.52454
ACVR1B	-0.0619131	7.46702	-0.824703	0.410754	0.512943	-6.34189
ACVR1C	0.338254	5.05215	4.09765	6.58415e-05	0.000242535	1.22817
ACVR2A	0.0642086	9.60945	1.47586	0.141923	0.217887	-5.60652
ACVR2B	0.191438	5.46895	2.44789	0.0154377	0.032274	-3.76466
ACVRL1	-0.014236	2.76988	-0.519769	0.603935	0.693084	-6.54434
ACY1	-0.257635	5.02176	-5.69861	5.57576e-08	4.30122e-07	7.958
ACY3	-0.00374509	2.87243	-0.181441	0.856249	0.892692	-6.66173
ACYP1	0.235775	8.12346	3.52881	0.00054358	0.0016232	-0.739784
ACYP2	0.249995	5.66555	4.3627	2.28016e-05	9.22141e-05	2.22646
ADA	-0.21387	7.761	-3.75715	0.000239496	0.000776946	0.0207293
ADA2	-0.32666	10.9793	-6.93973	8.97904e-11	1.87617e-09	14.1568
ADAD1	0.027746	2.66343	0.83702	0.403816	0.505866	-6.33179
ADAL	-0.0245885	3.83246	-0.553869	0.580433	0.672344	-6.52624
ADAM10	0.384791	7.06818	5.12728	8.30438e-07	4.72054e-06	5.37232
ADAM11	-0.00421109	3.51672	-0.143929	0.885736	0.915113	-6.66777
ADAM12	-0.470441	3.99276	-4.93321	1.99213e-06	1.01957e-05	4.53812
ADAM15	-0.22203	4.65155	-3.69205	0.0003037	0.000963057	-0.200172
ADAM17	-0.0215959	9.92166	-0.760496	0.448064	0.549415	-6.3921
ADAM19	-0.082926	10.8718	-2.12004	0.0355278	0.0667146	-4.48278
ADAM2	0.0282377	2.29962	1.20703	0.22918	0.321581	-5.95972
ADAM21	0.0538861	3.00787	1.90883	0.0580544	0.101624	-4.89373
ADAM22	-0.00737153	3.01294	-0.169086	0.86594	0.899967	-6.66387
ADAM23	-0.0356689	3.15167	-1.17641	0.241157	0.335667	-5.99554
ADAM28	0.0386808	7.21853	0.511059	0.610006	0.698542	-6.54878
ADAM29	-0.0171582	2.41514	-0.77752	0.437987	0.539779	-6.37918
ADAM32	0.0624881	2.81103	1.67868	0.0951445	0.154913	-5.29454
ADAM33	-0.0137537	3.61831	-0.371477	0.710768	0.780957	-6.60971
ADAM7	0.00108304	2.77666	0.0407107	0.967577	0.976346	-6.67721
ADAM8	-0.0627288	8.13512	-1.09613	0.274652	0.372773	-6.08518
ADAM9	0.477891	6.84794	5.45012	1.84558e-07	1.23988e-06	6.81037
ADAMDEC1	0.102727	3.68875	0.838664	0.402895	0.50511	-6.33044
ADAMTS1	0.41686	4.54582	4.90775	2.23073e-06	1.12647e-05	4.43042
ADAMTS10	0.0320754	2.68927	1.46009	0.146205	0.223105	-5.62916
ADAMTS12	0.0118932	3.00671	0.487173	0.626795	0.71259	-6.56057
ADAMTS13	-0.074094	3.1193	-2.06024	0.0409764	0.0752336	-4.60327
ADAMTS14	0.0117114	2.72578	0.507668	0.612378	0.700501	-6.55049
ADAMTS15	-0.0319934	3.31624	-1.07769	0.282775	0.381555	-6.10488
ADAMTS17	0.0157032	4.78722	0.199983	0.841745	0.882192	-6.65822
ADAMTS18	0.019138	3.58251	0.690515	0.49086	0.58998	-6.44223
ADAMTS2	-0.00133241	2.58795	-0.0475575	0.962128	0.972141	-6.67691
ADAMTS20	0.0309822	2.89735	1.08808	0.278179	0.376566	-6.09383
ADAMTS3	0.0740479	3.04927	3.1712	0.00181628	0.0048062	-1.84813
ADAMTS4	0.155169	5.69384	1.98779	0.0485221	0.0870501	-4.7449
ADAMTS5	0.0284387	5.09225	0.227343	0.820444	0.86568	-6.65244
ADAMTS6	-0.00716219	2.58491	-0.315273	0.75296	0.813532	-6.62882
ADAMTS7	-0.0432418	2.91935	-1.67579	0.0957104	0.155722	-5.29926
ADAMTS8	-0.0255281	2.99289	-1.01097	0.313539	0.414563	-6.17344
ADAMTS9	0.0126289	2.30806	0.686638	0.493293	0.592235	-6.44486
ADAMTSL1	0.0953748	3.45126	3.98989	9.99491e-05	0.000351922	0.836771
ADAMTSL2	-0.0313934	2.64494	-1.3977	0.164115	0.245356	-5.71634
ADAMTSL3	0.0170709	2.4864	0.857705	0.392324	0.494153	-6.31451
ADAMTSL4	-0.1055	5.41603	-1.16791	0.244563	0.339464	-6.00534
ADAMTSL5	0.0458755	3.19336	1.18854	0.23636	0.329885	-5.98146
ADAP1	-0.0165675	4.18736	-0.500478	0.617419	0.70485	-6.55407
ADAP2	-0.331365	5.18273	-4.43656	1.68271e-05	6.9862e-05	2.51343
ADAR	-0.0758855	12.013	-3.40743	0.000827449	0.00237039	-1.12747
ADARB1	-0.287509	7.02325	-5.0565	1.14556e-06	6.26361e-06	5.0654
ADARB2	-0.0105862	3.42382	-0.294931	0.768424	0.826065	-6.63496
ADAT1	-0.273954	6.45754	-4.20388	4.32896e-05	0.000165052	1.6223
ADAT2	0.215169	6.59465	2.89648	0.00429599	0.01046	-2.62853
ADAT3	-0.0426272	2.72318	-1.49665	0.136433	0.210656	-5.57635
ADCK1	-0.0997319	5.21058	-1.55986	0.120747	0.189883	-5.48204
ADCK2	-0.134887	5.17073	-2.52987	0.012366	0.0266176	-3.57012
ADCK5	0.0555569	2.86502	2.11083	0.0363234	0.0679522	-4.50153
ADCY1	-0.0312608	2.85552	-1.35975	0.1758	0.259278	-5.76756
ADCY10	-0.050885	2.89479	-0.833826	0.405608	0.507472	-6.33443
ADCY2	-0.0105281	4.13082	-0.318598	0.750442	0.811501	-6.62777
ADCY3	-0.118372	5.94586	-2.59087	0.0104477	0.02297	-3.42153
ADCY4	0.0466405	6.1776	0.584079	0.55998	0.653427	-6.50925
ADCY5	-0.00936381	2.68434	-0.403854	0.686853	0.761835	-6.59729
ADCY6	-0.0137176	2.63617	-0.568151	0.57072	0.663702	-6.51832
ADCY7	0.0480056	10.8332	2.20991	0.0285149	0.0549788	-4.29555
ADCY8	-0.0432141	2.38628	-2.0242	0.0445944	0.0810354	-4.67432
ADCY9	-0.211659	4.27385	-3.37122	0.000935963	0.00264462	-1.24085
ADD1	-0.329568	10.2381	-8.04542	1.73294e-13	1.75744e-11	20.2113
ADD2	-0.0475798	3.95545	-1.15855	0.248346	0.343631	-6.01602
ADD3	0.253068	11.0073	6.60149	5.54974e-10	8.21981e-09	12.3969
ADGB	-0.0213246	2.43712	-1.06716	0.287489	0.386637	-6.11599
ADGRA1	-0.102872	2.96985	-3.9601	0.000112017	0.000390271	0.730053
ADGRA2	-0.0689174	5.42028	-2.11173	0.0362448	0.0678291	-4.4997
ADGRA3	0.0640479	3.42843	0.752981	0.452555	0.554361	-6.39771
ADGRB1	-0.118517	3.55146	-3.31807	0.00111957	0.00311531	-1.4054
ADGRB2	-0.0323271	4.33392	-1.13922	0.256294	0.352606	-6.03784
ADGRB3	0.0292821	2.54313	1.41067	0.160262	0.240594	-5.69853
ADGRD1	0.0381594	3.51088	0.81232	0.417801	0.519706	-6.35189
ADGRE1	-0.333763	7.937	-3.96944	0.00010809	0.000377745	0.763458
ADGRE2	0.0364915	8.5167	0.35726	0.721363	0.789004	-6.61484
ADGRE3	-0.153301	9.20471	-1.8347	0.0683864	0.116854	-5.02821
ADGRE5	-0.162266	6.74693	-2.10634	0.0367177	0.0685623	-4.51067
ADGRF1	0.0321498	3.24376	1.53814	0.125967	0.196818	-5.51487
ADGRF2	0.0584818	2.63981	2.51498	0.0128794	0.0276332	-3.60588
ADGRF3	0.0384176	2.98498	0.890879	0.374316	0.476228	-6.28592
ADGRF4	0.0390915	2.97604	1.5922	0.113291	0.179645	-5.43232
ADGRF5	0.011103	2.5842	0.487479	0.626578	0.712482	-6.56042
ADGRG1	-0.294211	8.50175	-2.4976	0.013503	0.0287272	-3.6474
ADGRG2	0.0155592	2.85508	0.679531	0.497772	0.596129	-6.44966
ADGRG3	-0.0725829	8.75826	-0.767457	0.443928	0.54543	-6.38685
ADGRG4	-0.00729076	2.76453	-0.280844	0.779188	0.834425	-6.63897
ADGRG5	-0.235227	4.80856	-4.80474	3.51124e-06	1.69927e-05	3.9989
ADGRG6	0.119594	3.3585	1.32807	0.186025	0.271136	-5.80926
ADGRG7	0.092403	2.64748	0.909565	0.364405	0.466403	-6.26934
ADGRL1	-0.24019	4.90654	-4.96288	1.74519e-06	9.06882e-06	4.66416
ADGRL2	0.0206273	2.63419	1.04054	0.29964	0.400107	-6.14359
ADGRL3	-0.0233498	2.6342	-1.12263	0.263257	0.360299	-6.05628
ADGRL4	0.0735957	3.09914	2.27149	0.0244346	0.0480128	-4.16303
ADH1A	0.0217391	3.20264	0.667164	0.505617	0.603571	-6.45788
ADH1B	0.0452181	3.17205	1.09442	0.275396	0.373607	-6.08702
ADH1C	0.00141891	2.27904	0.0722165	0.942519	0.958471	-6.67545
ADH4	0.0209804	2.83152	0.89753	0.370769	0.472763	-6.28005
ADH5	0.0905743	8.00295	2.12719	0.0349195	0.0657585	-4.46814
ADH6	0.0139269	2.8284	0.562842	0.574321	0.666643	-6.52128
ADH7	-0.0105491	2.47394	-0.559364	0.576686	0.66895	-6.52321
ADHFE1	-0.0398194	7.22773	-0.712011	0.477483	0.57796	-6.42734
ADI1	-0.204835	8.63219	-3.76344	0.000234024	0.000760589	0.0422487
ADIPOQ	-0.0162657	3.36331	-0.689272	0.491639	0.590694	-6.44307
ADIPOR1	-0.197874	10.6462	-3.15104	0.00193858	0.00510267	-1.90754
ADIPOR2	-0.224932	9.12544	-6.5194	8.57243e-10	1.1736e-08	11.9772
ADIRF	0.0503049	3.67891	1.4056	0.16176	0.242541	-5.70551
ADK	-0.088042	7.63017	-1.73574	0.0845135	0.140112	-5.19978
ADM	0.102799	10.1268	1.40943	0.160628	0.241071	-5.70024
ADM2	-0.0260187	2.72561	-0.901679	0.368567	0.470822	-6.27638
ADNP	0.0292423	10.5021	0.995358	0.321048	0.422806	-6.18885
ADNP2	0.00977564	7.65995	0.221446	0.825025	0.869016	-6.65375
ADO	-0.0546242	8.44881	-1.74105	0.0835753	0.138758	-5.1908
ADORA1	-0.0395066	2.70023	-1.8476	0.0664859	0.114084	-5.00518
ADORA2B	0.0225787	4.19481	0.249652	0.803173	0.853281	-6.64717
ADORA3	-0.0518991	6.35068	-0.400375	0.689408	0.76376	-6.59868
ADPGK	0.0364018	9.78624	1.91783	0.0568929	0.0999282	-4.87704
ADPRH	-0.208393	5.60373	-2.80356	0.00567268	0.0133927	-2.87814
ADPRHL1	0.0314051	3.57996	0.991861	0.322746	0.424375	-6.19227
ADPRM	0.19933	8.37459	3.80299	0.000202235	0.000666938	0.178258
ADPRS	-0.148752	9.37122	-3.94197	0.000120026	0.000414995	0.665445
ADRA1A	-0.0219192	2.99196	-0.614098	0.540013	0.635202	-6.49147
ADRA1D	0.00931495	2.62924	0.417625	0.676775	0.753645	-6.59169
ADRA2A	-0.0396438	2.95447	-0.982975	0.327087	0.428526	-6.20091
ADRA2B	0.0126788	3.06517	0.52987	0.596928	0.686726	-6.5391
ADRA2C	-0.0313359	3.03626	-1.26978	0.205985	0.294956	-5.88348
ADRB1	-0.106643	4.60941	-0.871805	0.384606	0.486433	-6.30249
ADRB2	-0.0791905	9.76497	-1.37004	0.172573	0.255505	-5.75381
ADRB3	0.0141366	3.05652	0.493309	0.622463	0.709235	-6.55759
ADRM1	-0.378313	8.82607	-7.74216	1.00212e-12	5.82326e-11	18.5095
ADSL	-0.094676	8.23407	-2.67734	0.00818576	0.0185325	-3.20533
ADSS1	-0.0088177	3.7488	-0.146255	0.883902	0.913863	-6.66744
ADSS2	0.0242417	10.3361	0.863498	0.389142	0.490999	-6.30959
ADTRP	0.731243	8.06763	5.8403	2.77691e-08	2.32828e-07	8.62747
AEBP1	-0.179333	5.42277	-2.54422	0.0118885	0.0257465	-3.53547
AEBP2	0.123975	7.64638	2.66741	0.00842083	0.0190072	-3.23048
AEN	-0.104866	7.98972	-2.26552	0.0248064	0.0486474	-4.17603
AFAP1	-0.029592	6.32382	-0.260594	0.794737	0.846918	-6.6444
AFAP1L1	-0.0380797	2.96243	-1.4662	0.144534	0.221073	-5.62042
AFAP1L2	-0.152482	5.08857	-2.074	0.0396632	0.0731601	-4.57584
AFDN	0.264418	8.61437	2.82168	0.00537614	0.0127588	-2.83003
AFF1	0.047534	11.2748	2.07832	0.0392584	0.0725478	-4.56719
AFF2	0.00685125	2.43649	0.294313	0.768896	0.826369	-6.63514
AFF3	-0.447477	7.28108	-4.2735	3.27527e-05	0.000128193	1.88493
AFF4	0.0784606	10.065	2.99314	0.00319448	0.00799851	-2.36115
AFG1L	0.0908043	3.53675	1.7608	0.0801617	0.133704	-5.1572
AFG3L2	-0.106553	5.62899	-2.55599	0.0115092	0.0250272	-3.5069
AFMID	-0.0179344	2.95857	-0.632459	0.527979	0.62446	-6.48016
AFP	0.00944759	2.5793	0.502825	0.615771	0.703576	-6.55291
AFTPH	0.0597272	10.4924	3.38384	0.000896717	0.00254592	-1.20146
AGA	-0.132088	8.39902	-2.91623	0.00404609	0.00990038	-2.57455
AGAP1	-0.0572901	3.59327	-0.688151	0.492343	0.59145	-6.44384
AGAP2	-0.238253	5.84414	-5.028	1.30295e-06	7.0181e-06	4.94265
AGAP3	-0.183481	5.00751	-4.02889	8.60141e-05	0.000308519	0.977452
AGAP4	0.0318197	6.66572	0.644925	0.519889	0.617092	-6.4723
AGBL1	-0.0258269	2.86451	-1.1863	0.237243	0.330934	-5.98407
AGBL2	0.0944587	3.45153	1.05785	0.2917	0.39144	-6.12572
AGBL4	0.0276139	3.27439	1.2398	0.216843	0.307579	-5.92037
AGBL5	-0.0885545	3.78124	-2.37139	0.0188974	0.0384364	-3.94084
AGER	-0.235142	10.0734	-5.45525	1.80109e-07	1.21205e-06	6.83374
AGFG1	0.246654	8.44506	6.11547	6.96664e-09	7.02487e-08	9.95753
AGFG2	-0.391452	7.72837	-6.7489	2.52378e-10	4.26578e-09	13.1579
AGGF1	0.427582	7.26716	7.22293	1.88674e-11	5.30754e-10	15.666
AGK	0.0179141	6.55883	0.463257	0.643802	0.726995	-6.57181
AGL	0.664962	7.61991	7.00171	6.39899e-11	1.40919e-09	14.4843
AGMAT	-0.0797311	4.73288	-1.0791	0.282148	0.380902	-6.10339
AGO1	-0.431257	8.23981	-8.11798	1.13411e-13	1.29909e-11	20.6226
AGO2	-0.128099	6.17897	-1.48346	0.139897	0.215273	-5.59554
AGO3	0.20801	7.10046	3.091	0.00234928	0.00606146	-2.08245
AGO4	0.0210197	9.36594	0.437095	0.662625	0.741958	-6.58346
AGPAT1	-0.23964	5.72693	-3.91338	0.000133772	0.000457751	0.564052
AGPAT2	-0.0419286	4.47349	-0.885252	0.377334	0.479176	-6.29084
AGPAT3	-0.221287	6.48	-4.0463	8.0412e-05	0.00029085	1.04059
AGPAT4	0.254875	5.04265	3.65861	0.000342713	0.00107099	-0.312418
AGPAT5	0.205773	7.57578	3.04814	0.00269021	0.00683914	-2.2055
AGPS	0.046169	8.11327	1.3362	0.18336	0.268085	-5.79865
AGR2	0.0740387	3.53734	2.43271	0.016076	0.0334634	-3.80005
AGR3	0.0477945	2.38001	2.48339	0.0140329	0.0297236	-3.68116
AGRN	-0.0863673	6.30094	-0.785416	0.433358	0.53521	-6.37309
AGRP	-0.031015	3.18495	-1.1594	0.248003	0.343308	-6.01506
AGT	-0.0235283	2.9553	-0.93054	0.353477	0.455825	-6.25032
AGTPBP1	0.259463	8.25369	4.34682	2.43297e-05	9.77487e-05	2.16524
AGTR1	0.0240355	2.42341	1.28494	0.200651	0.28891	-5.8645
AGTR2	0.0209743	2.34952	1.2979	0.196168	0.283634	-5.84808
AGTRAP	-0.0482416	7.04499	-0.714639	0.475861	0.576479	-6.42549
AGXT	-0.00759251	2.64703	-0.303981	0.761533	0.820485	-6.63228
AHCTF1	0.355377	8.76178	5.33103	3.23626e-07	2.03667e-06	6.27281
AHCY	-0.15149	8.04058	-3.65113	0.000352061	0.00109772	-0.337397
AHCYL1	-0.351875	10.3934	-8.75266	2.6192e-15	1.60396e-12	24.2804
AHCYL2	-0.272077	8.29947	-6.51923	8.57999e-10	1.17363e-08	11.9763
AHDC1	-0.00766446	3.13647	-0.252104	0.801281	0.851846	-6.64656
AHI1	0.309542	6.45244	2.54407	0.0118932	0.0257533	-3.53582
AHNAK	-0.0934258	11.6325	-4.15697	5.21454e-05	0.000195723	1.44725
AHNAK2	-0.180238	4.07492	-3.1117	0.0021994	0.00571644	-2.02249
AHR	0.113531	9.27227	2.18733	0.0301533	0.05776	-4.34328
AHSA1	-0.251234	8.80313	-7.62292	1.98242e-12	9.39408e-11	17.8483
AHSP	0.000507715	7.26303	0.00292241	0.997672	0.998173	-6.67803
AICDA	0.0644077	3.08962	2.36433	0.0192486	0.0390582	-3.95683
AIDA	0.0871312	9.81131	2.12962	0.0347152	0.0654125	-4.46316
AIF1	0.0828698	11.3542	2.92589	0.00392871	0.00964282	-2.54801
AIF1L	0.0124944	2.7425	0.631407	0.528665	0.625039	-6.48082
AIFM1	-0.188686	7.04479	-5.1039	9.23852e-07	5.16851e-06	5.27059
AIFM2	-0.236381	6.04347	-5.07872	1.03586e-06	5.72462e-06	5.16142
AIFM3	-0.0874324	3.14797	-1.85537	0.0653616	0.112482	-4.99122
AIG1	0.0520668	6.49841	0.922988	0.357388	0.459601	-6.25722
AIM2	0.327458	7.77823	3.65104	0.000352173	0.00109775	-0.337693
AIMP1	0.365435	8.39164	4.93306	1.99347e-06	1.01993e-05	4.53748
AIMP2	-0.239735	7.70832	-6.62223	4.97026e-10	7.5584e-09	12.5033
AIP	-0.24691	7.105	-6.59743	5.67089e-10	8.36036e-09	12.376
AIPL1	-0.0372687	2.81041	-1.4703	0.143421	0.219804	-5.61453
AIRE	-0.0382272	2.9678	-1.38189	0.168911	0.251041	-5.73786
AJAP1	-0.00351418	2.68658	-0.10495	0.916545	0.939196	-6.67257
AJUBA	0.0443963	3.28773	1.48768	0.13878	0.213907	-5.58941
AK1	-0.171228	7.29361	-3.03091	0.00283964	0.0071869	-2.25452
AK2	-0.208992	8.90525	-6.24123	3.658e-09	3.9865e-08	10.578
AK3	0.0916933	8.34207	2.0073	0.0463824	0.0837777	-4.70723
AK5	0.231656	5.03181	2.3105	0.022123	0.0439919	-4.07735
AK7	0.0392368	2.29213	1.90176	0.0589798	0.103013	-4.90678
AK8	-0.0537876	2.73199	-1.05246	0.294158	0.394241	-6.13132
AK9	0.0885278	5.11534	1.38483	0.168011	0.25003	-5.73387
AKAP1	0.00215458	7.041	0.0500514	0.960143	0.971009	-6.67679
AKAP10	0.0508482	9.86092	1.73921	0.0838984	0.139221	-5.19391
AKAP11	0.207399	10.5406	3.79665	0.000207042	0.000681382	0.15636
AKAP12	0.565882	4.56479	4.02654	8.67984e-05	0.000310772	0.968944
AKAP13	-0.423624	8.76095	-5.86733	2.42822e-08	2.07526e-07	8.75641
AKAP14	0.0854821	2.99925	2.2471	0.0259855	0.0506973	-4.21594
AKAP17A	-0.0192771	7.89036	-0.711017	0.478097	0.578439	-6.42804
AKAP3	-0.0320102	2.53872	-1.55425	0.122079	0.191483	-5.49056
AKAP4	0.028316	2.52862	1.40315	0.162486	0.243447	-5.70887
AKAP5	0.390389	4.09768	4.34655	2.43563e-05	9.78308e-05	2.16421
AKAP7	0.397118	8.92324	5.39192	2.43084e-07	1.57525e-06	6.54664
AKAP8	-0.113465	9.23948	-3.49212	0.000617904	0.00182224	-0.8582
AKAP8L	-0.200515	2.99791	-4.70723	5.36197e-06	2.49338e-05	3.59674
AKAP9	0.074578	8.57906	1.90631	0.0583819	0.102093	-4.89838
AKIP1	0.0213331	4.44245	0.427209	0.669795	0.747938	-6.58769
AKIRIN1	-0.0165212	9.85138	-0.452249	0.651695	0.733411	-6.57679
AKIRIN2	-0.040696	9.2994	-0.869458	0.385884	0.487856	-6.3045
AKNA	-0.268387	10.8104	-7.20529	2.0811e-11	5.72285e-10	15.5711
AKNAD1	-0.00720456	2.96915	-0.261674	0.793905	0.846542	-6.64412
AKR1A1	-0.221754	6.85015	-5.98264	1.36445e-08	1.25576e-07	9.31064
AKR1B1	-0.219754	7.17825	-4.21482	4.14426e-05	0.00015877	1.66333
AKR1B10	-0.0278682	2.4881	-1.52855	0.128327	0.199787	-5.52921
AKR1C1	0.112271	4.18581	1.15319	0.250531	0.346053	-6.02211
AKR1C2	0.0739645	3.86178	0.52489	0.600378	0.689698	-6.54169
AKR1C3	0.741221	6.47379	6.64164	4.48187e-10	6.9552e-09	12.6032
AKR1C4	-0.0151973	2.871	-0.785719	0.433181	0.535033	-6.37286
AKR1D1	0.0137467	2.2305	0.90904	0.364681	0.466644	-6.26981
AKR1E2	0.0379523	3.18767	1.27987	0.202424	0.290831	-5.87087
AKR7A2	-0.345996	8.14717	-7.42313	6.15147e-12	2.19605e-10	16.7512
AKR7A3	0.0014442	2.82297	0.0459118	0.963437	0.973217	-6.67699
AKT1	-0.201547	8.57679	-4.70452	5.42488e-06	2.52043e-05	3.58567
AKT1S1	-0.153594	4.86813	-2.76945	0.00627126	0.0146259	-2.96789
AKT2	-0.372315	7.56379	-7.07642	4.24517e-11	1.01034e-09	14.8813
AKT3	-0.160937	7.2938	-2.96877	0.0034446	0.00856283	-2.42931
AKTIP	0.0338596	10.8603	1.39423	0.165158	0.246717	-5.72108
ALAD	-0.167736	6.88332	-4.9618	1.75364e-06	9.10635e-06	4.65956
ALAS1	-0.239818	6.29454	-4.1358	5.66869e-05	0.000211275	1.36877
ALAS2	-0.4064	10.9019	-2.86358	0.00474393	0.0114133	-2.71774
ALCAM	0.419011	9.12597	5.38795	2.47677e-07	1.60175e-06	6.52873
ALDH16A1	-0.204644	4.53599	-5.27676	4.16936e-07	2.56212e-06	6.03053
ALDH18A1	-0.268987	6.84667	-5.91615	1.90392e-08	1.67442e-07	8.99024
ALDH1A1	-0.409041	8.07771	-3.90657	0.000137261	0.000468883	0.539987
ALDH1A2	0.0218618	2.78416	0.936277	0.350526	0.452715	-6.24505
ALDH1A3	0.0628342	3.13362	2.56281	0.0112944	0.0246071	-3.4903
ALDH1B1	-0.0320582	3.29953	-0.815982	0.41571	0.517721	-6.34894
ALDH1L1	-0.0548815	2.94742	-1.9236	0.0561599	0.0987715	-4.86632
ALDH1L2	-0.050476	2.85957	-2.13913	0.033925	0.0641285	-4.44362
ALDH2	-0.320945	8.12346	-3.9019	0.000139702	0.000476713	0.523508
ALDH3A1	-0.00410176	2.42432	-0.22182	0.824734	0.86885	-6.65366
ALDH3A2	-0.0873159	7.35084	-2.12404	0.0351863	0.0662062	-4.47459
ALDH3B1	-0.313285	8.49174	-3.87779	0.000152985	0.000518591	0.438659
ALDH3B2	-0.0332399	3.04488	-1.43624	0.152865	0.231186	-5.66293
ALDH4A1	-0.16483	6.08186	-2.8063	0.00562688	0.0132925	-2.87088
ALDH5A1	-0.12134	6.71104	-1.374	0.171341	0.253942	-5.74849
ALDH6A1	-0.13064	4.12795	-1.80186	0.0734287	0.124084	-5.08616
ALDH7A1	0.0184785	3.15579	0.383296	0.702003	0.774105	-6.6053
ALDH8A1	0.0359229	3.73909	0.401744	0.688403	0.763124	-6.59813
ALDH9A1	-0.274981	8.79544	-6.20319	4.44859e-09	4.73466e-08	10.3895
ALDOA	-0.391337	9.78121	-6.39683	1.6317e-09	2.03286e-08	11.3562
ALDOB	-0.0105205	3.01246	-0.448619	0.654306	0.7357	-6.57841
ALDOC	-0.364166	6.25604	-5.92887	1.7867e-08	1.58572e-07	9.05134
ALG1	-0.0370887	4.66253	-0.665647	0.506584	0.604409	-6.45888
ALG10B	0.704026	6.59898	7.17991	2.39605e-11	6.34901e-10	15.4347
ALG12	-0.0523498	4.08213	-1.38513	0.167919	0.249941	-5.73346
ALG13	0.329379	9.32305	5.16933	6.85001e-07	3.96315e-06	5.55614
ALG14	0.190119	4.75605	3.26503	0.00133582	0.00365007	-1.5673
ALG2	0.0191544	9.57584	0.554552	0.579967	0.671971	-6.52586
ALG3	-0.338141	6.63138	-6.82087	1.71216e-10	3.12985e-09	13.5328
ALG5	0.107938	8.60222	2.48111	0.0141195	0.0298862	-3.68655
ALG6	0.287432	8.37716	7.64958	1.70263e-12	8.43074e-11	17.9957
ALG8	-0.16055	7.49881	-4.22506	3.97815e-05	0.000152885	1.70183
ALG9	-0.0781814	7.31693	-1.60177	0.111156	0.176611	-5.41741
ALK	-0.0571922	2.38542	-2.37935	0.0185081	0.0377705	-3.92276
ALKAL2	0.196781	3.76162	2.5903	0.0104642	0.0229967	-3.42292
ALKBH1	0.0135214	5.86931	0.402107	0.688136	0.762934	-6.59799
ALKBH2	-0.0461482	4.58383	-1.12782	0.261064	0.357927	-6.05054
ALKBH3	-0.00933081	6.43408	-0.231697	0.817066	0.863554	-6.65145
ALKBH4	-0.166425	4.23224	-3.55651	0.000493123	0.00148703	-0.649675
ALKBH5	-0.238847	10.8657	-7.4849	4.34066e-12	1.68566e-10	17.0889
ALKBH6	-0.12903	3.76917	-4.00291	9.50754e-05	0.000336622	0.883595
ALKBH7	-0.028469	5.73947	-0.541028	0.589232	0.680035	-6.53319
ALKBH8	0.456401	6.58271	5.26812	4.34026e-07	2.65077e-06	5.99212
ALLC	0.0272407	2.44371	1.35864	0.176153	0.259647	-5.76905
ALMS1	-0.337754	5.18372	-6.22176	4.04367e-09	4.35611e-08	10.4814
ALOX12	-0.345996	4.60805	-3.38536	0.000892085	0.00253367	-1.19669
ALOX15	-0.591817	5.01526	-3.6532	0.000349452	0.00109012	-0.330492
ALOX15B	-0.0485705	3.06259	-1.71772	0.08776	0.144395	-5.23003
ALOX5	-0.12529	8.23055	-1.62482	0.106148	0.169977	-5.38118
ALOX5AP	0.0106966	11.2669	0.209661	0.834196	0.876303	-6.65626
ALOXE3	-0.00347458	3.12583	-0.129361	0.897233	0.924059	-6.66974
ALPG	-0.0255053	2.98015	-0.844092	0.399864	0.501863	-6.32593
ALPI	0.0214488	2.85862	0.75469	0.451532	0.553278	-6.39644
ALPK1	0.0262723	8.88081	0.35783	0.720937	0.788647	-6.61464
ALPK2	0.0289154	2.52107	0.696654	0.487019	0.586421	-6.43802
ALPK3	0.0605522	3.14326	1.20673	0.229299	0.321608	-5.96008
ALPL	-0.269832	9.39659	-2.28427	0.0236553	0.0466542	-4.13512
ALPP	0.0422823	2.89878	1.95842	0.0518997	0.0922366	-4.80092
ALS2	0.0406165	7.44673	0.931964	0.352744	0.455063	-6.24902
ALS2CL	-0.0632341	4.05708	-1.38979	0.166503	0.248296	-5.72714
ALX1	-0.0126265	2.2379	-0.686823	0.493177	0.59214	-6.44474
ALX3	-0.00482618	2.56295	-0.209967	0.833958	0.876225	-6.6562
ALYREF	-0.260458	5.4246	-5.65093	7.03316e-08	5.28466e-07	7.73517
AMACR	-0.0989966	4.93867	-1.37325	0.171575	0.254264	-5.7495
AMBN	0.0126025	2.43366	0.656802	0.512241	0.60997	-6.46466
AMBP	-0.0366302	3.03135	-1.33422	0.184007	0.268859	-5.80125
AMBRA1	-0.268009	5.30405	-5.88716	2.20009e-08	1.89864e-07	8.85124
AMD1	0.182054	10.7436	6.17594	5.11572e-09	5.35872e-08	10.2549
AMDHD1	0.25248	4.85741	2.5927	0.0103945	0.0228656	-3.41701
AMDHD2	-0.0943622	3.47069	-2.41794	0.0167187	0.0345932	-3.83425
AMELX	0.00697966	3.67741	0.227077	0.82065	0.86584	-6.6525
AMELY	-0.0341432	2.93586	-1.593	0.113111	0.179396	-5.43108
AMER1	-0.158267	5.89151	-3.18722	0.00172432	0.00459031	-1.80071
AMER2	0.0497719	3.38867	1.46778	0.144105	0.220598	-5.61815
AMER3	0.0122799	3.101	0.483585	0.629334	0.714762	-6.56229
AMFR	-0.177798	5.66428	-3.06155	0.00257892	0.00658988	-2.16716
AMH	-0.0673375	2.98627	-2.51114	0.013015	0.0278759	-3.61508
AMHR2	-0.0183082	3.12247	-0.794261	0.428207	0.530014	-6.3662
AMIGO1	0.0190467	3.50425	0.327766	0.743512	0.805704	-6.62484
AMIGO2	0.439387	6.62277	4.23384	3.84096e-05	0.000148077	1.73487
AMIGO3	-0.0747912	3.22493	-3.39507	0.000863097	0.00246144	-1.16629
AMMECR1	0.0206522	8.53877	0.64636	0.518962	0.616267	-6.47138
AMMECR1L	-0.0269085	7.93141	-1.01518	0.311534	0.412562	-6.16924
AMN	0.0016361	3.04037	0.0843474	0.932884	0.951408	-6.67451
AMN1	0.565697	7.61562	7.96629	2.74664e-13	2.41614e-11	19.7645
AMOT	-0.173902	3.70821	-2.14773	0.033223	0.0629708	-4.42586
AMOTL1	-0.134142	3.8873	-2.10428	0.0368996	0.0688362	-4.51485
AMOTL2	-0.0780352	2.9749	-3.23486	0.00147562	0.00399164	-1.65839
AMPD3	0.0135295	7.88905	0.289462	0.772598	0.829153	-6.63654
AMPH	0.121723	4.15357	1.7479	0.0823774	0.136997	-5.17918
AMT	-0.249483	6.02903	-4.18968	4.58063e-05	0.000173732	1.56913
AMZ2	-0.079495	8.79992	-3.59376	0.000432192	0.00132131	-0.527554
ANAPC1	-0.265377	6.93758	-6.47015	1.11116e-09	1.48297e-08	11.7268
ANAPC10	0.608789	5.69111	5.69216	5.75408e-08	4.42187e-07	7.92778
ANAPC11	-0.145975	10.0424	-4.64509	7.00095e-06	3.16314e-05	3.34368
ANAPC13	0.144071	8.99434	4.42499	1.76519e-05	7.30198e-05	2.46821
ANAPC15	0.0105369	7.21327	0.29666	0.767106	0.825038	-6.63445
ANAPC16	-0.080384	9.40453	-1.88216	0.0616099	0.106994	-4.9427
ANAPC2	-0.197022	3.9552	-4.72506	4.96476e-06	2.33114e-05	3.66981
ANAPC4	0.0587064	9.02998	1.43875	0.152153	0.230262	-5.6594
ANAPC5	-0.316108	9.50994	-8.01018	2.12797e-13	2.01676e-11	20.0121
ANAPC7	-0.244574	8.45072	-6.77327	2.21363e-10	3.84781e-09	13.2846
ANG	-0.00695966	4.66924	-0.0859385	0.931622	0.950729	-6.67437
ANGEL1	-0.147924	6.4554	-3.93365	0.00012388	0.000426747	0.635879
ANGEL2	0.211266	9.17657	4.89289	2.38245e-06	1.194e-05	4.36779
ANGPT1	0.752248	5.30812	6.16877	5.30701e-09	5.53724e-08	10.2195
ANGPT2	0.0283256	4.0135	0.537514	0.591651	0.681936	-6.53506
ANGPTL1	-0.209606	7.52372	-2.92462	0.0039439	0.00967563	-2.55149
ANGPTL2	-0.0553381	2.70998	-2.13719	0.0340847	0.0643997	-4.44761
ANGPTL3	0.00140285	2.4622	0.0541108	0.956914	0.968717	-6.67658
ANGPTL4	-0.01699	2.54346	-0.776898	0.438353	0.540052	-6.37966
ANGPTL6	-0.140219	4.25879	-3.37226	0.00093266	0.00263715	-1.2376
ANGPTL7	-0.0910836	3.48085	-2.86406	0.00473721	0.0114022	-2.71647
ANK1	-0.442694	6.15343	-2.64804	0.00889712	0.0199212	-3.27931
ANK2	0.0208593	2.76026	0.483239	0.629579	0.714837	-6.56246
ANK3	0.142166	6.71492	1.49772	0.136154	0.21029	-5.57478
ANKAR	0.13217	4.51129	3.94616	0.000118128	0.000408966	0.680355
ANKDD1A	0.382635	7.45842	5.74739	4.39128e-08	3.48197e-07	8.18726
ANKEF1	0.116131	5.17696	1.59574	0.112497	0.1786	-5.42682
ANKFY1	-0.185516	7.68223	-4.25192	3.57228e-05	0.000138524	1.80316
ANKH	-0.28677	8.60635	-6.03571	1.04418e-08	9.97322e-08	9.56802
ANKHD1	-0.296921	6.39689	-5.2028	5.87258e-07	3.4618e-06	5.70318
ANKIB1	0.445923	8.17043	6.58317	6.11671e-10	8.90221e-09	12.303
ANKLE1	-0.0944276	4.09747	-1.90986	0.0579201	0.101441	-4.89182
ANKLE2	-0.00303379	9.02273	-0.108857	0.913451	0.93693	-6.67216
ANKMY1	-0.132924	3.66498	-2.86923	0.00466413	0.0112467	-2.70249
ANKMY2	0.359377	7.51796	5.50122	1.44679e-07	9.97653e-07	7.04357
ANKRA2	0.733239	5.93842	7.16149	2.6536e-11	6.89244e-10	15.3359
ANKRD1	0.0143913	2.50399	0.480211	0.631726	0.716712	-6.5639
ANKRD10	0.138851	10.5317	3.72524	0.000269165	0.00086352	-0.0879474
ANKRD11	0.0115625	7.67413	0.29943	0.764996	0.823381	-6.63364
ANKRD12	0.365937	8.34633	5.94125	1.67937e-08	1.50473e-07	9.11091
ANKRD13A	-0.0337306	11.6508	-1.86456	0.0640542	0.110567	-4.97466
ANKRD13B	-0.152524	3.59886	-2.68062	0.00810927	0.0183768	-3.19699
ANKRD13C	0.532243	8.11316	6.53135	8.04805e-10	1.11816e-08	12.0381
ANKRD13D	-0.00941111	5.40868	-0.13692	0.891264	0.919739	-6.66875
ANKRD16	-0.0306424	3.98725	-0.884748	0.377605	0.479444	-6.29128
ANKRD17	-0.0852912	8.78018	-2.92501	0.00393928	0.00966727	-2.55043
ANKRD18A	-0.046741	2.76642	-1.42216	0.156903	0.236327	-5.6826
ANKRD2	-0.0437424	2.8103	-1.72652	0.0861615	0.142251	-5.21529
ANKRD22	0.582614	5.93516	3.39171	0.000873034	0.00248444	-1.17683
ANKRD24	-0.107506	3.00631	-3.28632	0.00124472	0.00342643	-1.50258
ANKRD26	0.388433	4.18748	4.45861	1.53577e-05	6.43997e-05	2.5998
ANKRD27	-0.0472436	8.1119	-1.59471	0.112728	0.178931	-5.42842
ANKRD28	0.385253	7.64251	5.72611	4.87405e-08	3.82289e-07	8.08711
ANKRD29	0.0396979	2.72181	1.82168	0.0703497	0.11967	-5.0513
ANKRD30A	0.00491801	2.53225	0.210716	0.833374	0.875898	-6.65604
ANKRD30B	0.0247304	2.48027	1.16814	0.24447	0.339389	-6.00507
ANKRD33	-0.00853331	2.68376	-0.411126	0.681524	0.757508	-6.59436
ANKRD34A	-0.0961476	3.85011	-2.23955	0.0264822	0.0515338	-4.23219
ANKRD34C	0.0353368	2.8212	1.89951	0.0592769	0.103454	-4.91092
ANKRD35	0.0242199	3.55108	0.909381	0.364501	0.466457	-6.2695
ANKRD36	-0.13001	6.41117	-2.34366	0.0203111	0.040879	-4.00342
ANKRD36B	-0.0570503	5.73405	-1.16937	0.243974	0.338877	-6.00366
ANKRD37	0.0562678	6.21907	1.38765	0.167152	0.249029	-5.73004
ANKRD39	-0.109149	3.80673	-3.6636	0.000336596	0.00105456	-0.295696
ANKRD40	-0.135294	9.46513	-3.25268	0.00139147	0.00378589	-1.60466
ANKRD42	0.190863	7.94685	4.05252	7.84956e-05	0.000284954	1.06321
ANKRD44	-0.31175	7.30243	-4.62959	7.47965e-06	3.35941e-05	3.28097
ANKRD45	-0.0553355	3.28994	-1.60948	0.10946	0.174351	-5.40535
ANKRD46	0.561526	8.02423	6.44138	1.29229e-09	1.6742e-08	11.5812
ANKRD49	0.621247	8.91792	7.97222	2.65365e-13	2.37367e-11	19.798
ANKRD50	0.262066	6.41404	3.83907	0.000176854	0.000590576	0.303318
ANKRD52	-0.148758	5.34078	-3.83788	0.000177637	0.000592695	0.299195
ANKRD53	-0.0470163	2.68707	-1.93817	0.0543423	0.0959988	-4.83908
ANKRD54	-0.10584	5.04432	-3.12728	0.0020924	0.00546599	-1.9771
ANKRD55	0.245283	7.05118	2.54971	0.0117099	0.0254151	-3.52214
ANKRD6	0.376968	6.31606	8.24339	5.4317e-14	7.95313e-12	21.3369
ANKRD7	0.0678074	2.56965	2.55447	0.0115573	0.0251182	-3.51058
ANKRD9	-0.235854	4.99709	-2.54988	0.0117047	0.0254073	-3.52175
ANKS1A	-0.0394663	7.9072	-0.727857	0.467753	0.568907	-6.41608
ANKS1B	-0.0175936	10.0659	-0.363054	0.717038	0.786218	-6.61277
ANKS3	-0.109016	3.54372	-2.59005	0.0104716	0.0230088	-3.42354
ANKS4B	0.0357474	2.61218	1.48757	0.13881	0.213932	-5.58957
ANKS6	-0.178602	6.26128	-3.06369	0.00256159	0.00655192	-2.16104
ANKUB1	0.0518204	3.26601	1.44549	0.150253	0.228015	-5.64989
ANKZF1	-0.241439	7.80422	-5.49907	1.46177e-07	1.00624e-06	7.0337
ANLN	0.325277	4.08333	4.06944	7.35005e-05	0.000268104	1.12489
ANO1	0.00389418	2.90574	0.158651	0.874141	0.906278	-6.66556
ANO10	-0.0449228	4.05759	-1.1575	0.248775	0.344105	-6.01722
ANO2	0.00382737	2.19815	0.180595	0.856911	0.893149	-6.66188
ANO4	0.017115	2.75615	0.90889	0.36476	0.466707	-6.26994
ANO5	0.0419918	3.99934	0.432614	0.665871	0.744627	-6.58539
ANO6	-0.0305226	8.46861	-0.746676	0.456343	0.557927	-6.40238
ANO7	-0.0807981	3.58198	-2.4218	0.0165484	0.0342944	-3.82532
ANO8	-0.0937401	3.42207	-2.44018	0.0157589	0.0328636	-3.78266
ANO9	-0.228625	5.39707	-3.53981	0.000522979	0.00156756	-0.704057
ANP32B	-0.101342	10.4242	-3.21567	0.00157148	0.00422508	-1.71593
ANP32E	0.305211	9.75567	5.39991	2.34092e-07	1.52255e-06	6.58273
ANPEP	-0.283815	7.86	-2.8579	0.00482553	0.0115781	-2.73306
ANTKMT	-0.115643	3.73166	-3.71187	0.000282608	0.000901199	-0.133268
ANTXR1	0.0297466	2.849	1.19211	0.234962	0.328249	-5.97729
ANTXR2	-0.156471	8.74717	-2.54187	0.0119654	0.025892	-3.54115
ANXA1	0.402824	10.4162	6.91139	1.04785e-10	2.12534e-09	14.0074
ANXA10	0.0304001	2.60395	1.47053	0.14336	0.219732	-5.6142
ANXA11	-0.228116	10.1472	-4.92256	2.08877e-06	1.06118e-05	4.49302
ANXA13	0.00737264	2.4521	0.440358	0.660265	0.739995	-6.58205
ANXA2	-0.283101	10.6858	-6.18546	4.87216e-09	5.13739e-08	10.3019
ANXA2R	-0.0255262	7.76411	-0.498669	0.61869	0.705976	-6.55496
ANXA3	0.664385	8.78487	5.32367	3.34981e-07	2.10066e-06	6.23982
ANXA4	0.0765477	8.64848	1.72007	0.0873321	0.143781	-5.22611
ANXA5	-0.303613	9.24246	-5.73667	4.62833e-08	3.65175e-07	8.13678
ANXA6	-0.450409	8.86605	-7.15645	2.72873e-11	7.04163e-10	15.3089
ANXA7	-0.15038	10.0896	-6.86689	1.33448e-10	2.57859e-09	13.7737
ANXA9	0.0658276	3.20657	1.50763	0.133599	0.206902	-5.56023
AOAH	-0.186162	10.2455	-3.5335	0.000534703	0.00159849	-0.72456
AOC1	-0.0486412	4.25811	-0.696038	0.487403	0.586675	-6.43844
AOC2	0.22369	5.3252	2.72912	0.00705295	0.0162326	-3.07275
AOC3	0.169072	5.64049	1.87714	0.062298	0.107957	-4.95183
AOPEP	0.000279149	4.83431	0.00655104	0.994781	0.996283	-6.67801
AP1AR	0.532464	8.74675	6.77376	2.20781e-10	3.84603e-09	13.2871
AP1B1	-0.427208	6.92207	-7.79663	7.32731e-13	4.68536e-11	18.813
AP1G1	-0.189381	8.36054	-5.76393	4.04857e-08	3.24415e-07	8.26529
AP1G2	-0.300274	9.67415	-6.39451	1.65154e-09	2.05116e-08	11.3446
AP1M1	-0.528031	8.00048	-6.27961	3.00057e-09	3.35264e-08	10.7689
AP1M2	-0.0924703	2.60868	-2.69732	0.00773049	0.0176213	-3.15445
AP1S1	-0.0366255	2.7189	-1.2547	0.211395	0.301382	-5.90214
AP1S2	0.262153	11.1953	5.53538	1.22856e-07	8.63626e-07	7.20026
AP1S3	0.0880111	3.627	2.92713	0.00391382	0.00960923	-2.54459
AP2A1	-0.264402	5.33877	-4.32142	2.69804e-05	0.000107368	2.06769
AP2A2	-0.248404	6.8012	-6.14998	5.842e-09	6.01658e-08	10.1271
AP2B1	-0.388452	7.28803	-8.03319	1.86102e-13	1.81786e-11	20.1421
AP2M1	-0.452165	7.92273	-7.22832	1.83106e-11	5.20611e-10	15.695
AP2S1	-0.224767	6.14423	-4.42199	1.7872e-05	7.38154e-05	2.4565
AP3B1	-0.121136	7.31513	-3.73649	0.000258332	0.000831951	-0.0497335
AP3B2	-0.00451373	2.73373	-0.117226	0.906826	0.931781	-6.67122
AP3D1	-0.345086	8.03076	-8.08068	1.41057e-13	1.55966e-11	20.411
AP3M1	-0.0856934	8.58058	-2.4741	0.0143891	0.0303811	-3.70312
AP3M2	-0.0138117	7.46459	-0.271461	0.786383	0.840574	-6.64154
AP3S1	0.176312	10.4688	6.08393	8.17847e-09	8.08805e-08	9.80314
AP3S2	-0.106375	8.89474	-1.93769	0.054402	0.096083	-4.83999
AP4B1	-0.128542	8.57419	-4.04802	7.98781e-05	0.000289313	1.04684
AP4E1	0.0477645	7.8508	1.0627	0.289499	0.388881	-6.12066
AP4M1	-0.103833	4.9877	-2.35034	0.0199622	0.0402816	-3.98841
AP4S1	-0.0605086	3.55276	-1.41951	0.157674	0.237398	-5.68629
AP5M1	0.290391	8.32817	6.13813	6.20662e-09	6.35102e-08	10.0688
AP5S1	-0.260882	5.76262	-4.9033	2.27509e-06	1.1456e-05	4.41168
AP5Z1	-0.190138	6.11684	-4.61818	7.85205e-06	3.50885e-05	3.2349
APAF1	-0.00430548	6.00274	-0.048496	0.961381	0.971695	-6.67686
APBA1	0.0302214	3.21597	0.854994	0.393818	0.495564	-6.3168
APBA2	-0.230782	7.81602	-2.65729	0.00866683	0.0194933	-3.25605
APBA3	-0.106266	4.99687	-2.79145	0.00587896	0.0138264	-2.91012
APBB1	-0.0760044	4.83786	-1.62751	0.105575	0.169179	-5.37692
APBB1IP	-0.347507	9.3144	-5.21266	5.61137e-07	3.33623e-06	5.74665
APBB2	0.216168	4.41334	2.45437	0.0151722	0.0317774	-3.7495
APBB3	0.0155744	3.7926	0.412692	0.680378	0.756705	-6.59372
APC	0.347773	6.49205	5.60587	8.74962e-08	6.39924e-07	7.52569
APC2	-0.00661353	2.53773	-0.338038	0.735772	0.799711	-6.62145
APCDD1	0.109424	4.66694	1.33771	0.182867	0.267513	-5.79667
APCDD1L	-0.0170858	2.74628	-0.734514	0.463698	0.565055	-6.41127
APCS	0.0226435	2.80066	0.952401	0.342314	0.444743	-6.23005
APEH	-0.273611	6.85016	-7.08822	3.978e-11	9.59664e-10	14.9442
APEX1	-0.129902	8.60658	-3.63486	0.000373232	0.0011557	-0.391582
APEX2	-0.209911	5.00348	-5.17941	6.5402e-07	3.80464e-06	5.60033
APH1A	-0.173947	9.13793	-5.22525	5.29444e-07	3.16553e-06	5.80219
APH1B	0.0776659	10.3984	3.04648	0.00270428	0.00686975	-2.21023
API5	-0.0029909	10.1831	-0.0892756	0.928973	0.948696	-6.67408
APIP	0.736932	5.51747	7.37516	8.05695e-12	2.65596e-10	16.4898
APLF	0.422353	3.91812	5.00541	1.44237e-06	7.66973e-06	4.84575
APLN	0.00269706	2.73509	0.112765	0.910357	0.934419	-6.67173
APLNR	-0.00735991	2.77631	-0.317326	0.751405	0.812156	-6.62817
APLP1	-0.0519386	2.8468	-2.78696	0.00595719	0.0139877	-2.92194
APLP2	-0.225395	10.8018	-5.83048	2.91526e-08	2.4265e-07	8.58075
APMAP	0.0085616	10.9038	0.200628	0.841241	0.881868	-6.6581
APOA1	-0.00842178	3.45051	-0.362666	0.717328	0.786482	-6.61291
APOA2	0.021895	2.79537	1.06216	0.289747	0.389148	-6.12123
APOA4	0.0417772	3.54107	1.57498	0.117215	0.184947	-5.45892
APOBEC1	0.0508266	2.93692	2.00362	0.0467791	0.0843698	-4.71435
APOBEC3A	0.204575	7.87083	2.40396	0.0173485	0.0357292	-3.86647
APOBEC3B	0.0739114	5.09228	0.210184	0.833789	0.876225	-6.65615
APOBEC3C	-0.360268	10.943	-8.27301	4.56172e-14	7.56581e-12	21.5063
APOBEC3D	-0.283125	9.58458	-5.56591	1.06093e-07	7.57155e-07	7.34089
APOBEC3F	-0.449311	9.58533	-7.11636	3.40588e-11	8.48644e-10	15.0944
APOBEC3G	-0.150664	9.99826	-3.24383	0.0014327	0.00388546	-1.63139
APOBEC4	0.0547932	2.89648	2.01541	0.0455168	0.0824446	-4.69147
APOC1	-0.0224692	4.03237	-0.618917	0.536841	0.632168	-6.48854
APOC2	-0.0122263	3.17872	-0.385842	0.70012	0.772748	-6.60433
APOC3	-0.03135	2.71557	-1.33956	0.182266	0.266781	-5.79425
APOC4	-0.029557	2.89473	-1.11482	0.266579	0.36402	-6.06486
APOD	0.0662263	2.80305	1.31303	0.19103	0.277391	-5.82872
APOE	-0.0146887	2.84791	-0.704243	0.482294	0.582146	-6.43277
APOF	-0.00631902	2.55729	-0.238001	0.812181	0.860154	-6.64998
APOL1	-0.263813	6.98535	-2.85149	0.00491897	0.0117845	-2.75029
APOL2	0.0183287	4.72317	0.233229	0.815879	0.8628	-6.65109
APOL3	-0.309716	9.09422	-5.61527	8.36061e-08	6.15146e-07	7.56931
APOL4	0.0761815	3.2072	1.47126	0.143162	0.219514	-5.61315
APOL5	-0.00659208	2.36391	-0.280925	0.779127	0.834425	-6.63895
APOL6	-0.031961	10.1598	-0.608884	0.543455	0.638637	-6.49462
APOLD1	0.17134	4.37337	2.04671	0.0423041	0.0774213	-4.63008
APOM	-0.0963253	3.80953	-2.44043	0.0157483	0.0328501	-3.78207
APOO	0.116043	6.74072	2.6685	0.00839467	0.0189589	-3.22772
APOOL	-0.355969	8.29856	-7.43868	5.63509e-12	2.04844e-10	16.8361
APP	-0.25185	10.5527	-6.87561	1.27278e-10	2.48045e-09	13.8194
APPBP2	0.264028	8.80763	6.22498	3.97709e-09	4.2931e-08	10.4974
APPL1	0.0461007	8.35748	1.11917	0.264727	0.361772	-6.06009
APPL2	0.0651421	9.11088	2.06205	0.0408012	0.0749898	-4.59966
APRT	-0.262249	9.10879	-5.5294	1.26427e-07	8.8677e-07	7.1728
APTX	0.045128	7.44552	1.26729	0.206873	0.296021	-5.88658
AQP1	-0.0552308	3.6198	-0.589572	0.5563	0.65018	-6.50606
AQP10	-0.0601213	2.76927	-2.21911	0.0278701	0.0539051	-4.27597
AQP11	0.0515181	6.61873	0.903215	0.367754	0.469972	-6.27501
AQP2	0.00246729	3.46076	0.0877426	0.93019	0.949637	-6.67422
AQP3	-0.229366	10.3923	-4.11851	6.06732e-05	0.000224504	1.30493
AQP4	0.0715193	2.5196	3.1228	0.00212271	0.005537	-1.99019
AQP5	-0.00427553	2.38639	-0.205292	0.837602	0.878991	-6.65716
AQP6	0.0104401	2.85958	0.385652	0.700261	0.772762	-6.6044
AQP7	-0.0191881	3.32671	-0.636375	0.525431	0.62214	-6.47771
AQP8	-0.0158877	2.82322	-0.666476	0.506056	0.603914	-6.45834
AQP9	0.0599136	11.2492	1.45381	0.147937	0.225208	-5.63811
AQR	-0.163591	7.35545	-3.19408	0.00168621	0.00450014	-1.78031
AR	-0.0285365	3.10395	-1.23717	0.217818	0.30862	-5.92358
ARAF	-0.264743	8.02273	-5.55421	1.12234e-07	7.94219e-07	7.28694
ARAP1	-0.215933	6.89924	-3.19768	0.00166658	0.00445821	-1.76961
ARAP2	0.282326	9.84418	5.95621	1.55808e-08	1.41114e-07	9.183
ARAP3	-0.119383	7.34057	-1.41407	0.159262	0.239313	-5.69382
ARC	0.0178347	2.74001	0.756487	0.450457	0.552045	-6.3951
ARCN1	-0.306128	10.384	-6.59318	5.80034e-10	8.50396e-09	12.3542
AREL1	-0.116437	7.67775	-2.09677	0.0375688	0.0698879	-4.53005
ARF1	-0.269892	10.2096	-6.27829	3.02109e-09	3.36743e-08	10.7624
ARF3	-0.375526	10.1427	-7.19749	2.17334e-11	5.9051e-10	15.5291
ARF4	-0.059078	9.74721	-1.58283	0.115412	0.182645	-5.44682
ARF5	-0.0693695	7.49313	-1.34729	0.17977	0.263953	-5.78408
ARF6	-0.101205	11.9277	-6.01918	1.13507e-08	1.07351e-07	9.4877
ARFGAP1	-0.105009	5.35908	-2.24118	0.0263743	0.0513426	-4.22868
ARFGAP2	-0.357175	8.06974	-7.44867	5.32643e-12	1.96468e-10	16.8907
ARFGAP3	0.00250324	8.56302	0.0614099	0.951109	0.964196	-6.67616
ARFGEF1	0.0457743	10.2148	2.46357	0.0148026	0.0311386	-3.72792
ARFGEF2	0.282115	8.6963	5.0366	1.25337e-06	6.7832e-06	4.97963
ARFGEF3	-0.0107692	2.68278	-0.446865	0.65557	0.736366	-6.57919
ARFIP1	0.342419	8.5866	6.36442	1.93227e-09	2.3325e-08	11.1932
ARFIP2	-0.1563	6.657	-4.37848	2.13753e-05	8.69096e-05	2.28743
ARFRP1	-0.160296	5.49159	-4.51507	1.21355e-05	5.18884e-05	2.82254
ARG1	1.22872	5.60581	6.77507	2.19222e-10	3.82307e-09	13.294
ARG2	0.0183922	6.62233	0.347224	0.728874	0.794934	-6.61834
ARGLU1	0.28261	11.839	7.30286	1.2082e-11	3.68523e-10	16.0975
ARHGAP1	-0.367125	8.75481	-6.31221	2.53459e-09	2.92221e-08	10.9316
ARHGAP10	-0.28409	4.7146	-4.7951	3.66224e-06	1.76677e-05	3.95887
ARHGAP11A	0.0255608	2.83516	0.643538	0.520786	0.618018	-6.47318
ARHGAP12	0.747133	7.12458	7.8796	4.53962e-13	3.50873e-11	19.2773
ARHGAP15	-0.100544	10.1648	-3.49631	0.000608964	0.00179854	-0.844741
ARHGAP17	-0.352431	7.24858	-8.59996	6.54531e-15	2.78561e-12	23.391
ARHGAP18	0.233737	7.71154	3.89388	0.000143993	0.000489884	0.495242
ARHGAP19	0.0358253	8.07499	0.456557	0.648601	0.731095	-6.57486
ARHGAP20	0.0426403	2.82735	1.01972	0.309383	0.410294	-6.16469
ARHGAP21	0.0835322	5.60734	1.56808	0.118816	0.187102	-5.46949
ARHGAP22	-0.467797	3.98899	-6.27372	3.09333e-09	3.42981e-08	10.7396
ARHGAP23	-0.13678	3.13915	-2.43409	0.0160169	0.0333622	-3.79683
ARHGAP24	0.169421	6.34182	1.81289	0.0717012	0.121735	-5.0668
ARHGAP25	-0.137084	11.4084	-5.15158	7.43082e-07	4.27279e-06	5.47842
ARHGAP26	-0.145295	10.1207	-2.53789	0.012097	0.0261412	-3.55078
ARHGAP27	-0.0679406	9.45868	-1.88142	0.0617103	0.107102	-4.94404
ARHGAP28	0.0870947	2.71318	3.04999	0.00267457	0.00680916	-2.20021
ARHGAP30	-0.263204	10.1607	-6.8604	1.3823e-10	2.64531e-09	13.7397
ARHGAP33	-0.214449	4.07271	-4.01175	9.18933e-05	0.000326736	0.915489
ARHGAP35	-0.0753035	8.01202	-1.47244	0.142845	0.219112	-5.61146
ARHGAP4	-0.151671	10.351	-4.29765	2.97093e-05	0.000117203	1.97684
ARHGAP42	0.0624715	3.10915	1.12778	0.261083	0.357927	-6.05059
ARHGAP45	-0.232105	9.42856	-5.82007	3.06947e-08	2.53617e-07	8.53122
ARHGAP5	0.532536	6.78743	5.84558	2.70517e-08	2.27572e-07	8.65262
ARHGAP6	0.0827114	4.41438	0.941401	0.347903	0.450313	-6.24031
ARHGAP8	0.0279303	3.03153	0.967757	0.33461	0.436622	-6.21553
ARHGAP9	-0.0750399	10.9657	-2.31473	0.0218841	0.0436147	-4.06796
ARHGDIA	-0.457163	6.77456	-7.113	3.46963e-11	8.6049e-10	15.0764
ARHGDIB	-0.069887	12.1375	-4.54096	1.08857e-05	4.69834e-05	2.92542
ARHGDIG	-0.0407222	3.1597	-1.74585	0.0827344	0.137534	-5.18267
ARHGEF1	-0.232744	7.47225	-5.91975	1.87005e-08	1.6505e-07	9.0075
ARHGEF10	0.168172	4.30249	1.7752	0.0777447	0.130314	-5.13246
ARHGEF10L	-0.302954	5.32376	-5.43174	2.01366e-07	1.33701e-06	6.7269
ARHGEF11	-0.296188	7.20589	-4.08599	6.89095e-05	0.000252806	1.18542
ARHGEF12	-0.257334	7.16558	-2.86022	0.00479201	0.0115133	-2.7268
ARHGEF16	-0.0385895	2.88281	-1.8354	0.0682815	0.116725	-5.02696
ARHGEF17	0.0236792	3.53083	0.539372	0.590372	0.680905	-6.53407
ARHGEF18	-0.223499	10.6089	-6.54244	7.58992e-10	1.0582e-08	12.0947
ARHGEF19	-0.151933	4.72443	-3.89683	0.000142404	0.000484996	0.505611
ARHGEF2	-0.148073	11.3763	-6.38339	1.75029e-09	2.1553e-08	11.2886
ARHGEF3	-0.00621812	10.2993	-0.157223	0.875265	0.907171	-6.66579
ARHGEF39	0.0330211	3.02415	1.33829	0.182679	0.267311	-5.79592
ARHGEF4	-0.0959627	4.09529	-2.08126	0.0389845	0.0721338	-4.56128
ARHGEF5	-0.15015	3.95665	-3.03075	0.00284111	0.00718946	-2.25499
ARHGEF6	-0.168609	9.95918	-6.64078	4.50239e-10	6.98024e-09	12.5988
ARHGEF7	-0.21271	9.34099	-5.18909	6.2553e-07	3.663e-06	5.64287
ARHGEF9	-0.194379	6.3566	-4.20707	4.27434e-05	0.000163165	1.63424
ARID1A	-0.257927	8.87661	-6.8126	1.79043e-10	3.23579e-09	13.4896
ARID1B	-0.134949	10.3829	-5.50859	1.39674e-07	9.67646e-07	7.07731
ARID2	0.0775872	9.8378	2.59391	0.0103597	0.0228047	-3.41405
ARID3A	-0.141888	6.39612	-1.91568	0.0571691	0.100314	-4.88104
ARID3B	-0.122864	8.33485	-2.59666	0.0102804	0.0226552	-3.40726
ARID4A	0.264314	10.1511	6.89826	1.12544e-10	2.24552e-09	13.9384
ARID4B	0.435622	10.639	8.37985	2.4261e-14	5.4406e-12	22.1191
ARID5A	-0.112484	7.37638	-1.89208	0.0602661	0.10487	-4.92456
ARID5B	0.0775969	9.0229	1.36905	0.17288	0.255889	-5.75514
ARIH1	-0.079048	8.5616	-3.11866	0.00215098	0.00560156	-2.00224
ARIH2	-0.100058	7.54941	-2.88708	0.00441992	0.0107294	-2.65413
ARL1	0.555911	6.7342	5.86531	2.45279e-08	2.08953e-07	8.74674
ARL11	0.0951104	5.56054	1.00093	0.318352	0.419638	-6.18337
ARL13B	0.877563	4.88077	7.80745	6.88474e-13	4.49328e-11	18.8734
ARL14	0.0300639	2.5949	1.17184	0.242983	0.337885	-6.00082
ARL14EP	0.223861	7.51397	3.77925	0.000220789	0.000721406	0.0964624
ARL15	0.339928	6.10607	6.64227	4.46684e-10	6.93863e-09	12.6065
ARL16	0.0227069	6.47997	0.261914	0.793721	0.846458	-6.64406
ARL17A	-0.0761408	6.57124	-1.25855	0.210006	0.299814	-5.8974
ARL2	-0.290172	5.88645	-6.36993	1.87756e-09	2.28376e-08	11.2209
ARL2BP	-0.0549913	10.1581	-2.12259	0.0353097	0.066407	-4.47756
ARL3	0.273133	6.5337	4.54223	1.08279e-05	4.6772e-05	2.93047
ARL4A	0.120741	6.28874	1.84662	0.066629	0.114305	-5.00694
ARL4C	-0.0848267	10.4488	-1.98126	0.0492559	0.0881719	-4.75741
ARL4D	0.0386775	4.64885	0.889096	0.375271	0.477165	-6.28748
ARL5A	0.560915	8.30401	6.83629	1.57515e-10	2.91962e-09	13.6134
ARL5B	0.748707	5.70999	7.331	1.03213e-11	3.24132e-10	16.25
ARL5C	-0.0808304	2.92024	-3.24603	0.00142236	0.00386004	-1.62476
ARL6	0.509685	5.19061	5.0027	1.46006e-06	7.75251e-06	4.83413
ARL6IP1	0.0490889	9.75017	1.7087	0.0894227	0.146752	-5.24506
ARL6IP4	-0.137727	7.41833	-3.46769	0.000672568	0.00196597	-0.936448
ARL6IP5	0.194779	11.0164	5.67435	6.27606e-08	4.78351e-07	7.84445
ARL6IP6	0.285947	10.0654	7.47049	4.70893e-12	1.79367e-10	17.01
ARL8A	-0.106159	6.92916	-2.23894	0.026523	0.0516007	-4.23351
ARL8B	0.141388	9.66101	5.18058	6.50506e-07	3.78697e-06	5.60548
ARMC1	0.0985852	9.27173	2.24897	0.0258635	0.0504942	-4.21189
ARMC10	0.00438481	7.30092	0.122616	0.902563	0.928694	-6.67058
ARMC12	0.178908	3.28275	3.2069	0.0016172	0.00433706	-1.74214
ARMC2	-0.0578821	3.78036	-1.09725	0.274163	0.372306	-6.08397
ARMC3	-0.0243383	2.54217	-1.05712	0.292031	0.391852	-6.12648
ARMC5	-0.241303	3.92006	-3.91218	0.000134382	0.000459542	0.5598
ARMC6	-0.113443	5.20436	-2.66495	0.00848013	0.0191302	-3.23672
ARMC7	-0.273009	4.46374	-4.72242	5.02169e-06	2.35301e-05	3.65898
ARMC8	0.243598	6.67026	5.017	1.36909e-06	7.33222e-06	4.89544
ARMC9	-0.0225621	2.31262	-1.15833	0.248436	0.343721	-6.01628
ARMCX1	0.280687	4.98442	4.18343	4.69585e-05	0.000177806	1.54577
ARMCX2	0.120158	4.78105	2.05488	0.041498	0.0760597	-4.61391
ARMCX3	0.347292	8.25213	5.65106	7.02899e-08	5.28402e-07	7.73573
ARMCX4	0.0179697	3.36514	0.543751	0.587361	0.678514	-6.53173
ARMCX5	0.32695	7.01858	4.91997	2.11291e-06	1.07242e-05	4.48208
ARMH3	-0.249222	7.7379	-6.60524	5.44019e-10	8.11123e-09	12.4161
ARMH4	0.00705515	2.76194	0.354721	0.723261	0.790591	-6.61573
ARMT1	0.411807	9.36133	7.498	4.03063e-12	1.6206e-10	17.1607
ARNT	-0.187548	8.95456	-4.46637	1.48702e-05	6.24839e-05	2.6303
ARNT2	-0.0646599	3.41077	-2.01657	0.0453936	0.0822531	-4.6892
ARNTL	0.110681	9.47748	3.18574	0.00173261	0.00460853	-1.80509
ARNTL2	0.0755239	2.72751	3.05125	0.00266401	0.00678444	-2.19662
ARPC2	-0.0246094	11.259	-1.37525	0.170955	0.253582	-5.74681
ARPC3	0.0415583	11.2897	2.18353	0.0304366	0.0582396	-4.35126
ARPC4	-0.111337	11.3883	-5.143	7.72841e-07	4.42314e-06	5.44094
ARPC5L	-0.254257	8.97498	-6.1749	5.14309e-09	5.38384e-08	10.2498
ARPIN	-0.0704966	3.39247	-1.50076	0.135365	0.209332	-5.57032
ARPP19	-0.0516468	10.2457	-2.8699	0.00465473	0.0112343	-2.70068
ARR3	-0.00566364	2.86974	-0.234129	0.81518	0.862412	-6.65088
ARRB1	-0.21695	5.57524	-3.22258	0.00153631	0.00413963	-1.69524
ARRB2	-0.135615	10.7107	-3.8256	0.000185953	0.000616951	0.256516
ARRDC1	-0.111023	5.25592	-2.31306	0.0219782	0.043753	-4.07167
ARRDC2	-0.102754	7.12269	-3.10649	0.00223626	0.00580559	-2.03761
ARRDC3	0.327593	10.2632	6.40091	1.59729e-09	2.00252e-08	11.3768
ARRDC4	0.328547	6.99587	3.71747	0.000276903	0.000885133	-0.114305
ARSA	-0.155406	4.8837	-2.15186	0.0328908	0.0624404	-4.41731
ARSB	0.0570312	9.08584	1.16837	0.244374	0.339359	-6.0048
ARSD	-0.15461	6.8992	-2.16481	0.0318675	0.0607149	-4.39042
ARSG	0.0499254	5.89721	0.728647	0.467271	0.568494	-6.41551
ARSJ	0.0663169	3.49793	2.07795	0.0392927	0.0726027	-4.56792
ARSK	0.539521	6.10678	6.00157	1.24045e-08	1.15622e-07	9.40229
ARSL	0.0291224	2.99833	1.10416	0.271162	0.36898	-6.07649
ART1	-0.0598401	2.93357	-2.49111	0.0137428	0.0291634	-3.66284
ART3	0.0751037	3.36957	0.868428	0.386446	0.488333	-6.30538
ART4	0.0622249	2.42437	3.34115	0.00103606	0.00289966	-1.33423
ARTN	-0.0158317	3.45563	-0.523128	0.601601	0.690804	-6.54261
ARV1	0.233219	5.79486	3.95119	0.000115886	0.000402476	0.698281
ARVCF	-0.0160667	3.04097	-0.350853	0.726155	0.792909	-6.61708
ARX	0.027994	2.85875	1.0944	0.275407	0.373607	-6.08704
AS3MT	0.0634749	7.05384	0.729826	0.466552	0.56775	-6.41466
ASAH1	0.142	10.6711	5.13671	7.95409e-07	4.54296e-06	5.41346
ASAP1	-0.00978262	10.8329	-0.331881	0.740408	0.803215	-6.6235
ASAP2	0.152822	7.5309	2.41381	0.0169025	0.0349328	-3.84378
ASAP3	0.0164573	2.99783	0.595922	0.55206	0.646392	-6.50234
ASB1	-0.221885	8.2244	-5.0722	1.06693e-06	5.8786e-06	5.13322
ASB10	-0.0354436	3.24948	-1.28427	0.200883	0.289174	-5.86533
ASB11	0.0368846	3.00813	1.33469	0.183854	0.268709	-5.80063
ASB13	-0.0848292	4.48299	-1.64398	0.102122	0.16444	-5.35067
ASB15	0.0216833	2.4567	1.02858	0.305211	0.405843	-6.15576
ASB16	-0.0427719	2.94401	-1.67014	0.0968249	0.157359	-5.30846
ASB17	0.0144321	2.35587	0.729871	0.466524	0.56775	-6.41463
ASB2	-0.037281	2.95678	-0.919796	0.359048	0.461029	-6.26012
ASB4	0.0208999	3.08339	0.806387	0.421203	0.522997	-6.35662
ASB5	0.0459082	2.61922	2.21771	0.0279671	0.0540666	-4.27895
ASB6	-0.0682353	6.3704	-1.46647	0.144462	0.221016	-5.62004
ASB7	0.170669	9.24721	6.23439	3.78914e-09	4.11252e-08	10.5441
ASB8	-0.0501746	8.04488	-1.51528	0.131651	0.204243	-5.54893
ASB9	0.25335	4.30429	4.96739	1.71034e-06	8.91101e-06	4.68338
ASCC1	-0.080204	8.17273	-2.01826	0.0452156	0.0819584	-4.68591
ASCC2	-0.499476	7.20183	-4.75545	4.3523e-06	2.06672e-05	3.79485
ASCC3	0.0479551	6.38642	1.02627	0.306298	0.406981	-6.1581
ASCL1	-0.0257335	2.59968	-1.13584	0.257704	0.354193	-6.04162
ASCL2	-0.0373316	6.19332	-0.827887	0.408954	0.511096	-6.33929
ASCL3	-0.0219995	2.39908	-1.20725	0.229099	0.321526	-5.95946
ASF1A	0.341707	8.49482	4.80222	3.55006e-06	1.71701e-05	3.98844
ASF1B	-0.204771	5.45441	-2.06052	0.0409493	0.075208	-4.60271
ASGR1	-0.15425	4.79021	-2.05955	0.0410435	0.0753481	-4.60465
ASGR2	-0.251921	6.44434	-2.73028	0.00702925	0.0161827	-3.06975
ASH1L	-0.278162	8.11978	-6.24503	3.58701e-09	3.91717e-08	10.5969
ASH2L	-0.186341	9.64964	-4.67287	6.21591e-06	2.83906e-05	3.4565
ASIC1	-0.126484	3.13132	-2.52157	0.0126499	0.0271885	-3.59008
ASIC2	0.058144	3.15622	2.3555	0.0196965	0.0398334	-3.97679
ASIC3	-0.142704	4.60874	-2.15755	0.0324381	0.0616544	-4.40552
ASIC4	-0.0934652	3.1836	-2.65173	0.00880453	0.0197612	-3.27003
ASIC5	0.0157048	2.74469	0.596838	0.55145	0.645934	-6.5018
ASIP	-0.00404307	2.97877	-0.132207	0.894985	0.922217	-6.66937
ASL	-0.129255	6.24879	-2.69534	0.0077746	0.0177016	-3.15951
ASMT	0.0495076	3.27672	1.11143	0.268033	0.365706	-6.06858
ASMTL	-0.320044	6.24566	-6.27822	3.02227e-09	3.36743e-08	10.762
ASNS	-0.128387	8.7691	-2.51054	0.0130364	0.0279099	-3.61653
ASNSD1	0.464584	8.32174	7.52689	3.42208e-12	1.45297e-10	17.3193
ASPA	-0.0490202	2.87694	-1.93131	0.0551919	0.0973378	-4.85193
ASPG	-0.0256033	2.78336	-1.10426	0.271121	0.368956	-6.07639
ASPH	0.678396	8.11241	5.96635	1.48075e-08	1.34954e-07	9.23196
ASPHD1	-0.0410902	2.76338	-1.86675	0.0637451	0.110117	-4.97069
ASPHD2	0.0177065	7.02602	0.335302	0.737832	0.801183	-6.62237
ASPM	0.124961	3.13813	1.75198	0.081672	0.136009	-5.17226
ASPN	-0.102465	3.26213	-2.52455	0.0125474	0.02699	-3.58293
ASPRV1	0.0880841	7.1006	0.80131	0.424127	0.525993	-6.36065
ASPSCR1	-0.144657	4.46571	-3.48098	0.000642287	0.0018875	-0.893933
ASRGL1	-0.20813	6.9527	-2.71328	0.00738336	0.0169221	-3.11355
ASS1	-0.177315	2.99857	-3.11282	0.00219155	0.00569974	-2.01924
ASTE1	0.0361018	6.79469	0.884334	0.377828	0.479616	-6.29164
ASTN1	0.0887697	3.59899	2.87006	0.00465245	0.0112322	-2.70024
ASTN2	-0.149692	5.43083	-2.61124	0.00986953	0.0218618	-3.37119
ASXL1	-0.156324	7.21468	-4.9763	1.64354e-06	8.60805e-06	4.72133
ASXL2	-0.236127	9.52198	-6.21962	4.08826e-09	4.40117e-08	10.4709
ASZ1	0.0633912	2.91037	2.65062	0.00883232	0.0198161	-3.27283
ATAD1	0.488435	8.64149	6.74411	2.58963e-10	4.36318e-09	13.133
ATAD2	0.515902	5.60014	5.88764	2.19493e-08	1.89521e-07	8.8535
ATAD2B	0.418079	9.56282	7.70427	1.2453e-12	6.72122e-11	18.2989
ATAD3A	-0.240755	6.12154	-5.29934	3.753e-07	2.33055e-06	6.13112
ATAD3C	-0.00535119	2.87958	-0.215877	0.829355	0.872712	-6.65495
ATAD5	0.10341	5.84056	2.00045	0.0471239	0.0848897	-4.72049
ATAT1	-0.181027	3.81483	-3.97237	0.000106887	0.000374312	0.773937
ATCAY	-0.0501836	3.48712	-1.51365	0.132064	0.204844	-5.55134
ATE1	0.00446531	4.05622	0.08709	0.930708	0.95004	-6.67427
ATF1	0.361556	6.62448	6.00775	1.20242e-08	1.12883e-07	9.43225
ATF2	0.392086	10.0602	6.7321	2.76226e-10	4.61013e-09	13.0707
ATF3	0.0932723	4.11699	0.863376	0.389208	0.491044	-6.3097
ATF4	-0.0384197	10.622	-1.39692	0.164351	0.24564	-5.71742
ATF5	-0.264232	5.44972	-4.45658	1.54876e-05	6.48929e-05	2.59184
ATF6	-0.074333	8.01859	-1.23714	0.217829	0.30862	-5.92361
ATF6B	-0.239667	8.12699	-6.61578	5.14359e-10	7.77005e-09	12.4702
ATF7	-0.35186	7.70056	-6.64817	4.3285e-10	6.76998e-09	12.6368
ATF7IP	-0.212476	8.17632	-5.14775	7.56241e-07	4.33662e-06	5.46167
ATF7IP2	-0.208295	8.55377	-3.99547	9.7831e-05	0.000345457	0.856832
ATG10	0.167493	4.04137	2.70732	0.00751127	0.0171881	-3.12884
ATG101	-0.272384	6.47065	-6.47217	1.0994e-09	1.47097e-08	11.7371
ATG12	0.0140858	9.61696	0.541183	0.589125	0.679991	-6.5331
ATG13	-0.32535	6.60978	-6.42345	1.41958e-09	1.8111e-08	11.4905
ATG14	-0.0535814	9.18064	-1.52544	0.129102	0.200699	-5.53386
ATG16L1	-0.0780569	9.35935	-2.86813	0.00467953	0.0112805	-2.70545
ATG16L2	-0.147969	9.00915	-2.09901	0.0373677	0.0695544	-4.52551
ATG2A	-0.0862359	5.95523	-1.207	0.229193	0.321581	-5.95975
ATG2B	0.0110173	8.27401	0.314755	0.753353	0.813875	-6.62898
ATG3	0.262335	9.97459	6.93438	9.24488e-11	1.91413e-09	14.1285
ATG4A	0.056972	6.40135	1.49128	0.137835	0.212615	-5.58418
ATG4B	-0.306927	6.87399	-5.70388	5.43415e-08	4.2042e-07	7.98269
ATG4D	-0.0744778	5.21555	-2.64755	0.00890943	0.019946	-3.28054
ATG5	0.591725	7.27739	5.90712	1.9918e-08	1.74441e-07	8.94686
ATG7	-0.251241	6.14855	-3.2915	0.00122343	0.00337482	-1.48677
ATG9A	-0.227794	6.97695	-4.08286	6.97566e-05	0.00025556	1.17395
ATG9B	-0.0990793	5.43431	-1.39102	0.166128	0.2479	-5.72546
ATIC	-0.433145	7.87712	-7.90906	3.82799e-13	3.15799e-11	19.4426
ATL1	0.159828	4.85333	3.83282	0.000181023	0.000602225	0.281581
ATL2	0.373582	7.74201	5.41336	2.19681e-07	1.44297e-06	6.64355
ATL3	0.0486006	9.59028	1.47897	0.141093	0.216758	-5.60205
ATM	0.122326	10.1938	2.9664	0.00346979	0.00861468	-2.43589
ATMIN	0.00621415	8.52208	0.17926	0.857958	0.894122	-6.66212
ATN1	-0.325846	3.68065	-6.06353	9.07008e-09	8.87417e-08	9.70355
ATOH7	0.015304	2.85951	0.528011	0.598215	0.687908	-6.54007
ATOH8	-0.0215617	3.43876	-0.330748	0.741263	0.804032	-6.62387
ATOX1	-0.242006	9.23105	-4.94464	1.89324e-06	9.73963e-06	4.5866
ATP10A	-0.0382441	5.73398	-0.590617	0.555601	0.649697	-6.50545
ATP10B	-0.0193753	2.9345	-0.741612	0.459397	0.560801	-6.4061
ATP11A	0.301851	8.0013	5.0064	1.43595e-06	7.64399e-06	4.85
ATP11B	0.325717	9.8248	8.28285	4.30458e-14	7.36963e-12	21.5626
ATP11C	0.550536	8.34181	7.71154	1.19454e-12	6.5135e-11	18.3392
ATP12A	0.0122629	3.3192	0.420383	0.674764	0.751983	-6.59055
ATP13A1	-0.244777	5.44396	-5.4773	1.62172e-07	1.10346e-06	6.93422
ATP13A2	-0.255062	5.08473	-6.20734	4.35479e-09	4.64414e-08	10.41
ATP13A3	0.151207	9.38302	3.9202	0.000130362	0.00044685	0.588192
ATP13A4	0.018975	3.17377	0.525899	0.599678	0.689093	-6.54117
ATP13A5	0.00899871	2.48951	0.336966	0.736579	0.800315	-6.62181
ATP1A1	-0.312723	7.82958	-6.76605	2.30138e-10	3.96564e-09	13.247
ATP1A3	-0.0610185	2.95741	-2.15757	0.032436	0.0616544	-4.40547
ATP1A4	0.0135585	2.63209	0.466925	0.641182	0.72496	-6.57012
ATP1B1	-0.0170392	8.57692	-0.33721	0.736395	0.80017	-6.62173
ATP1B2	-0.12845	4.9703	-1.64666	0.101569	0.163766	-5.34638
ATP1B3	-0.0649991	9.23508	-1.78048	0.076873	0.129099	-5.12334
ATP23	0.439734	5.82949	6.40643	1.55182e-09	1.95321e-08	11.4046
ATP2A1	-0.0177267	2.8213	-0.65737	0.511877	0.609627	-6.46429
ATP2A2	-0.247616	10.1913	-7.19389	2.21714e-11	5.99342e-10	15.5098
ATP2A3	-0.326189	8.78632	-6.37145	1.86271e-09	2.27265e-08	11.2285
ATP2B1	0.21848	9.15988	5.0119	1.40086e-06	7.48474e-06	4.87358
ATP2B2	0.0262747	2.94192	1.25139	0.212598	0.302664	-5.90622
ATP2B3	0.0449128	2.69105	1.45023	0.14893	0.226503	-5.64318
ATP2B4	-0.233188	9.6122	-6.41593	1.47659e-09	1.87631e-08	11.4526
ATP2C1	0.176104	9.70846	4.48835	1.35695e-05	5.74763e-05	2.71687
ATP2C2	0.0511812	3.12634	1.36616	0.173783	0.257034	-5.759
ATP4B	-0.0151425	2.47636	-0.597005	0.551338	0.645851	-6.5017
ATP5F1A	-0.113587	11.4787	-3.97627	0.000105304	0.00036947	0.787899
ATP5F1B	-0.243628	10.6383	-7.65784	1.62418e-12	8.13212e-11	18.0414
ATP5F1C	0.327275	8.69773	4.9329	1.99485e-06	1.0203e-05	4.53682
ATP5F1D	-0.301614	9.51979	-6.35343	2.04599e-09	2.44566e-08	11.138
ATP5F1E	0.0672968	11.9367	3.08409	0.00240144	0.00618902	-2.1024
ATP5IF1	0.0254809	10.0252	0.704486	0.482143	0.582008	-6.4326
ATP5MC1	-0.199712	7.30619	-5.44477	1.89303e-07	1.26855e-06	6.78605
ATP5MC2	-0.165243	8.83588	-5.09425	9.65299e-07	5.37019e-06	5.22872
ATP5MC3	-0.0825157	10.6069	-2.30242	0.0225855	0.0447716	-4.09521
ATP5ME	0.0700387	10.005	1.25464	0.211419	0.301389	-5.90222
ATP5MF	0.0427355	10.7516	1.12871	0.26069	0.35745	-6.04955
ATP5MG	0.133781	11.1292	3.65089	0.00035236	0.00109811	-0.338183
ATP5MJ	0.76235	9.57108	6.57781	6.29311e-10	9.10397e-09	12.2755
ATP5MK	0.276087	9.76766	4.45758	1.54235e-05	6.46587e-05	2.59575
ATP5PB	0.114543	10.3985	2.98685	0.00325732	0.00814175	-2.37877
ATP5PD	-0.0233581	8.04503	-0.716531	0.474696	0.575462	-6.42415
ATP5PF	0.385853	7.25164	5.42521	2.07697e-07	1.37503e-06	6.69726
ATP5PO	0.102223	10.1623	2.04368	0.0426065	0.0778943	-4.63607
ATP6AP1	-0.332586	7.68416	-5.1975	6.01773e-07	3.54212e-06	5.67986
ATP6AP1L	-0.112798	3.3649	-2.08369	0.0387599	0.0718183	-4.55641
ATP6AP2	0.0457074	10.7326	1.9591	0.0518191	0.0921036	-4.79963
ATP6V0A1	-0.186249	5.64605	-3.12035	0.00213938	0.00557592	-1.99732
ATP6V0A2	0.195448	8.36211	3.98979	9.99872e-05	0.000351978	0.836414
ATP6V0A4	0.00109649	3.2589	0.0372289	0.970348	0.978212	-6.67734
ATP6V0B	-0.0358109	12.1634	-1.66838	0.0971738	0.157813	-5.31132
ATP6V0C	-0.446823	9.49644	-5.74819	4.37404e-08	3.47176e-07	8.19104
ATP6V0D1	-0.373588	8.84823	-4.75201	4.41781e-06	2.09409e-05	3.78065
ATP6V0D2	0.00848456	2.83406	0.352989	0.724556	0.79179	-6.61634
ATP6V0E1	0.0125297	10.9743	0.607324	0.544487	0.639378	-6.49556
ATP6V0E2	-0.218892	7.56989	-3.40808	0.000825604	0.00236579	-1.12541
ATP6V1A	0.00712357	11.0224	0.293744	0.76933	0.826481	-6.63531
ATP6V1B1	-0.0172573	2.55565	-0.87436	0.383218	0.485007	-6.30029
ATP6V1B2	-0.0860881	11.1708	-2.38419	0.0182745	0.0373476	-3.91172
ATP6V1C1	0.0354931	8.9105	1.0133	0.312428	0.413334	-6.17111
ATP6V1C2	0.103357	3.36173	2.38174	0.0183924	0.0375633	-3.91731
ATP6V1D	0.0329785	10.0543	1.1313	0.259603	0.356337	-6.04668
ATP6V1E1	-0.0185767	8.93678	-0.66384	0.507738	0.605603	-6.46007
ATP6V1E2	-0.0154072	7.18246	-0.32968	0.742068	0.804632	-6.62422
ATP6V1F	-0.128328	9.50529	-3.45841	0.000694511	0.00202565	-0.966065
ATP6V1G1	0.27877	8.45702	5.23775	4.99693e-07	2.99909e-06	5.85746
ATP6V1G2	-0.0665329	5.72673	-1.0749	0.284022	0.383042	-6.10784
ATP6V1G3	0.0352296	2.7284	1.09953	0.273168	0.37119	-6.08151
ATP6V1H	-0.246943	6.69004	-5.43698	1.96424e-07	1.30856e-06	6.75069
ATP7A	0.239344	7.80972	4.44434	1.6294e-05	6.78789e-05	2.54385
ATP7B	0.185522	5.05743	2.15785	0.032414	0.0616308	-4.40489
ATP8A1	0.578705	8.20445	6.80898	1.82576e-10	3.28588e-09	13.4707
ATP8A2	0.0825238	3.41469	1.3257	0.186806	0.2721	-5.81234
ATP8B1	-0.225224	5.46396	-3.03569	0.00279749	0.00709148	-2.24096
ATP8B2	-0.186352	8.67941	-3.42478	0.000779743	0.0022487	-1.07277
ATP8B4	0.571549	6.92952	6.90515	1.08402e-10	2.18755e-09	13.9746
ATP9A	-0.138978	5.74713	-1.27708	0.203404	0.291897	-5.87436
ATP9B	-0.0541345	4.055	-1.49292	0.137404	0.212032	-5.58178
ATPAF1	0.0249266	8.52481	0.825563	0.410267	0.512376	-6.34119
ATPAF2	-0.206054	5.56968	-4.51505	1.21362e-05	5.18884e-05	2.82249
ATPSCKMT	0.275984	6.3297	5.00542	1.44232e-06	7.66973e-06	4.84578
ATR	0.118071	6.78605	2.19585	0.0295258	0.0567149	-4.32533
ATRAID	-0.0727644	8.86447	-2.13445	0.0343119	0.0647598	-4.45325
ATRIP	-0.163614	3.81158	-4.07554	7.17742e-05	0.000262469	1.14719
ATRN	-0.272531	5.22082	-4.95888	1.77664e-06	9.21124e-06	4.64715
ATRNL1	-0.067017	3.18996	-2.26813	0.0246436	0.0483697	-4.17036
ATRX	0.21798	9.89609	4.91089	2.19987e-06	1.11301e-05	4.44368
ATXN1	0.0527674	7.81404	1.06765	0.287269	0.386445	-6.11548
ATXN10	-0.0220299	8.22054	-0.736711	0.462365	0.563818	-6.40968
ATXN1L	-0.0516335	7.3685	-1.20615	0.22952	0.321802	-5.96076
ATXN2	-0.286529	5.49703	-5.41925	2.13644e-07	1.40854e-06	6.67023
ATXN2L	-0.297763	8.03619	-6.7623	2.34833e-10	4.0291e-09	13.2275
ATXN3	0.0167372	9.32778	0.58916	0.556576	0.650455	-6.5063
ATXN3L	0.0145221	2.39945	0.643355	0.520905	0.618101	-6.4733
ATXN7	-0.031202	9.78411	-0.695085	0.487999	0.587251	-6.4391
ATXN7L1	-0.194096	8.04019	-2.2715	0.0244342	0.0480128	-4.16302
ATXN7L2	-0.126814	4.98061	-2.90368	0.00420336	0.0102553	-2.6089
ATXN7L3	-0.196632	6.6556	-4.14728	5.41797e-05	0.000202452	1.41128
AUH	0.461847	5.72894	6.42301	1.42288e-09	1.81386e-08	11.4883
AUP1	-0.225768	9.82938	-6.58574	6.03396e-10	8.78982e-09	12.3161
AURKA	0.0601307	6.09269	0.93221	0.352617	0.454936	-6.24879
AURKAIP1	-0.21045	8.71128	-4.55895	1.00916e-05	4.38892e-05	2.99715
AURKB	-0.0272515	3.58303	-0.70801	0.479958	0.579941	-6.43015
AURKC	-0.02006	2.89526	-0.768628	0.443234	0.544829	-6.38596
AUTS2	-0.416783	6.35588	-4.92081	2.10507e-06	1.06878e-05	4.48562
AVEN	-0.102769	5.8134	-2.22961	0.0271495	0.0526585	-4.25353
AVIL	0.261816	6.26985	2.87516	0.00458163	0.0110763	-2.68645
AVL9	0.0665414	6.29387	1.41107	0.160143	0.240486	-5.69797
AVP	-0.0919657	2.97444	-4.03201	8.49839e-05	0.00030565	0.988747
AVPI1	-0.0237047	3.67333	-0.486156	0.627514	0.713306	-6.56106
AVPR1A	0.0313274	3.02858	1.47633	0.141798	0.217736	-5.60585
AVPR1B	-0.0437219	3.41179	-1.55982	0.120756	0.189883	-5.4821
AVPR2	-0.0246447	2.95764	-0.984649	0.326266	0.427627	-6.19929
AXDND1	0.0352639	2.73182	1.36151	0.175246	0.258718	-5.76522
AXIN1	-0.158494	3.76229	-3.21238	0.00158849	0.0042658	-1.72577
AXIN2	0.0509481	7.20535	0.644288	0.520301	0.617535	-6.4727
AXL	-0.0471604	2.92751	-0.848282	0.397534	0.499306	-6.32243
AZGP1	0.0278055	2.63215	1.08781	0.278297	0.376661	-6.09411
AZI2	0.51405	8.11214	7.67178	1.49982e-12	7.70329e-11	18.1186
AZIN1	0.225849	8.9199	4.65076	6.83318e-06	3.09173e-05	3.36669
AZIN2	-0.0500829	3.17604	-1.88834	0.0607698	0.105677	-4.93141
AZU1	0.060962	3.12482	0.924164	0.356777	0.459075	-6.25615
B2M	0.0528449	12.6457	3.7876	0.000214082	0.000702082	0.125204
B3GALNT1	0.267468	4.23691	5.18816	6.28208e-07	3.6739e-06	5.63879
B3GALNT2	0.0661232	7.71582	1.14092	0.255589	0.351758	-6.03594
B3GALT1	-0.0115814	2.52494	-0.361812	0.717965	0.786631	-6.61322
B3GALT2	0.0989274	4.02844	0.935969	0.350684	0.452882	-6.24533
B3GALT4	0.0121527	6.09743	0.274427	0.784106	0.838677	-6.64074
B3GALT5	-0.0381244	2.74371	-1.60082	0.111367	0.176911	-5.4189
B3GALT6	-0.141743	6.21082	-3.19705	0.00166998	0.00446431	-1.77147
B3GAT1	0.0314732	5.15707	0.23674	0.813158	0.860959	-6.65028
B3GAT3	-0.310457	7.5087	-6.52978	8.11518e-10	1.12356e-08	12.0301
B3GLCT	0.0615104	7.27896	0.570069	0.569421	0.662356	-6.51724
B3GNT2	0.384625	9.90412	5.92916	1.78409e-08	1.58518e-07	9.05274
B3GNT3	-0.00309724	3.04415	-0.134395	0.893257	0.921202	-6.66908
B3GNT4	0.0157802	3.80433	0.46967	0.639223	0.723311	-6.56885
B3GNT5	0.521033	8.93539	5.61892	8.21438e-08	6.04946e-07	7.58623
B3GNT6	-0.0110511	3.36497	-0.351243	0.725863	0.792674	-6.61695
B3GNT7	-0.106924	5.34821	-1.63368	0.104271	0.16746	-5.36712
B3GNT8	-0.0624603	3.43069	-1.47069	0.143316	0.219687	-5.61397
B3GNT9	-0.140691	6.76918	-3.97235	0.000106896	0.000374312	0.773856
B3GNTL1	-0.0718335	5.12495	-0.990094	0.323606	0.425015	-6.194
B4GALNT1	0.00333186	3.0886	0.154659	0.877283	0.908671	-6.66618
B4GALNT3	-0.0377533	2.6019	-1.95564	0.05223	0.092751	-4.80619
B4GALNT4	-0.0443644	2.52798	-2.0689	0.0401457	0.0739558	-4.58603
B4GALT1	-0.113389	11.4695	-4.77549	3.98903e-06	1.90788e-05	3.87765
B4GALT2	-0.159479	4.04468	-3.92127	0.000129839	0.000445345	0.59195
B4GALT3	-0.287084	7.72483	-7.97488	2.61305e-13	2.35056e-11	19.8129
B4GALT4	0.24048	8.12165	4.89912	2.31766e-06	1.16409e-05	4.39403
B4GALT5	-0.0668043	9.86724	-0.862611	0.389628	0.491406	-6.31035
B4GALT6	0.870607	5.72476	7.71691	1.1583e-12	6.38147e-11	18.3691
B4GALT7	-0.14296	4.26791	-4.02389	8.76921e-05	0.000313408	0.959343
B9D1	-0.0518736	3.93495	-1.36687	0.173563	0.256733	-5.75806
B9D2	-0.198255	4.45986	-3.01321	0.00300116	0.00755485	-2.30464
BAALC	0.0880812	2.96309	3.20725	0.00161536	0.00433356	-1.7411
BABAM1	-0.275207	7.58604	-5.0241	1.32605e-06	7.12592e-06	4.9259
BABAM2	-0.461027	8.38744	-7.73189	1.06301e-12	6.04471e-11	18.4523
BACE1	-0.0110973	5.25257	-0.213463	0.831234	0.873996	-6.65546
BACE2	-0.345848	5.77381	-3.72785	0.000266617	0.000856208	-0.0791001
BACH1	0.13756	11.3966	4.51468	1.21552e-05	5.19557e-05	2.82101
BACH2	-0.152817	7.2225	-1.71578	0.0881156	0.144951	-5.23327
BAD	-0.0159428	4.63221	-0.453721	0.650637	0.732634	-6.57614
BAG1	-0.194152	9.43465	-2.12216	0.0353466	0.0664529	-4.47844
BAG2	0.443158	4.88795	5.20842	5.72227e-07	3.39058e-06	5.72795
BAG3	-0.072277	6.08003	-1.39371	0.165315	0.246916	-5.72179
BAG4	0.37443	7.85218	6.41287	1.50045e-09	1.89905e-08	11.4371
BAG5	-0.0616892	10.006	-2.44257	0.0156589	0.0326807	-3.77709
BAG6	-0.458728	9.73481	-7.51893	3.58006e-12	1.49219e-10	17.2755
BAGE	-0.000290458	4.16605	-0.00379479	0.996977	0.997703	-6.67802
BAHCC1	-0.131618	3.97131	-2.60113	0.0101529	0.0224155	-3.39623
BAHD1	-0.124138	5.8619	-3.45389	0.000705424	0.00205484	-0.980445
BAIAP2	-0.076345	4.69085	-2.19575	0.0295326	0.0567212	-4.32552
BAIAP2L1	0.0263026	2.99137	1.23625	0.218157	0.30903	-5.92469
BAIAP2L2	-0.0868649	3.59715	-2.81473	0.00548819	0.0129976	-2.84852
BAIAP3	-0.197722	6.06346	-4.19716	4.44648e-05	0.000169168	1.5971
BAK1	-0.222082	6.40795	-4.26135	3.43944e-05	0.000133731	1.83885
BAMBI	-0.0882815	3.78325	-1.30134	0.194993	0.282269	-5.84371
BANF1	-0.227843	9.30627	-6.23654	3.74741e-09	4.07278e-08	10.5547
BANF2	-0.00344156	2.64891	-0.193178	0.847062	0.886187	-6.65955
BANK1	-0.0551287	8.18758	-0.49258	0.622977	0.709618	-6.55795
BANP	-0.1958	9.70546	-4.6986	5.56518e-06	2.57734e-05	3.56143
BAP1	-0.273777	6.58922	-5.92152	1.85352e-08	1.63772e-07	9.01603
BARD1	-0.190729	4.87684	-2.71733	0.00729764	0.0167377	-3.10315
BARX1	-0.0351255	2.47106	-1.82307	0.0701376	0.119411	-5.04884
BARX2	0.0374634	2.97919	1.57644	0.116877	0.184615	-5.45667
BASP1	-0.0688771	12.3993	-2.47853	0.0142182	0.0300561	-3.69265
BATF	0.0284767	4.67879	0.653574	0.514314	0.612026	-6.46675
BATF2	0.148588	3.55107	1.33091	0.18509	0.270044	-5.80556
BATF3	0.058757	4.991	0.969616	0.333685	0.435629	-6.21375
BAX	-0.277816	8.36603	-6.03128	1.06778e-08	1.01682e-07	9.54651
BAZ1A	0.236669	11.3349	7.53206	3.32329e-12	1.42241e-10	17.3476
BAZ1B	-0.371484	9.68633	-7.83778	5.78021e-13	4.07224e-11	19.043
BAZ2A	-0.17641	10.252	-6.6637	3.98419e-10	6.31835e-09	12.7169
BAZ2B	0.413614	10.1421	6.73266	2.75394e-10	4.60108e-09	13.0736
BBC3	-0.0503085	4.11095	-0.851729	0.395623	0.497324	-6.31955
BBLN	-0.0513951	4.37941	-1.15968	0.247889	0.343246	-6.01474
BBOF1	0.123273	5.26857	0.877018	0.381777	0.483823	-6.29799
BBS1	-0.255803	5.9254	-4.43711	1.6789e-05	6.97403e-05	2.51557
BBS10	0.494693	7.99125	6.85065	1.45733e-10	2.75081e-09	13.6886
BBS12	0.171821	4.91437	2.72274	0.00718441	0.0165018	-3.08921
BBS2	-0.0477074	7.70224	-1.03665	0.301445	0.40191	-6.14756
BBS4	-0.0861946	6.24195	-1.78823	0.0756097	0.127177	-5.10991
BBS5	-0.0063643	2.83981	-0.132084	0.895082	0.922217	-6.66939
BBS7	0.441238	5.44902	5.49075	1.52095e-07	1.04247e-06	6.99568
BBS9	-0.172549	5.07519	-3.11155	0.00220047	0.00571827	-2.02293
BBX	-0.0283651	8.18138	-1.03996	0.299912	0.400402	-6.14419
BCAM	-0.0722276	3.53544	-2.52291	0.0126038	0.0270967	-3.58688
BCAN	-0.0185574	2.44212	-0.931377	0.353046	0.455416	-6.24955
BCAP29	-0.0787143	9.12234	-2.30059	0.0226909	0.0449471	-4.09923
BCAP31	-0.196282	10.545	-5.94034	1.68701e-08	1.51072e-07	9.10654
BCAR1	-0.0364386	3.24095	-1.21034	0.227911	0.32027	-5.95579
BCAR3	-0.0663459	2.78785	-1.46411	0.145104	0.221765	-5.62341
BCAS1	0.054462	3.33078	1.37744	0.170279	0.252743	-5.74386
BCAS2	0.158813	7.46301	3.90754	0.000136762	0.000467398	0.543389
BCAS3	-0.296164	4.53285	-5.50529	1.41894e-07	9.80999e-07	7.0622
BCAS4	-0.177518	7.87778	-2.54458	0.0118765	0.0257275	-3.53458
BCAT1	0.839001	5.61448	7.00941	6.13455e-11	1.36037e-09	14.5252
BCAT2	-0.313023	4.25984	-5.3359	3.16339e-07	1.99475e-06	6.29459
BCCIP	-0.126446	8.24253	-2.0104	0.04605	0.0833192	-4.70122
BCDIN3D	0.1383	5.83556	1.91307	0.0575043	0.100791	-4.88587
BCHE	0.0478928	2.34323	1.84354	0.0670786	0.114984	-5.01244
BCKDHA	-0.222982	4.75989	-3.67599	0.000321883	0.00101324	-0.254193
BCKDHB	0.0294554	8.3766	0.590234	0.555857	0.649949	-6.50567
BCKDK	-0.244908	6.4819	-3.77395	0.000225137	0.000733708	0.0782998
BCL10	0.0367491	9.98926	1.74213	0.0833858	0.138472	-5.18898
BCL11A	-0.31379	7.81086	-4.83173	3.11959e-06	1.53445e-05	4.11134
BCL11B	-0.234469	9.28415	-4.41972	1.80404e-05	7.44337e-05	2.44764
BCL2	0.0239745	8.5082	0.388623	0.698066	0.770937	-6.60326
BCL2A1	1.1681	9.30527	8.6548	4.71362e-15	2.42098e-12	23.7098
BCL2L1	-0.276405	4.94966	-2.38579	0.0181983	0.0372242	-3.90809
BCL2L10	0.0171349	3.1766	0.447662	0.654996	0.736204	-6.57884
BCL2L11	-0.109064	7.58217	-1.87232	0.0629658	0.10896	-4.96059
BCL2L12	-0.0992005	5.84089	-1.94511	0.0534947	0.0946592	-4.82605
BCL2L13	-0.221544	7.89741	-4.5421	1.08336e-05	4.6784e-05	2.92996
BCL2L14	0.102828	3.13001	3.1217	0.00213014	0.00555545	-1.99337
BCL2L15	0.0175832	3.35255	0.427282	0.669742	0.747938	-6.58766
BCL2L2	0.0656603	5.07551	1.29923	0.195712	0.283129	-5.84639
BCL3	-0.104685	7.16975	-1.2516	0.212521	0.302581	-5.90595
BCL6	0.0684705	12.0041	2.59047	0.0104595	0.0229896	-3.42252
BCL6B	0.0159716	2.67155	0.646116	0.519119	0.616362	-6.47154
BCL7A	-0.51884	5.79848	-5.74744	4.39017e-08	3.48197e-07	8.1875
BCL7B	-0.1099	7.44476	-4.05152	7.87991e-05	0.00028573	1.05959
BCL7C	-0.0397382	3.50392	-1.15094	0.251456	0.34709	-6.02466
BCL9	-0.300202	6.70266	-5.58085	9.87309e-08	7.10988e-07	7.40984
BCL9L	-0.36311	8.32647	-7.55295	2.95187e-12	1.28414e-10	17.4625
BCLAF1	0.30771	9.81912	5.46998	1.67924e-07	1.13823e-06	6.90083
BCLAF3	0.733774	6.97635	8.09402	1.30479e-13	1.46302e-11	20.4866
BCO1	-0.0147124	3.65465	-0.343407	0.731738	0.796712	-6.61964
BCOR	-0.307823	8.50543	-6.56012	6.91178e-10	9.83299e-09	12.185
BCORL1	-0.271312	4.80723	-3.94869	0.000116994	0.000405835	0.689376
BCR	-0.282835	5.5717	-4.04254	8.15915e-05	0.000294781	1.02694
BCS1L	-0.17412	6.88376	-3.57502	0.000461909	0.00140327	-0.589146
BDH1	-0.0674627	4.53975	-1.04223	0.298857	0.399262	-6.14185
BDH2	0.208019	6.91297	2.2946	0.0230408	0.0455892	-4.11243
BDKRB1	0.0202344	2.92436	0.765699	0.444971	0.546454	-6.38818
BDKRB2	-0.0130208	2.8272	-0.608799	0.543511	0.638656	-6.49467
BDNF	0.0538265	3.96515	0.860373	0.390856	0.492694	-6.31225
BDP1	0.559545	8.52599	6.00451	1.22218e-08	1.14401e-07	9.41656
BECN1	0.0058534	11.2333	0.384032	0.701459	0.773611	-6.60502
BEGAIN	0.115419	4.83119	0.593318	0.553797	0.648016	-6.50387
BEND2	0.159489	5.9694	1.35101	0.178578	0.262623	-5.77916
BEND3	-0.0344263	5.79776	-0.749518	0.454633	0.556393	-6.40028
BEND4	0.142544	4.79959	1.80818	0.0724351	0.122645	-5.07509
BEND5	-0.0145022	3.49099	-0.231392	0.817303	0.863647	-6.65152
BEND6	0.0234236	2.89588	0.822075	0.412244	0.5144	-6.34402
BEND7	0.31143	4.7849	2.31989	0.0215959	0.0431267	-4.05651
BEST1	0.149756	7.15258	1.73636	0.0844027	0.139983	-5.19873
BEST2	0.00836924	2.36507	0.465344	0.642311	0.725956	-6.57085
BEST4	0.0294186	2.55685	1.13087	0.259783	0.356507	-6.04716
BET1	0.332497	8.40254	5.39765	2.36604e-07	1.53764e-06	6.57251
BET1L	-0.24397	9.5327	-5.36589	2.74789e-07	1.75923e-06	6.42931
BEX1	0.187367	2.70901	2.65745	0.00866286	0.0194899	-3.25564
BEX2	0.479301	5.75849	4.44761	1.60743e-05	6.70867e-05	2.55668
BEX3	-0.0027743	8.86745	-0.0387623	0.969128	0.977539	-6.67729
BEX4	0.00915699	8.13869	0.24414	0.807432	0.856548	-6.64851
BEX5	0.177732	3.99242	2.03998	0.0429775	0.0784824	-4.64335
BFAR	0.00899973	7.97577	0.228605	0.819465	0.865048	-6.65215
BFSP1	0.0235826	2.6081	0.584787	0.559506	0.65316	-6.50884
BFSP2	-0.000546237	2.99167	-0.010777	0.991415	0.993858	-6.67797
BGLAP	-0.170163	3.74926	-3.77332	0.000225665	0.000735225	0.0761166
BGN	-0.000810863	5.17558	-0.0197906	0.984235	0.988456	-6.67784
BHLHB9	0.0814664	5.94156	1.38411	0.168231	0.250263	-5.73484
BHLHE22	0.0272754	2.69547	1.12888	0.260619	0.357391	-6.04937
BHLHE23	-0.0246357	2.49585	-1.15724	0.248881	0.344162	-6.01752
BHLHE40	-0.202165	5.65144	-2.53741	0.0121128	0.0261647	-3.55192
BHMT	0.00235403	2.42508	0.117195	0.906851	0.931781	-6.67123
BHMT2	-0.01356	2.63292	-0.607207	0.544565	0.639422	-6.49563
BICC1	-0.0364396	2.84067	-1.53009	0.127948	0.199392	-5.52693
BICD1	-0.163175	5.05107	-3.05404	0.00264069	0.00673044	-2.18864
BICD2	-0.0395395	10.7788	-1.60852	0.109671	0.174671	-5.40687
BICDL2	-0.000608396	2.47842	-0.0253511	0.979806	0.985314	-6.67771
BICRA	-0.133198	4.51886	-2.93289	0.00384567	0.00946526	-2.52875
BICRAL	-0.276561	8.84892	-5.41362	2.1941e-07	1.44179e-06	6.64473
BID	-0.0126281	9.80721	-0.274638	0.783944	0.838582	-6.64068
BIK	-0.0663469	3.55656	-1.95385	0.0524424	0.0930971	-4.80956
BIN1	-0.293409	9.87029	-5.52457	1.29389e-07	9.04357e-07	7.15061
BIN2	-0.144535	9.76688	-4.32233	2.688e-05	0.000107023	2.07121
BIN3	-0.0671085	8.40394	-1.44557	0.150233	0.228005	-5.64978
BIRC2	0.570599	9.1005	8.02956	1.90083e-13	1.82319e-11	20.1216
BIRC3	0.0598682	10.4928	1.04952	0.295504	0.395778	-6.13436
BIRC5	-0.0676505	4.97856	-0.699339	0.485344	0.585073	-6.43617
BIRC6	-0.487357	7.57154	-6.61288	5.22354e-10	7.86843e-09	12.4554
BIRC7	-0.0589954	4.09567	-1.66678	0.0974917	0.158242	-5.31391
BIVM	0.18596	5.56233	2.57233	0.0110005	0.0240425	-3.46704
BLCAP	-0.134422	10.4475	-4.54896	1.05251e-05	4.56003e-05	2.95732
BLID	0.0411239	2.49431	2.13592	0.0341897	0.0645598	-4.45022
BLK	-0.381622	4.21294	-4.75744	4.31492e-06	2.05142e-05	3.80304
BLM	-0.0260722	6.61236	-0.379489	0.704822	0.776299	-6.60674
BLMH	-0.311909	8.63912	-6.57222	6.48258e-10	9.34078e-09	12.2469
BLNK	-0.17013	7.78711	-1.64168	0.102598	0.165106	-5.35435
BLOC1S2	0.43215	10.2327	8.04777	1.70939e-13	1.74563e-11	20.2246
BLOC1S4	0.0392668	4.5502	1.29438	0.197377	0.285047	-5.85255
BLOC1S5	0.17841	8.43838	3.41394	0.000809232	0.00232448	-1.10697
BLOC1S6	0.272925	9.53502	6.34387	2.15034e-09	2.53984e-08	11.0901
BLVRA	-0.0118749	7.98537	-0.238499	0.811796	0.85986	-6.64986
BLVRB	-0.362858	8.86437	-3.87498	0.00015461	0.000523208	0.428792
BLZF1	0.59246	6.52317	7.31725	1.11473e-11	3.45978e-10	16.1754
BMERB1	-0.0192798	3.72497	-0.277986	0.781378	0.836545	-6.63977
BMF	-0.215858	4.94716	-4.12285	5.96483e-05	0.00022138	1.32093
BMI1	0.323449	8.82435	4.58445	9.06049e-06	3.98401e-05	3.09924
BMP1	-0.0397337	3.35095	-1.25744	0.210406	0.300241	-5.89877
BMP15	0.0423169	2.41985	2.1757	0.0310284	0.0592509	-4.36769
BMP2	0.044214	3.36245	1.34058	0.181935	0.266394	-5.79291
BMP2K	0.00863901	7.74112	0.140042	0.888801	0.91753	-6.66832
BMP3	0.0436382	2.66061	1.63793	0.10338	0.166197	-5.36035
BMP4	-0.042909	2.81776	-1.55835	0.121103	0.190266	-5.48433
BMP5	0.0531189	3.11372	1.63066	0.104906	0.168259	-5.37191
BMP6	0.00530353	4.68053	0.0641414	0.948937	0.962661	-6.67599
BMP7	0.00674845	3.45277	0.197451	0.843722	0.883566	-6.65872
BMP8B	-0.300271	4.86937	-5.58953	9.46817e-08	6.85861e-07	7.45
BMPER	-0.0462688	2.95384	-1.96193	0.0514853	0.0915716	-4.79426
BMPR1A	0.285661	4.29773	3.43978	0.000740582	0.00214782	-1.02529
BMPR1B	0.04101	3.32967	1.42484	0.156128	0.235405	-5.67887
BMPR2	0.410731	7.61579	5.872	2.37258e-08	2.03207e-07	8.77869
BMS1	-0.257847	6.84543	-5.1921	6.16935e-07	3.61666e-06	5.65609
BMX	0.484228	4.53772	3.95702	0.000113338	0.000394527	0.719086
BNC1	-0.0170361	2.53309	-0.825901	0.410076	0.512297	-6.34091
BNC2	0.275555	3.95839	2.41617	0.0167974	0.034729	-3.83834
BNIP1	-0.0255595	4.37905	-0.494921	0.621327	0.708225	-6.5568
BNIP2	0.371932	9.76715	8.28947	4.13971e-14	7.3414e-12	21.6005
BNIP3	0.204849	7.40578	3.9953	9.78958e-05	0.000345609	0.856212
BNIP3L	-0.148835	10.7999	-2.19711	0.0294335	0.056558	-4.32265
BNIPL	0.138456	5.22367	2.06252	0.040756	0.0749154	-4.59873
BOD1	0.271083	7.55094	4.88703	2.44505e-06	1.22383e-05	4.3431
BOD1L1	0.0566804	10.2553	1.8506	0.0660502	0.113508	-4.9998
BOK	-0.00627099	3.05565	-0.289035	0.772924	0.829391	-6.63666
BOLA1	0.0890629	6.41793	1.4864	0.139118	0.214344	-5.59127
BOLA3	0.199048	5.61283	3.10056	0.00227895	0.00590103	-2.05481
BOLL	-0.0183275	2.98531	-0.492176	0.623262	0.70974	-6.55815
BORA	0.241119	5.9186	4.04788	7.9919e-05	0.000289329	1.04636
BORCS5	-0.0453421	5.2173	-0.544055	0.587152	0.678371	-6.53156
BORCS6	-0.197948	6.40487	-5.05	1.17977e-06	6.41757e-06	5.03734
BORCS7	0.391437	8.09438	5.13656	7.95971e-07	4.54408e-06	5.41279
BPGM	0.0686126	7.50005	0.465916	0.641902	0.725569	-6.57059
BPHL	-0.0965205	3.90503	-2.14487	0.0334553	0.063365	-4.43178
BPI	-0.0857228	5.47646	-0.433884	0.664951	0.743911	-6.58485
BPIFA1	-0.0378795	2.25993	-1.8121	0.0718242	0.121891	-5.0682
BPIFA2	-0.0214313	2.42899	-0.992057	0.322651	0.424375	-6.19208
BPIFA3	-0.027645	2.56379	-1.28165	0.201799	0.290169	-5.86863
BPIFB1	-0.0234743	2.8181	-1.02204	0.308289	0.40915	-6.16237
BPIFB2	-0.0384863	2.59831	-1.73177	0.0852196	0.141076	-5.20646
BPIFB4	-0.00676937	2.64142	-0.298652	0.765588	0.823851	-6.63387
BPIFB6	0.0208326	2.46509	1.22879	0.220935	0.312313	-5.93371
BPIFC	-0.0346109	2.92352	-1.28348	0.20116	0.28946	-5.86633
BPNT1	0.159771	7.28551	3.25579	0.00137727	0.00375174	-1.59527
BPNT2	0.071754	8.95063	2.03534	0.0434476	0.0792408	-4.65248
BPTF	-0.0100752	8.56581	-0.35265	0.72481	0.791904	-6.61646
BRAF	-0.244913	6.27039	-3.49956	0.000602089	0.00178022	-0.834255
BRAP	-0.123307	8.35819	-3.83507	0.000179507	0.000598181	0.289428
BRAT1	-0.0811107	4.20757	-2.77516	0.00616721	0.0144297	-2.95293
BRCA1	0.139384	6.40385	2.16763	0.031648	0.0603256	-4.38453
BRCC3	0.122539	7.09859	2.95122	0.0036357	0.00899154	-2.47808
BRD1	-0.0114752	8.81692	-0.343762	0.731472	0.796622	-6.61952
BRD2	-0.360653	8.35158	-7.04803	4.96274e-11	1.14351e-09	14.7302
BRD3	-0.202433	10.2913	-6.29127	2.82504e-09	3.19157e-08	10.827
BRD4	-0.699274	8.11042	-7.19159	2.24564e-11	6.04993e-10	15.4974
BRD7	-0.117626	8.73597	-4.03723	8.32855e-05	0.000300152	1.00767
BRD8	-0.0437256	8.71066	-1.24637	0.21443	0.304835	-5.91237
BRD9	-0.251348	7.98165	-7.18414	2.34038e-11	6.22097e-10	15.4575
BRDT	0.0691204	3.10391	2.02967	0.0440277	0.0801508	-4.6636
BRF1	-0.0856305	3.42643	-2.73809	0.00687193	0.0158802	-3.04956
BRF2	-0.0465978	6.34903	-1.45495	0.147621	0.224814	-5.63649
BRI3	-0.0766555	9.71896	-1.36053	0.175555	0.259063	-5.76653
BRI3BP	-0.313839	9.19643	-5.16681	6.92963e-07	4.00339e-06	5.5451
BRICD5	-0.0406267	5.79702	-1.27942	0.20258	0.29103	-5.87143
BRINP1	-0.0617863	2.31285	-2.54802	0.0117647	0.0255131	-3.52625
BRINP2	-0.0204375	2.91954	-0.946407	0.345352	0.447813	-6.23565
BRINP3	-0.00693417	2.90625	-0.281847	0.778421	0.833997	-6.6387
BRIP1	-0.0390737	2.39285	-1.25839	0.210063	0.299859	-5.8976
BRIX1	0.200215	7.74855	3.34119	0.0010359	0.00289966	-1.33408
BRK1	-0.0438	9.17655	-1.64482	0.101948	0.164227	-5.34932
BRME1	-0.0125433	2.49968	-0.621629	0.53506	0.630401	-6.48687
BRMS1	-0.151412	6.74533	-3.20091	0.0016491	0.00441516	-1.75998
BRMS1L	0.491209	7.08096	5.32836	3.27706e-07	2.05918e-06	6.26082
BROX	0.044223	4.62884	0.636513	0.525341	0.62208	-6.47762
BRPF1	-0.273277	4.83383	-6.85507	1.4228e-10	2.70656e-09	13.7117
BRPF3	-0.179087	7.03981	-3.94738	0.00011758	0.000407335	0.684704
BRS3	-0.00806018	3.07985	-0.344366	0.731018	0.796283	-6.61932
BRSK1	-0.132769	6.10529	-2.03473	0.0435104	0.0793373	-4.65369
BRSK2	-0.196193	5.27042	-3.29575	0.00120624	0.00333491	-1.47379
BRWD1	0.464511	7.94363	5.99577	1.27717e-08	1.18572e-07	9.37423
BRWD3	-0.0774761	5.88649	-1.14254	0.254918	0.351078	-6.03413
BSCL2	-0.325243	6.32236	-5.22743	5.24135e-07	3.13497e-06	5.81182
BSDC1	-0.0918885	8.32685	-3.12625	0.00209935	0.00547964	-1.98012
BSG	-0.329322	10.6753	-4.42476	1.76686e-05	7.307e-05	2.46731
BSN	0.0494515	2.354	2.20619	0.028779	0.0554276	-4.30343
BSND	-0.00259968	2.81159	-0.132049	0.89511	0.922217	-6.66939
BSPRY	-0.00809772	3.29906	-0.16202	0.871492	0.904557	-6.66503
BST1	0.120046	10.0836	2.19043	0.0299233	0.0573676	-4.33675
BST2	-0.177147	6.85113	-2.36482	0.0192239	0.0390263	-3.95572
BTAF1	0.338929	10.1918	5.39401	2.40699e-07	1.5617e-06	6.55608
BTBD1	0.163569	9.27831	4.43415	1.69962e-05	7.04906e-05	2.50398
BTBD10	0.292068	9.41185	7.86333	4.98729e-13	3.64255e-11	19.1861
BTBD11	-0.398374	6.65142	-5.89446	2.12161e-08	1.84491e-07	8.88616
BTBD16	-0.0221596	2.63767	-0.94025	0.348491	0.45095	-6.24137
BTBD17	-0.00635814	2.55976	-0.263817	0.792257	0.845316	-6.64357
BTBD2	-0.234584	4.25465	-5.43373	1.99474e-07	1.32611e-06	6.73594
BTBD3	0.393501	5.49657	4.92288	2.08578e-06	1.06e-05	4.49438
BTBD6	-0.0472553	7.75368	-1.11983	0.264446	0.361479	-6.05937
BTBD7	-0.251214	9.43912	-5.07872	1.03586e-06	5.72462e-06	5.16142
BTBD8	0.0462128	2.72376	1.084	0.279976	0.378548	-6.09818
BTBD9	-0.173925	4.98254	-3.00425	0.0030861	0.00774906	-2.32991
BTC	0.0330562	2.5873	1.3419	0.181508	0.265916	-5.79118
BTD	-0.235597	5.63292	-5.36719	2.73113e-07	1.7492e-06	6.43517
BTF3	-0.00982993	11.5208	-0.351777	0.725463	0.792292	-6.61676
BTF3L4	0.378506	8.53191	7.32146	1.08881e-11	3.39258e-10	16.1982
BTG1	-0.0769724	9.08613	-1.46679	0.144374	0.220906	-5.61958
BTG2	-0.0387049	10.4051	-1.3876	0.167166	0.249029	-5.73011
BTG3	0.394297	5.22385	4.14956	5.36929e-05	0.000200869	1.41977
BTG4	0.0345057	2.43235	1.27741	0.203287	0.291756	-5.87395
BTK	-0.0741056	6.66978	-1.24264	0.215797	0.306313	-5.91691
BTLA	0.124983	7.3808	1.36353	0.174608	0.257906	-5.76252
BTN1A1	0.0223851	3.0053	0.884097	0.377955	0.479698	-6.29185
BTN2A1	0.19053	8.75402	4.15418	5.27236e-05	0.000197718	1.43689
BTN2A2	0.0869059	6.56416	1.68125	0.0946436	0.154223	-5.29034
BTN3A1	-0.112316	10.604	-3.07568	0.00246626	0.00633658	-2.1266
BTN3A2	-0.240011	9.18736	-3.85756	0.000165042	0.000554504	0.367828
BTN3A3	-0.311567	9.47646	-6.22916	3.89245e-09	4.2117e-08	10.5182
BTNL3	0.161673	5.40869	0.359256	0.719872	0.787895	-6.61413
BTNL8	0.13232	8.40724	0.557394	0.578028	0.670213	-6.5243
BTRC	-0.212819	6.5775	-5.25265	4.6635e-07	2.82036e-06	5.92346
BUB1	-0.0861579	3.34732	-1.08378	0.280076	0.37865	-6.09842
BUB1B	0.0195717	3.75013	0.318224	0.750725	0.811641	-6.62789
BUB3	0.188708	10.867	4.28536	3.12229e-05	0.000122718	1.93001
BUD13	-0.144317	6.84499	-4.43666	1.68204e-05	6.98527e-05	2.5138
BUD23	-0.282878	7.63331	-6.11606	6.94589e-09	7.00839e-08	9.9604
BUD31	-0.0845827	9.1621	-2.19521	0.0295722	0.0567697	-4.32667
BVES	-0.0073263	2.73566	-0.350756	0.726227	0.792909	-6.61712
BYSL	-0.3034	4.86872	-5.27135	4.27556e-07	2.61728e-06	6.00648
BZW1	0.17756	10.611	5.5896	9.46478e-08	6.85861e-07	7.45034
BZW2	-0.0324773	9.57407	-0.895393	0.371907	0.473985	-6.28194
C10orf53	0.000494376	2.63201	0.0235693	0.981225	0.986367	-6.67775
C10orf62	0.0227515	2.93805	0.992728	0.322324	0.424101	-6.19143
C10orf67	-0.0443735	2.70978	-1.53388	0.127013	0.198206	-5.52126
C10orf71	0.0692615	2.6304	3.34667	0.00101696	0.0028507	-1.31713
C10orf82	-0.013272	2.49306	-0.277664	0.781624	0.836753	-6.63985
C10orf88	0.537662	7.87769	6.15035	5.83105e-09	6.01308e-08	10.1289
C10orf90	0.0559095	2.72418	2.40131	0.0174701	0.0359425	-3.87255
C10orf99	0.0489772	2.77944	2.42498	0.0164095	0.0340508	-3.81797
C11orf1	0.288511	7.27563	4.09646	6.61481e-05	0.000243517	1.22381
C11orf21	0.09354	8.87359	2.48068	0.0141359	0.029906	-3.68757
C11orf24	-0.209087	4.62843	-4.27555	3.24826e-05	0.000127222	1.89273
C11orf49	-0.361058	5.44728	-5.81662	3.12218e-08	2.57438e-07	8.51487
C11orf52	-0.0124158	2.73542	-0.591877	0.554759	0.648951	-6.50471
C11orf53	0.0302972	2.4465	1.51049	0.132869	0.205935	-5.55602
C11orf54	0.425211	8.69631	8.54462	9.10869e-15	3.08571e-12	23.0701
C11orf58	0.295843	10.0995	5.84554	2.70565e-08	2.27572e-07	8.65245
C11orf68	-0.207296	4.7874	-3.68575	0.000310709	0.00098274	-0.221373
C11orf71	0.28226	6.89651	5.90259	2.03724e-08	1.77905e-07	8.92517
C11orf80	-0.140733	4.79781	-2.5018	0.0133498	0.0284546	-3.63739
C11orf86	-0.0780068	2.61084	-3.59483	0.000430551	0.0013173	-0.524029
C12orf29	0.456578	8.30029	5.53024	1.25921e-07	8.83611e-07	7.17665
C12orf4	0.323461	6.53176	6.46088	1.16659e-09	1.54145e-08	11.6799
C12orf40	0.0241325	2.32802	1.4263	0.155708	0.23486	-5.67684
C12orf42	-0.095131	2.78274	-3.45602	0.000700272	0.00204095	-0.973685
C12orf43	-0.0697884	6.65302	-1.65184	0.100506	0.162281	-5.33805
C12orf50	-0.0640395	2.20341	-3.5907	0.000436924	0.00133449	-0.537642
C12orf54	0.0255862	2.78957	0.981073	0.328021	0.429538	-6.20275
C12orf57	0.0176431	7.68515	0.234533	0.814867	0.862253	-6.65079
C12orf60	0.263073	3.26843	5.52377	1.29887e-07	9.07442e-07	7.14693
C12orf73	0.0480453	3.08766	1.12536	0.262104	0.358925	-6.05327
C12orf76	0.121266	8.04753	3.61887	0.000395212	0.00121925	-0.444651
C14orf119	-0.0669384	9.99882	-2.19527	0.0295681	0.0567697	-4.32655
C14orf178	0.00752881	2.49976	0.277379	0.781843	0.836762	-6.63993
C14orf180	0.0123674	3.03785	0.512787	0.608799	0.69746	-6.5479
C14orf28	0.539357	6.66783	7.00223	6.38086e-11	1.40715e-09	14.4871
C14orf39	0.0962788	2.62089	1.94762	0.0531905	0.094236	-4.82132
C14orf93	-0.0625016	6.24162	-1.1589	0.248204	0.343494	-6.01563
C15orf39	-0.42451	8.50977	-5.17404	6.70337e-07	3.88962e-06	5.5768
C15orf40	0.0404426	7.04588	0.885439	0.377233	0.479087	-6.29068
C15orf48	0.0101917	3.75811	0.153324	0.878334	0.909524	-6.66639
C15orf62	-0.0559007	2.72146	-2.79092	0.00588817	0.0138446	-2.91152
C16orf46	-0.0297291	4.28138	-0.459948	0.646171	0.728945	-6.57332
C16orf54	-0.00680694	12.0898	-0.337435	0.736226	0.800095	-6.62166
C16orf72	0.20382	9.61784	4.78415	3.84144e-06	1.84282e-05	3.91347
C16orf74	-0.0995486	4.55279	-2.29516	0.0230083	0.0455361	-4.11121
C16orf78	-0.00134689	2.33017	-0.0769906	0.938726	0.955469	-6.67509
C16orf82	-0.0216497	2.8936	-0.870636	0.385243	0.487122	-6.30349
C16orf86	0.0244278	3.16678	0.88606	0.3769	0.478854	-6.29014
C16orf87	0.396888	6.97695	4.71924	5.09113e-06	2.38065e-05	3.64594
C16orf89	-0.00546433	2.61958	-0.224047	0.823003	0.867747	-6.65317
C16orf91	0.158845	5.46523	3.85041	0.000169521	0.000567755	0.342836
C17orf100	0.278382	4.76864	3.66087	0.000339926	0.00106353	-0.304836
C17orf49	-0.266737	9.18017	-6.07326	8.63355e-09	8.4854e-08	9.75102
C17orf50	-0.0506631	2.81411	-2.14737	0.0332525	0.0630144	-4.42661
C17orf58	0.265831	5.11031	4.35376	2.36506e-05	9.53813e-05	2.19196
C17orf64	-0.0441048	3.04546	-1.76092	0.080141	0.133683	-5.15699
C17orf67	-0.0963939	3.33259	-2.78423	0.00600511	0.0140815	-2.92911
C17orf75	0.313361	6.0934	4.65199	6.79734e-06	3.07813e-05	3.37167
C17orf78	0.0442722	2.655	2.06178	0.0408279	0.0750216	-4.60022
C17orf80	0.0983974	6.32712	2.09568	0.0376665	0.070045	-4.53224
C17orf97	-0.301533	3.75813	-2.56583	0.0112002	0.0244186	-3.48291
C17orf98	-0.0193804	2.79966	-0.735575	0.463054	0.564443	-6.4105
C18orf21	0.172648	7.41901	5.27354	4.23232e-07	2.5968e-06	6.0162
C18orf25	0.319093	10.1851	8.55196	8.71844e-15	3.01772e-12	23.1127
C18orf32	0.68297	8.42448	8.43035	1.79816e-14	4.47349e-12	22.4099
C18orf54	0.603018	4.94746	6.46295	1.15399e-09	1.52861e-08	11.6904
C19orf12	-0.0944788	8.28842	-1.96816	0.0507579	0.0904698	-4.78242
C19orf18	-0.0866721	4.0256	-1.42657	0.155629	0.234763	-5.67645
C19orf25	-0.0453067	3.83973	-1.16999	0.243723	0.338618	-6.00294
C19orf33	-0.0290292	3.3364	-0.328128	0.743239	0.805517	-6.62472
C19orf44	-0.0593808	2.79111	-2.23254	0.0269513	0.0523061	-4.24725
C19orf47	-0.188516	4.94569	-3.84128	0.000175397	0.000585957	0.311037
C19orf48	-0.107191	4.34457	-2.61776	0.00969034	0.0214918	-3.35498
C19orf53	-0.161768	9.09385	-4.37716	2.14915e-05	8.72484e-05	2.28231
C19orf54	-0.354185	8.04061	-5.71922	5.04149e-08	3.94256e-07	8.05469
C19orf73	0.0298598	2.31748	1.10384	0.271299	0.369104	-6.07684
C1D	0.398264	8.68489	6.85787	1.40139e-10	2.67541e-09	13.7264
C1GALT1	0.672118	6.30964	7.47068	4.70399e-12	1.79367e-10	17.011
C1GALT1C1	0.738661	6.95223	8.99042	6.22745e-16	5.2186e-13	25.6755
C1orf100	0.0865921	2.93734	2.36769	0.0190809	0.0387657	-3.94924
C1orf105	0.00808999	2.50922	0.287671	0.773966	0.830221	-6.63705
C1orf109	-0.100212	8.3602	-2.98626	0.00326336	0.0081543	-2.38045
C1orf112	0.145699	4.9718	2.45745	0.0150477	0.0315666	-3.74229
C1orf115	0.042601	3.35034	0.868543	0.386383	0.488293	-6.30529
C1orf116	-0.133356	2.98597	-1.67092	0.0966705	0.157156	-5.30719
C1orf122	-0.0247654	6.47327	-0.554375	0.580087	0.672013	-6.52596
C1orf127	-0.0879773	3.16614	-3.19301	0.0016921	0.00451358	-1.78349
C1orf131	0.324285	7.12126	6.93732	9.09787e-11	1.89355e-09	14.144
C1orf158	0.0131542	2.87576	0.546489	0.585482	0.676983	-6.53025
C1orf159	-0.0666338	4.16224	-1.94997	0.0529075	0.0937973	-4.81689
C1orf162	-0.0971376	10.5471	-2.66513	0.00847573	0.0191257	-3.23625
C1orf174	-0.0442362	9.65916	-1.4336	0.153616	0.232194	-5.66663
C1orf194	-0.0077774	3.07226	-0.169617	0.865523	0.89971	-6.66378
C1orf198	-0.416793	7.48022	-5.00953	1.41588e-06	7.55482e-06	4.86342
C1orf21	0.0757848	5.85445	0.794581	0.428021	0.529975	-6.36595
C1orf210	-0.012567	2.70678	-0.585439	0.559068	0.652793	-6.50846
C1orf216	-0.209438	5.59339	-4.33675	2.53495e-05	0.000101513	2.12651
C1orf226	-0.0271556	2.92018	-0.727405	0.468029	0.569156	-6.4164
C1orf35	-0.0967731	5.35817	-2.22846	0.0272276	0.0528037	-4.25599
C1orf43	0.0287951	11.0912	1.36379	0.174529	0.25785	-5.76218
C1orf50	-0.060059	6.8325	-1.61961	0.107262	0.171452	-5.38941
C1orf52	0.433064	8.95562	7.96053	2.84019e-13	2.47112e-11	19.7321
C1orf53	-0.00490541	2.76224	-0.191393	0.848457	0.887183	-6.65989
C1orf54	0.505574	4.69834	4.87643	2.56231e-06	1.28092e-05	4.29853
C1orf56	-0.0276123	11.7083	-1.77631	0.077561	0.130074	-5.13055
C1orf68	0.0323173	2.87012	1.4334	0.153672	0.232229	-5.66691
C1orf74	-0.0804818	2.73518	-1.80925	0.0722679	0.122492	-5.07321
C1orf87	0.00270936	2.87048	0.0741695	0.940967	0.95726	-6.67531
C1orf94	0.0391885	2.78196	1.92918	0.0554584	0.0977271	-4.85592
C1QA	0.0337824	3.66298	0.871587	0.384725	0.486505	-6.30267
C1QB	0.164701	4.59666	1.53062	0.127817	0.199262	-5.52614
C1QBP	-0.0164396	8.32084	-0.42167	0.673825	0.751148	-6.59001
C1QC	-0.018661	2.46594	-0.789574	0.430932	0.532626	-6.36986
C1QL1	-0.0365538	2.87307	-1.7328	0.0850365	0.140831	-5.20474
C1QTNF1	-0.0255947	2.49125	-1.24234	0.215908	0.306442	-5.91728
C1QTNF2	0.0355432	2.80223	1.48714	0.138922	0.214064	-5.59019
C1QTNF3	0.224952	6.31946	3.01712	0.0029648	0.00747633	-2.2936
C1QTNF4	-0.0528294	2.53146	-2.54499	0.0118633	0.0257059	-3.5336
C1QTNF6	-0.0718779	4.07031	-1.49419	0.137074	0.211585	-5.57994
C1QTNF7	-0.0237483	2.87123	-0.852996	0.394922	0.496679	-6.31848
C1R	-0.149295	3.85184	-1.55056	0.122961	0.192696	-5.49615
C1RL	0.0316894	9.18388	0.629416	0.529964	0.625971	-6.48206
C1S	0.00828108	2.53966	0.302515	0.762648	0.821417	-6.63272
C2	0.0345442	4.02211	0.318167	0.750768	0.811641	-6.62791
C20orf141	-0.0536327	2.95064	-2.27916	0.0239643	0.047211	-4.1463
C20orf173	-0.0645971	2.82358	-2.97273	0.00340278	0.00846944	-2.41827
C20orf204	-0.0195963	2.51849	-0.716465	0.474737	0.575467	-6.4242
C20orf27	-0.0228823	4.9385	-0.46652	0.641471	0.725184	-6.57031
C20orf85	-0.0170593	2.65887	-0.856519	0.392977	0.494779	-6.31551
C20orf96	-0.140411	3.03806	-3.44274	0.00073306	0.00212833	-1.01588
C21orf58	-0.096509	3.41202	-1.71871	0.0875794	0.144158	-5.22838
C21orf62	0.0052504	3.09955	0.187395	0.851586	0.889637	-6.66064
C21orf91	0.403794	9.3909	6.35161	2.06545e-09	2.4597e-08	11.1289
C22orf15	-0.0453075	2.79738	-1.55707	0.121408	0.190637	-5.48628
C22orf23	-0.0457529	2.80898	-2.11812	0.0356918	0.0669594	-4.48668
C22orf39	0.123188	5.95269	2.3318	0.0209433	0.0419975	-4.02997
C2CD2	-0.104082	6.25274	-1.80918	0.0722783	0.122492	-5.07332
C2CD2L	-0.211212	7.84513	-3.68512	0.00031142	0.000984597	-0.223496
C2CD3	-0.0496603	2.7345	-1.07097	0.285777	0.38479	-6.11199
C2CD4B	0.116147	2.85538	2.73085	0.0070178	0.0161657	-3.0683
C2CD4C	-0.000270868	2.57374	-0.0107429	0.991442	0.993858	-6.67797
C2CD5	0.370349	9.2084	6.21659	4.15252e-09	4.4643e-08	10.4558
C2CD6	0.0391414	5.6734	0.447159	0.655358	0.736341	-6.57906
C2orf15	0.0737967	3.77354	1.02864	0.305186	0.405843	-6.15571
C2orf16	0.0225349	2.33353	1.26434	0.207926	0.297395	-5.89024
C2orf42	-0.189142	8.02219	-4.70949	5.30998e-06	2.47065e-05	3.60599
C2orf49	0.219531	9.30527	5.44607	1.88134e-07	1.26162e-06	6.79199
C2orf50	-0.0341638	2.96971	-1.44381	0.150725	0.228534	-5.65226
C2orf68	-0.0766443	7.70531	-1.91868	0.0567845	0.0997488	-4.87547
C2orf69	0.513078	8.52583	6.43276	1.35204e-09	1.73746e-08	11.5376
C2orf73	0.0495302	2.53667	2.27414	0.0242712	0.0477448	-4.15726
C2orf76	0.579334	5.15282	6.87409	1.28333e-10	2.4949e-09	13.8115
C2orf80	0.0986396	2.97286	2.24754	0.0259569	0.0506539	-4.21499
C2orf88	0.0913746	6.15315	0.865934	0.387808	0.489821	-6.30752
C3	0.0122973	3.25062	0.133533	0.893938	0.921725	-6.6692
C3AR1	0.0150881	8.61909	0.167038	0.867549	0.901227	-6.66421
C3orf14	0.371493	5.30159	4.14832	5.39578e-05	0.000201765	1.41514
C3orf18	-0.0325811	4.09419	-0.801408	0.42407	0.525983	-6.36057
C3orf20	-0.0113705	2.46637	-0.645398	0.519583	0.616775	-6.47199
C3orf22	-0.03281	2.41003	-1.75471	0.0812017	0.135296	-5.1676
C3orf33	0.211988	7.06488	3.23843	0.00145837	0.00394969	-1.64763
C3orf35	0.102483	3.04078	2.70371	0.00758972	0.0173377	-3.13809
C3orf38	0.41928	7.03324	7.03934	5.2053e-11	1.18908e-09	14.684
C3orf52	0.0452679	3.17794	1.03538	0.302036	0.402428	-6.14886
C3orf56	-0.0332731	2.51668	-1.91469	0.0572955	0.100491	-4.88287
C3orf62	0.0760335	7.60497	1.20458	0.230123	0.322565	-5.96262
C3orf70	0.0523648	2.88914	2.16325	0.0319893	0.0609104	-4.39367
C4BPA	0.0883995	4.19964	0.41933	0.675531	0.752608	-6.59099
C4BPB	0.174563	3.5066	2.41909	0.0166678	0.0345014	-3.83159
C4orf19	0.00438349	3.1973	0.15731	0.875197	0.90716	-6.66577
C4orf3	0.0107893	11.5093	0.619517	0.536447	0.631757	-6.48817
C4orf33	0.579302	7.13942	7.83256	5.95669e-13	4.12358e-11	19.0138
C4orf36	0.00121822	2.6479	0.0590078	0.953019	0.965633	-6.67631
C4orf45	0.0341582	2.5573	0.638993	0.523731	0.620495	-6.47606
C4orf46	0.181918	7.84563	4.14519	5.46275e-05	0.000204078	1.40355
C4orf48	0.0166203	6.002	0.346371	0.729513	0.795297	-6.61863
C5	0.0908516	3.66089	1.56102	0.120471	0.189503	-5.48026
C5AR1	-0.0642504	11.4588	-1.82366	0.0700478	0.119296	-5.0478
C5AR2	-0.042515	4.77411	-0.673802	0.501399	0.599389	-6.45349
C5orf15	0.137693	10.4077	4.29892	2.95569e-05	0.000116659	1.98169
C5orf22	0.0543656	7.99591	1.98103	0.0492825	0.0882054	-4.75786
C5orf24	0.473616	9.51982	6.36713	1.9051e-09	2.31021e-08	11.2068
C5orf34	0.469268	4.82075	5.66229	6.65554e-08	5.03657e-07	7.78812
C5orf46	0.0073079	2.42389	0.301728	0.763247	0.821776	-6.63295
C5orf49	-0.0522503	3.1672	-2.13695	0.0341042	0.0644289	-4.44809
C5orf51	-0.0502381	9.20563	-1.77331	0.0780577	0.130797	-5.13571
C6	0.0166976	2.43992	0.905138	0.366738	0.468824	-6.2733
C6orf118	0.0240154	2.46066	1.18026	0.239628	0.33386	-5.99109
C6orf120	0.449959	8.04585	6.41992	1.44609e-09	1.84198e-08	11.4727
C6orf136	-0.182723	6.4442	-5.27758	4.15339e-07	2.55428e-06	6.0342
C6orf141	0.0218978	2.70568	0.742188	0.459049	0.560419	-6.40568
C6orf15	-0.0167129	2.30025	-0.913762	0.362201	0.464224	-6.26557
C6orf201	-0.118512	2.78391	-2.97826	0.00334509	0.00833629	-2.40282
C6orf223	-0.0017258	3.23701	-0.0683692	0.945576	0.960476	-6.67571
C6orf47	-0.212043	8.24282	-4.7955	3.65584e-06	1.7646e-05	3.96054
C6orf52	-0.0341244	3.74375	-0.406607	0.684834	0.760174	-6.59619
C6orf58	0.00459826	2.55444	0.20821	0.835327	0.877082	-6.65656
C6orf62	0.138811	11.051	6.35453	2.03432e-09	2.43354e-08	11.1436
C6orf89	-0.252588	7.28275	-3.94665	0.000117906	0.000408286	0.682115
C7orf26	-0.300831	7.46664	-6.12271	6.71444e-09	6.80925e-08	9.99303
C7orf31	0.00106849	5.975	0.0200421	0.984035	0.98838	-6.67783
C7orf50	-0.0882085	6.20671	-1.76536	0.079389	0.132665	-5.14938
C7orf57	0.21189	2.94441	3.29845	0.00119544	0.00330793	-1.46555
C7orf61	-0.0307698	3.57026	-0.44698	0.655487	0.736366	-6.57914
C8B	-0.0317139	2.64272	-1.52276	0.12977	0.201601	-5.53785
C8G	-0.0300237	2.81757	-1.36128	0.175316	0.258773	-5.76552
C8orf33	-0.0940551	5.1926	-2.24373	0.0262061	0.0510527	-4.22319
C8orf34	0.0306081	3.25601	1.09846	0.273637	0.371744	-6.08267
C8orf37	0.0174385	2.31153	0.939385	0.348933	0.451305	-6.24218
C8orf48	0.0104851	2.44482	0.42302	0.672842	0.750525	-6.58945
C8orf58	-0.0781494	6.2671	-1.5836	0.115236	0.182413	-5.44563
C8orf74	0.00502956	2.56661	0.24191	0.809156	0.857635	-6.64905
C8orf76	0.0375897	8.90267	1.24431	0.215184	0.305626	-5.91488
C9orf116	0.0202301	2.5147	0.899789	0.369569	0.471535	-6.27805
C9orf131	-0.00170369	2.40418	-0.0949624	0.924462	0.945544	-6.67356
C9orf135	0.0448023	2.67373	0.743527	0.458241	0.559646	-6.4047
C9orf152	0.0838108	2.84943	2.87105	0.00463874	0.0112077	-2.69758
C9orf24	-0.00610383	2.52465	-0.223332	0.823559	0.868104	-6.65333
C9orf40	0.155858	5.24735	2.37144	0.0188948	0.0384364	-3.94072
C9orf43	-0.00397073	2.43531	-0.175967	0.86054	0.895993	-6.6627
C9orf47	0.0472319	4.20527	0.621945	0.534853	0.63025	-6.48668
C9orf50	-0.0354447	2.77355	-1.53516	0.126697	0.197792	-5.51934
C9orf57	0.0337958	2.46261	1.70263	0.0905565	0.148383	-5.25513
C9orf64	0.0917849	5.72434	1.91017	0.05788	0.101394	-4.89125
C9orf72	0.408604	10.3253	7.12033	3.33199e-11	8.35464e-10	15.1156
C9orf78	-0.0623665	10.205	-1.24318	0.215598	0.306114	-5.91626
C9orf85	0.421808	6.48576	5.86429	2.4652e-08	2.09898e-07	8.74189
CA1	0.214476	7.726	1.16357	0.246312	0.34141	-6.0103
CA10	0.0298815	2.54695	1.31095	0.191731	0.278281	-5.8314
CA11	-0.102234	2.64204	-3.43932	0.000741759	0.00215084	-1.02675
CA12	-0.000483187	3.12434	-0.0196958	0.98431	0.98847	-6.67784
CA13	0.38846	4.91092	4.93355	1.98909e-06	1.01867e-05	4.53957
CA2	-0.127531	7.42521	-1.23365	0.219122	0.310231	-5.92784
CA3	0.0346939	3.19185	1.47144	0.143115	0.219462	-5.6129
CA4	0.0294754	4.42934	0.305384	0.760466	0.819613	-6.63185
CA5B	0.102144	5.24667	1.80986	0.0721723	0.122352	-5.07213
CA6	0.183949	6.35025	1.75738	0.0807432	0.134603	-5.16303
CA8	0.225746	3.68275	3.71918	0.000275185	0.000879994	-0.108517
CA9	0.0712937	2.79589	3.10215	0.00226739	0.00587493	-2.05019
CAAP1	0.416266	7.80721	5.93696	1.71579e-08	1.5339e-07	9.09028
CAB39	0.175351	10.6946	5.73454	4.67697e-08	3.68347e-07	8.12674
CAB39L	0.20185	4.19324	3.21842	0.00155737	0.00419142	-1.70769
CABIN1	-0.276497	6.70766	-4.66961	6.3034e-06	2.87572e-05	3.44324
CABLES1	0.0305498	3.42669	1.003	0.31736	0.418503	-6.18134
CABLES2	-0.164475	6.09097	-2.95116	0.00363639	0.00899186	-2.47825
CABP1	-0.0352654	2.64486	-1.59413	0.112857	0.179118	-5.42932
CABP2	0.0309504	2.60174	1.64589	0.101727	0.163962	-5.34761
CABP4	-0.00642414	3.24786	-0.176161	0.860388	0.895893	-6.66266
CABP5	-0.0243617	3.36003	-0.829387	0.408107	0.510117	-6.33807
CABP7	0.095155	4.86905	1.57327	0.117609	0.185441	-5.46154
CABS1	0.021249	2.52253	1.07256	0.285064	0.38409	-6.11031
CABYR	-0.191645	3.17586	-3.1059	0.00224045	0.00581458	-2.03931
CACFD1	-0.0615962	3.03248	-2.36617	0.0191567	0.0389048	-3.95268
CACHD1	0.184924	4.56975	1.20224	0.231025	0.323716	-5.96538
CACNA1A	0.136833	7.25455	1.4813	0.14047	0.215947	-5.59866
CACNA1B	-0.0201012	2.90372	-1.02038	0.309069	0.410049	-6.16403
CACNA1C	0.0112315	3.86665	0.464603	0.64284	0.726165	-6.57119
CACNA1D	0.0498673	2.73083	2.40034	0.0175148	0.0360206	-3.87478
CACNA1E	0.365438	5.14556	2.82309	0.0053537	0.0127093	-2.82628
CACNA1G	0.0138305	2.78895	0.630938	0.528971	0.625308	-6.48111
CACNA1H	-0.022685	2.40293	-1.23316	0.219305	0.310402	-5.92843
CACNA1I	-0.0843477	6.71245	-0.933341	0.352035	0.454295	-6.24775
CACNA1S	-0.043945	2.91369	-1.58928	0.113949	0.180526	-5.43685
CACNA2D1	0.0554112	3.09893	1.51048	0.132871	0.205935	-5.55603
CACNA2D2	-0.0420877	4.10941	-0.809625	0.419345	0.521178	-6.35404
CACNA2D3	-0.101748	7.01172	-1.38193	0.168898	0.251041	-5.7378
CACNA2D4	0.182546	6.35697	2.72771	0.00708195	0.0162946	-3.07641
CACNB1	-0.111466	3.94946	-3.27409	0.00129635	0.00355257	-1.53982
CACNB2	-0.289214	6.67838	-5.22116	5.39533e-07	3.2186e-06	5.78416
CACNB3	-0.0562763	3.06832	-2.10721	0.0366406	0.068457	-4.50889
CACNB4	0.544847	5.34257	4.40566	1.91164e-05	7.84666e-05	2.39291
CACNG1	0.0477719	3.7187	1.76388	0.0796382	0.133015	-5.15191
CACNG3	0.00174419	2.6334	0.0905618	0.927953	0.948018	-6.67397
CACNG4	-0.0280225	2.60388	-1.22704	0.221591	0.313012	-5.93582
CACNG5	0.0185805	2.5301	0.931192	0.353141	0.455465	-6.24972
CACNG6	-0.076558	5.81809	-0.473393	0.636571	0.720925	-6.56711
CACNG8	-0.025905	2.88885	-0.969069	0.333957	0.435912	-6.21428
CACTIN	-0.246309	7.61701	-5.60348	8.8514e-08	6.46477e-07	7.5146
CACUL1	-0.154798	10.0841	-3.44058	0.000738533	0.00214227	-1.02273
CACYBP	0.117001	8.16073	2.98715	0.00325437	0.00813566	-2.37795
CAD	-0.203404	4.53166	-4.66914	6.31618e-06	2.8799e-05	3.44132
CADM1	-0.428541	5.02901	-3.40655	0.000829941	0.00237582	-1.13024
CADM2	0.0641238	2.6945	1.74112	0.0835633	0.138752	-5.19069
CADM3	-0.00752877	2.65275	-0.371692	0.710608	0.780836	-6.60963
CADM4	-0.00305768	2.57947	-0.149904	0.881027	0.911586	-6.6669
CADPS	0.0121204	2.60509	0.548955	0.583793	0.675471	-6.52892
CADPS2	0.0798187	2.65443	2.45522	0.0151378	0.0317197	-3.74751
CAGE1	0.0223282	2.52065	0.966001	0.335485	0.437512	-6.2172
CALB2	-0.00495829	2.7098	-0.235109	0.814421	0.861895	-6.65066
CALCA	-0.0101589	2.68145	-0.487896	0.626284	0.712213	-6.56022
CALCB	0.0583068	3.27326	2.15426	0.0326995	0.0621068	-4.41235
CALCOCO1	-0.206145	8.03647	-3.97514	0.000105761	0.000370827	0.783848
CALCOCO2	-0.105779	9.6772	-3.34314	0.00102912	0.00288278	-1.32806
CALCR	-0.00648225	2.67478	-0.321306	0.748393	0.809725	-6.62691
CALCRL	0.477895	3.7492	5.50461	1.42358e-07	9.83581e-07	7.05907
CALD1	-0.238069	4.47063	-2.41117	0.0170212	0.0351597	-3.84988
CALHM1	0.0614096	3.2882	2.48051	0.0141423	0.0299155	-3.68796
CALHM2	-0.126656	5.32737	-2.26581	0.0247884	0.0486179	-4.1754
CALHM4	0.0713463	2.46561	3.5082	0.00058422	0.00173027	-0.806424
CALHM5	-0.0455791	2.76517	-1.80402	0.0730883	0.123576	-5.08238
CALHM6	0.320365	9.55261	3.05556	0.00262812	0.00670376	-2.18431
CALM1	-0.202147	10.8451	-6.60415	5.47179e-10	8.14882e-09	12.4105
CALM2	0.0385042	11.8561	2.46192	0.0148683	0.031252	-3.7318
CALM3	-0.284222	9.75577	-5.9851	1.34764e-08	1.24245e-07	9.32256
CALML3	0.00507133	3.56578	0.196385	0.844555	0.884322	-6.65893
CALML4	0.237139	9.20021	5.95819	1.54267e-08	1.39797e-07	9.19256
CALML5	-0.0384984	2.44307	-1.9346	0.054784	0.0966719	-4.84579
CALML6	-0.065271	2.68404	-2.71211	0.00740836	0.0169696	-3.11656
CALN1	0.00807002	2.5059	0.422738	0.673048	0.750649	-6.58957
CALR	-0.243974	4.86843	-4.85651	2.7976e-06	1.39068e-05	4.21495
CALR3	-0.0519733	2.70804	-2.10874	0.0365064	0.0682385	-4.50579
CALU	-0.251379	9.07936	-5.59729	9.12013e-08	6.63972e-07	7.48591
CALY	-0.0575347	2.80945	-2.36447	0.0192415	0.039052	-3.95651
CAMK1	-0.285363	5.83616	-4.04293	8.14665e-05	0.000294396	1.02838
CAMK1D	-0.341165	9.32216	-5.28842	3.94903e-07	2.44181e-06	6.08244
CAMK1G	-0.0120822	3.2329	-0.501182	0.616924	0.704538	-6.55372
CAMK2A	0.0145922	3.61559	0.462561	0.644301	0.727454	-6.57213
CAMK2B	-0.057349	2.89114	-2.41513	0.0168436	0.03482	-3.84074
CAMK2D	-0.0781548	7.78256	-1.48616	0.139183	0.214424	-5.59163
CAMK2G	-0.126356	8.16759	-2.87958	0.00452103	0.0109581	-2.67447
CAMK2N1	-0.224078	6.88728	-2.82151	0.00537886	0.0127634	-2.83048
CAMK4	0.0349442	3.59034	0.487421	0.626619	0.712482	-6.56045
CAMKK1	0.0219768	6.04981	0.266853	0.789922	0.843368	-6.64277
CAMKK2	-0.115169	9.61785	-2.0098	0.0461135	0.0834005	-4.70237
CAMKMT	-0.0826865	4.83195	-1.7677	0.078995	0.132173	-5.14536
CAMKV	0.0189163	3.8743	0.565687	0.57239	0.664886	-6.5197
CAMLG	0.136021	8.20679	3.61921	0.000394735	0.00121825	-0.44353
CAMP	0.138725	7.68789	1.13072	0.259846	0.356507	-6.04732
CAMSAP1	0.0895322	5.72086	1.28223	0.201595	0.289981	-5.8679
CAMSAP2	0.534939	7.26272	5.78878	3.58234e-08	2.90714e-07	8.38279
CAMTA1	0.0452515	8.27906	1.12609	0.261795	0.358748	-6.05246
CAMTA2	-0.322755	6.86975	-5.1772	6.60681e-07	3.83638e-06	5.59066
CAND1	0.399424	7.81705	6.45155	1.22516e-09	1.60287e-08	11.6326
CAND2	-0.137639	5.90085	-1.9651	0.0511144	0.0910135	-4.78824
CANT1	-0.164084	7.7436	-2.50956	0.0130711	0.027969	-3.61886
CANX	-0.0382526	11.5908	-2.11241	0.0361862	0.0677513	-4.49833
CAP1	-0.158105	10.8935	-5.24077	4.92757e-07	2.96287e-06	5.87082
CAP2	0.0110544	2.56388	0.358066	0.720761	0.788563	-6.61455
CAPG	-0.262528	8.3677	-3.55654	0.000493071	0.00148703	-0.649578
CAPN1	-0.369833	5.96267	-6.26926	3.16554e-09	3.49769e-08	10.7173
CAPN10	-0.00465794	4.72447	-0.120026	0.904612	0.930321	-6.67089
CAPN11	-0.0317577	2.94539	-1.2606	0.209267	0.298963	-5.89487
CAPN12	-0.160994	3.74356	-2.42778	0.0162878	0.0338291	-3.81147
CAPN13	-0.0177205	2.80729	-0.619513	0.536449	0.631757	-6.48817
CAPN14	0.00683405	3.26941	0.254396	0.799513	0.850357	-6.64598
CAPN15	-0.157863	5.18199	-3.66724	0.000332207	0.00104184	-0.283512
CAPN2	-0.0916077	10.41	-2.482	0.0140856	0.0298311	-3.68444
CAPN3	-0.245057	6.19471	-4.7705	4.07675e-06	1.9475e-05	3.85698
CAPN5	-0.224075	3.35092	-2.69259	0.00783616	0.0178341	-3.16653
CAPN6	-0.0397192	2.57024	-1.74982	0.0820444	0.136543	-5.17592
CAPN7	0.356064	7.6683	6.02947	1.07757e-08	1.02492e-07	9.53772
CAPN9	-0.0343301	2.58169	-1.43093	0.154379	0.233099	-5.67037
CAPNS1	-0.417593	9.8296	-7.24626	1.65698e-11	4.77943e-10	15.7917
CAPNS2	-0.00278041	4.35926	-0.0542788	0.95678	0.968643	-6.67657
CAPRIN1	-0.0730969	9.38618	-2.94951	0.00365485	0.00902898	-2.48282
CAPRIN2	0.0371591	9.52579	0.811977	0.417997	0.519909	-6.35216
CAPS	-0.149957	4.75452	-2.72251	0.00718922	0.016508	-3.08981
CAPS2	0.213583	2.89534	4.20769	4.26378e-05	0.000162801	1.63657
CAPSL	0.0603963	2.57367	2.65	0.00884782	0.0198332	-3.27438
CAPZA1	0.159603	11.8378	7.90255	3.97524e-13	3.25806e-11	19.406
CAPZA2	0.359491	10.9058	7.96748	2.72774e-13	2.41283e-11	19.7713
CAPZA3	-0.0511494	2.63643	-2.77154	0.00623307	0.0145518	-2.96243
CAPZB	-0.448244	9.50167	-6.94291	8.82461e-11	1.84633e-09	14.1735
CARD10	-0.0469762	2.80696	-2.13059	0.0346339	0.0652816	-4.46117
CARD11	-0.191995	4.20878	-4.608	8.19937e-06	3.6436e-05	3.19388
CARD14	-0.0633001	2.76375	-2.56727	0.0111555	0.024338	-3.47939
CARD16	0.427098	7.45006	4.94176	1.91769e-06	9.84949e-06	4.57439
CARD18	0.0278867	3.03485	1.18957	0.235957	0.329409	-5.98026
CARD19	-0.0120087	6.60414	-0.217407	0.828165	0.871574	-6.65462
CARD6	0.0393693	7.74861	0.589911	0.556073	0.650011	-6.50586
CARD8	0.170324	11.0047	5.73436	4.68112e-08	3.68427e-07	8.12589
CARD9	-0.160496	6.42045	-2.10284	0.0370272	0.0690336	-4.51777
CARF	0.406686	6.9246	5.21499	5.55136e-07	3.30425e-06	5.75692
CARHSP1	-0.238826	7.99936	-3.3572	0.000981456	0.0027614	-1.28448
CARM1	-0.488511	8.03502	-4.81045	3.4245e-06	1.66387e-05	4.02267
CARMIL1	0.0562279	5.92526	0.5529	0.581094	0.672935	-6.52677
CARMIL2	-0.374149	6.50524	-5.61222	8.48495e-08	6.23655e-07	7.55515
CARMIL3	-0.0728802	2.81062	-2.60022	0.0101787	0.0224591	-3.39847
CARNMT1	0.436304	8.26497	6.17941	5.02541e-09	5.27801e-08	10.2721
CARNS1	-0.252658	5.84762	-3.86947	0.000157839	0.000532822	0.409486
CARS1	-0.246163	8.30272	-6.05846	9.30621e-09	9.06814e-08	9.67881
CARS2	-0.0704642	9.25144	-1.48276	0.140084	0.215493	-5.59656
CARTPT	0.0328771	2.19778	1.7354	0.0845735	0.140181	-5.20035
CASC3	-0.236934	9.95147	-5.22248	5.36259e-07	3.20147e-06	5.78997
CASD1	0.432218	8.14072	5.8249	2.997e-08	2.48533e-07	8.55418
CASK	0.345088	7.87156	5.29644	3.80416e-07	2.35864e-06	6.11817
CASKIN1	-0.235358	6.55924	-5.11242	8.88663e-07	4.99975e-06	5.30765
CASKIN2	-0.175832	6.11526	-5.26862	4.33008e-07	2.64557e-06	5.99437
CASP1	0.232993	10.8175	6.65108	4.26194e-10	6.68557e-09	12.6518
CASP10	-0.250194	7.78018	-3.89822	0.00014166	0.000482693	0.510503
CASP12	0.0204988	2.60531	0.893734	0.372791	0.474776	-6.28341
CASP14	-0.00933715	2.72523	-0.352466	0.724948	0.792001	-6.61652
CASP2	-0.201414	10.0682	-7.09888	3.75077e-11	9.18766e-10	15.0011
CASP3	0.496763	7.00233	6.44634	1.25914e-09	1.63792e-08	11.6062
CASP4	0.0919157	11.2708	4.17123	4.92843e-05	0.000185861	1.50031
CASP5	0.399916	7.00481	3.14347	0.00198641	0.00521736	-1.92975
CASP6	0.086658	6.56091	1.91384	0.057405	0.100639	-4.88445
CASP7	0.17958	6.81348	2.86966	0.00465814	0.0112374	-2.70134
CASP8	-0.103611	9.62134	-2.36431	0.0192495	0.0390582	-3.95687
CASP9	-0.109786	5.48984	-2.16867	0.0315676	0.0601867	-4.38237
CASQ1	-0.00202713	2.74435	-0.085243	0.932174	0.950933	-6.67443
CASQ2	-0.018517	2.29231	-1.00689	0.315489	0.416622	-6.17748
CASR	-0.00269341	2.40101	-0.15298	0.878604	0.909744	-6.66644
CASS4	0.149969	5.70861	1.97251	0.0502546	0.0897032	-4.77413
CAST	-0.0777918	10.6706	-2.95835	0.00355692	0.00880903	-2.4583
CASTOR3	-0.0803745	7.24095	-1.37402	0.171337	0.253942	-5.74847
CASZ1	-0.173647	5.85753	-3.09709	0.00230426	0.00596075	-2.06485
CAT	-0.18135	9.76654	-2.72691	0.0070982	0.0163226	-3.07845
CATSPER1	0.0414105	5.18055	0.710679	0.478306	0.578608	-6.42828
CATSPER2	-0.349615	6.34753	-4.89246	2.38704e-06	1.19555e-05	4.36596
CATSPER3	0.00951295	3.31759	0.241309	0.809621	0.858013	-6.64919
CATSPERB	0.101826	3.32602	1.68986	0.0929799	0.151854	-5.27621
CATSPERE	0.013527	3.39478	0.479051	0.632549	0.717288	-6.56445
CATSPERG	-0.0336648	2.35821	-1.26978	0.205987	0.294956	-5.88348
CATSPERZ	0.0177578	2.8919	0.744559	0.457618	0.559081	-6.40394
CAV1	0.037201	3.41176	0.407854	0.68392	0.759477	-6.59569
CAV2	0.498571	3.94754	4.39186	2.02334e-05	8.26466e-05	2.33927
CAV3	-0.02083	2.71223	-0.731715	0.465401	0.566609	-6.4133
CAVIN1	0.010821	4.96521	0.342658	0.7323	0.797025	-6.6199
CAVIN2	0.100327	10.3764	1.4002	0.163366	0.24442	-5.71292
CAVIN3	-0.0504645	2.65332	-1.41066	0.160265	0.240594	-5.69854
CBFA2T2	-0.105287	7.60229	-3.30152	0.00118327	0.0032788	-1.45616
CBFA2T3	-0.458834	8.05202	-6.49137	9.93749e-10	1.33862e-08	11.8346
CBFB	0.204094	9.69508	5.66124	6.68943e-08	5.05981e-07	7.78324
CBL	-0.341313	10.0626	-5.33687	3.14892e-07	1.98957e-06	6.29897
CBLB	-0.253569	8.09395	-6.15007	5.83959e-09	6.01658e-08	10.1275
CBLC	-0.00792238	2.31345	-0.398361	0.690889	0.765241	-6.59947
CBLIF	-0.0217491	3.21149	-0.531744	0.595632	0.685561	-6.53811
CBLL1	0.144785	7.64414	2.87893	0.00452995	0.0109747	-2.67625
CBLN1	0.0220795	2.61303	0.967284	0.334845	0.436821	-6.21598
CBLN2	0.0319026	2.68491	1.46156	0.1458	0.2227	-5.62705
CBLN3	-0.0764892	3.99293	-1.13764	0.256952	0.353359	-6.03961
CBR1	-0.142996	8.8193	-2.74709	0.0066944	0.0155015	-3.02621
CBR3	-0.0692105	6.3239	-0.68048	0.497173	0.59559	-6.44902
CBR4	0.376112	8.32683	7.48645	4.30277e-12	1.67503e-10	17.0974
CBS	-0.122801	6.23837	-0.641535	0.522082	0.619104	-6.47445
CBX1	-0.0676935	8.78796	-1.39421	0.165165	0.246717	-5.72111
CBX2	-0.0105559	3.31806	-0.370635	0.711394	0.781376	-6.61002
CBX3	0.385703	9.44258	6.86978	1.31368e-10	2.54435e-09	13.7889
CBX4	0.00853461	5.32468	0.197582	0.84362	0.883518	-6.6587
CBX5	-0.275917	7.99685	-5.76691	3.98954e-08	3.20008e-07	8.27939
CBX6	-0.265568	4.09745	-6.80714	1.84397e-10	3.31001e-09	13.4611
CBX7	-0.113669	8.64887	-2.66235	0.0085429	0.0192608	-3.24326
CBX8	-0.0468019	2.57837	-1.93864	0.0542854	0.095951	-4.83822
CBY1	-0.0758042	7.81839	-1.96299	0.0513619	0.0913828	-4.79226
CBY2	-0.0463606	2.53408	-2.33461	0.0207918	0.0417304	-4.02368
CC2D1A	-0.116472	3.43377	-4.0393	8.26201e-05	0.000298091	1.01519
CC2D1B	-0.0704873	5.23513	-1.50018	0.135515	0.209525	-5.57117
CC2D2A	0.1456	4.15959	2.07146	0.0399028	0.0735594	-4.58091
CC2D2B	0.0583483	3.8217	1.12685	0.261476	0.358404	-6.05162
CCAR1	-0.108027	9.27521	-2.94735	0.00367911	0.00908339	-2.48879
CCAR2	-0.407076	6.75184	-8.31729	3.51259e-14	6.82043e-12	21.76
CCBE1	0.00667783	2.72206	0.274612	0.783965	0.838582	-6.64069
CCDC102A	-0.0623542	3.22447	-1.50566	0.134104	0.207603	-5.56313
CCDC103	-0.0183576	3.41743	-0.526223	0.599454	0.688938	-6.541
CCDC105	-0.0379844	2.56143	-1.94515	0.0534902	0.0946592	-4.82598
CCDC106	-0.117511	3.95545	-3.75564	0.00024082	0.000780925	0.0155943
CCDC107	-0.302643	7.51485	-5.75665	4.19598e-08	3.3488e-07	8.23094
CCDC110	0.0318358	2.23691	1.60051	0.111437	0.177005	-5.41939
CCDC112	0.655467	6.1089	7.35326	9.1106e-12	2.96644e-10	16.3708
CCDC113	-0.0263713	3.09804	-1.29712	0.196437	0.283921	-5.84908
CCDC115	-0.0631918	7.82303	-2.75969	0.00645296	0.0149904	-2.99341
CCDC116	-0.0542587	2.8809	-2.01409	0.0456569	0.0826549	-4.69404
CCDC117	0.11511	9.10184	3.67969	0.000317602	0.00100175	-0.241755
CCDC12	-0.187443	8.29389	-5.21231	5.62038e-07	3.34034e-06	5.74511
CCDC120	-0.177816	4.99275	-4.77745	3.95517e-06	1.89339e-05	3.88575
CCDC121	0.508416	4.5594	6.4946	9.76977e-10	1.31857e-08	11.851
CCDC122	0.216068	3.87906	2.5	0.0134153	0.0285636	-3.64168
CCDC124	-0.163114	4.50215	-4.14149	5.54311e-05	0.000207031	1.38982
CCDC125	0.0107648	7.39808	0.161617	0.871809	0.904679	-6.66509
CCDC126	0.842237	6.87735	8.36613	2.63142e-14	5.62924e-12	22.0403
CCDC127	-0.0717064	6.00942	-1.58646	0.114587	0.181484	-5.44122
CCDC13	0.0585275	4.26107	1.39696	0.164339	0.24564	-5.71736
CCDC130	-0.165577	6.03802	-3.7195	0.000274859	0.000879306	-0.107416
CCDC134	-0.0817909	2.97417	-3.43776	0.00074573	0.00216118	-1.03167
CCDC136	-0.0506506	5.03923	-1.20684	0.229256	0.321593	-5.95995
CCDC137	-0.257941	6.38429	-5.24973	4.72713e-07	2.85529e-06	5.91051
CCDC138	0.537718	4.46677	7.05053	4.89501e-11	1.12954e-09	14.7435
CCDC14	0.303417	9.1686	4.54478	1.0712e-05	4.63539e-05	2.94065
CCDC142	-0.0401731	5.74047	-0.774507	0.439761	0.54151	-6.38149
CCDC144A	0.106675	5.12075	1.32894	0.185739	0.270793	-5.80813
CCDC146	0.360017	5.89315	4.30295	2.90792e-05	0.000115031	1.99705
CCDC149	-0.147662	4.2506	-2.41976	0.0166382	0.0344536	-3.83004
CCDC15	0.142187	4.02226	2.58673	0.010569	0.0231917	-3.43172
CCDC150	-0.0391115	2.90962	-1.24583	0.214627	0.305033	-5.91302
CCDC152	0.25117	3.61517	4.23302	3.85353e-05	0.000148454	1.73179
CCDC153	0.0434399	4.26189	0.625901	0.532262	0.628033	-6.48424
CCDC158	0.0324071	2.41105	1.52608	0.128942	0.200529	-5.53291
CCDC167	0.0646893	5.57633	0.836551	0.404078	0.506021	-6.33218
CCDC17	0.101535	5.07726	1.73291	0.0850171	0.140814	-5.20455
CCDC170	0.426224	4.84682	4.38484	2.08246e-05	8.48437e-05	2.31208
CCDC171	0.0284702	2.83994	0.7336	0.464254	0.565602	-6.41193
CCDC173	0.0551353	2.86358	2.15798	0.032404	0.0616285	-4.40463
CCDC174	-0.135739	7.47279	-4.66918	6.31495e-06	2.8799e-05	3.4415
CCDC177	-0.0201184	2.80014	-0.853298	0.394755	0.496508	-6.31823
CCDC178	0.00657599	2.95137	0.223448	0.823469	0.868072	-6.6533
CCDC18	0.361744	6.78235	5.86079	2.50844e-08	2.13238e-07	8.72518
CCDC180	-0.104911	5.05695	-1.3801	0.169459	0.251785	-5.74027
CCDC181	0.144791	4.23358	2.26332	0.0249447	0.0488944	-4.18081
CCDC183	0.0817874	4.58995	1.3583	0.17626	0.259732	-5.7695
CCDC184	-0.00411238	2.83445	-0.188154	0.850992	0.889249	-6.6605
CCDC185	-0.0544329	2.32793	-3.20359	0.00163477	0.00437902	-1.75201
CCDC186	0.415762	8.28096	6.93915	9.00776e-11	1.87971e-09	14.1537
CCDC189	-0.048096	4.5026	-0.880153	0.380082	0.482012	-6.29528
CCDC190	0.00531638	2.89519	0.209836	0.83406	0.876272	-6.65622
CCDC191	-0.113304	5.22543	-2.38452	0.018259	0.0373339	-3.91098
CCDC198	-0.049609	2.85643	-2.36695	0.0191176	0.0388302	-3.9509
CCDC22	-0.180298	5.46292	-4.23631	3.80303e-05	0.000146721	1.74421
CCDC24	-0.0901368	3.63995	-2.76444	0.00636404	0.0148206	-2.98101
CCDC25	0.00765621	7.74055	0.140513	0.888429	0.917412	-6.66825
[truncated: 13,923 more rows]

## Sheet: GSE45291
gene_symbol	logFC	AveExpr	t	P.Value	adj.P.Val	B
A1BG	0.173662	4.15141	3.26968	0.00114858	0.00518064	-1.48536
A1CF	0.0184326	3.23617	0.384461	0.700795	0.789187	-6.63518
A2M	0.133513	6.02034	1.83055	0.0677452	0.138411	-5.05939
A2ML1	-0.0172969	2.6112	-0.44709	0.654998	0.754598	-6.60948
A4GALT	0.117547	5.43272	1.88627	0.0598202	0.125545	-4.95784
A4GNT	0.077057	2.69267	1.89752	0.0583174	0.123017	-4.93697
AAAS	0.0836716	6.182	1.0738	0.283415	0.410305	-6.13958
AACS	0.12729	5.23814	1.7851	0.0748319	0.149364	-5.13998
AADAC	0.0644069	2.14238	1.57158	0.116662	0.210687	-5.49184
AADACL2	-0.0585845	2.3558	-1.56096	0.119147	0.214067	-5.50819
AADAT	0.0810845	3.69172	1.84652	0.0653895	0.13467	-5.03059
AAGAB	-0.156557	7.82278	-1.64931	0.0996939	0.186306	-5.36889
AAK1	-0.12845	9.1712	-1.85841	0.063681	0.131936	-5.009
AAMDC	0.0948222	6.61584	1.48471	0.138232	0.239726	-5.62231
AAMP	0.142508	6.00159	2.84378	0.00463504	0.0162819	-2.74736
AANAT	-0.0511013	3.21993	-0.896444	0.370434	0.503805	-6.31175
AAR2	-0.0458804	7.14864	-0.818317	0.413554	0.54635	-6.37778
AARS1	0.104357	6.70058	1.7094	0.0879792	0.169179	-5.2698
AARS2	-0.071946	6.57265	-0.997867	0.318812	0.449891	-6.21707
AARSD1	-0.0899048	5.30831	-1.47962	0.139586	0.241654	-5.62973
AASDH	-0.110114	7.32393	-1.74584	0.0814334	0.159428	-5.208
AASDHPPT	-0.270543	7.87893	-3.22268	0.00135022	0.00591261	-1.63291
AASS	0.0940408	3.64732	1.28467	0.199486	0.315351	-5.89475
AATF	0.39951	8.10446	6.56806	1.24679e-10	7.14077e-09	13.7315
AATK	0.394431	6.67835	4.83167	1.78823e-06	2.47155e-05	4.55925
ABAT	0.055786	8.50855	0.508334	0.611437	0.720013	-6.58061
ABCA1	0.430029	8.52261	3.21003	0.00140986	0.00611658	-1.6723
ABCA13	0.218097	2.47114	1.70329	0.0891153	0.170848	-5.28002
ABCA2	0.459844	6.41513	6.16424	1.42955e-09	5.73332e-08	11.3812
ABCA3	0.169112	5.73686	3.21519	0.00138525	0.00603162	-1.65625
ABCA4	-0.279081	4.02823	-3.04416	0.00245244	0.00965956	-2.17474
ABCA5	-0.162806	7.13954	-1.95899	0.0506523	0.110311	-4.8208
ABCA6	0.143808	2.86992	2.13384	0.033327	0.0793529	-4.47042
ABCA7	0.533745	7.79694	4.38018	1.43685e-05	0.000137485	2.58862
ABCA8	0.147609	2.9809	2.34126	0.0195987	0.0521214	-4.01668
ABCA9	0.178267	3.10578	3.41695	0.000683265	0.00338908	-1.00969
ABCB1	-0.542915	5.38659	-5.17696	3.23743e-07	5.88428e-06	6.18502
ABCB10	-0.3855	6.41886	-3.99722	7.34401e-05	0.000535283	1.05784
ABCB11	0.00226216	2.31579	0.0570167	0.954554	0.970648	-6.70653
ABCB4	-0.31673	4.43457	-2.36097	0.0185982	0.0500774	-3.97142
ABCB7	-0.299713	7.04164	-4.78213	2.26653e-06	3.01232e-05	4.3344
ABCB8	0.0539976	5.26175	0.735795	0.46219	0.590989	-6.44102
ABCB9	0.124907	4.67604	1.92595	0.0546595	0.117147	-4.88369
ABCC1	-0.277931	10.2144	-3.98733	7.64711e-05	0.000554198	1.02007
ABCC10	0.252821	7.66246	2.38502	0.0174383	0.0475432	-3.91569
ABCC11	-0.119933	3.19911	-1.99806	0.0462348	0.102599	-4.74507
ABCC2	0.144214	5.1718	1.75587	0.0797047	0.156906	-5.19078
ABCC3	0.295177	6.71316	2.55186	0.0110021	0.0328967	-3.5139
ABCC4	0.120518	7.34513	0.898823	0.369166	0.502622	-6.30964
ABCC5	-0.0773693	9.30149	-0.852933	0.394092	0.527599	-6.34927
ABCC9	0.0456657	4.53158	0.844506	0.398779	0.532128	-6.35632
ABCD1	0.282131	5.19912	3.81718	0.000151382	0.000971111	0.383584
ABCD2	0.0345905	3.23138	0.401224	0.688422	0.780146	-6.62868
ABCD3	-0.145112	6.7852	-2.12201	0.0343132	0.0811187	-4.49506
ABCD4	-0.195438	6.24704	-3.14747	0.00174212	0.00729182	-1.8648
ABCE1	-0.300034	7.79292	-3.2961	0.00104785	0.00479697	-1.4015
ABCF1	0.137481	7.48554	2.13022	0.033626	0.0798549	-4.47797
ABCF2	-0.35621	6.40976	-4.89198	1.33624e-06	1.93063e-05	4.83589
ABCF3	0.0949727	7.05098	1.53459	0.125497	0.222674	-5.54829
ABCG1	0.185577	7.68045	1.44649	0.148648	0.253104	-5.67738
ABCG4	0.103807	4.61039	2.1581	0.0313811	0.0758079	-4.41949
ABCG5	0.0235076	3.12627	0.473263	0.636226	0.739955	-6.59759
ABCG8	0.125044	3.66074	2.64263	0.00847651	0.0266801	-3.2842
ABHD1	0.15341	3.75013	2.70653	0.0070244	0.0228857	-3.11782
ABHD10	-0.299778	8.72614	-5.47856	6.71353e-08	1.5421e-06	7.68746
ABHD11	0.352733	6.93212	4.81291	1.95661e-06	2.66266e-05	4.47387
ABHD12	-0.0115303	5.63689	-0.15159	0.879569	0.920164	-6.69679
ABHD12B	-0.14407	3.61902	-3.3101	0.000997864	0.00460789	-1.3568
ABHD13	0.00602194	4.22595	0.0560825	0.955298	0.971094	-6.70658
ABHD14A	0.110856	5.6314	1.62819	0.104095	0.193012	-5.40286
ABHD14B	0.0554656	7.73819	0.740163	0.459538	0.589111	-6.43784
ABHD15	-0.01872	5.68322	-0.199352	0.842066	0.895078	-6.68852
ABHD16A	-0.092326	7.30242	-1.59424	0.111494	0.203393	-5.4566
ABHD16B	0.162321	4.29495	2.97888	0.00302924	0.0115276	-2.36541
ABHD17B	-0.0489407	7.60012	-0.849835	0.395811	0.529366	-6.35187
ABHD17C	-0.0427179	3.26332	-0.471016	0.637829	0.741495	-6.59864
ABHD18	-0.40267	5.51845	-3.26629	0.00116215	0.00523204	-1.49608
ABHD2	-0.42413	10.3446	-3.32387	0.000950859	0.00443196	-1.31266
ABHD3	-0.162103	8.26338	-1.67446	0.0946468	0.179166	-5.32784
ABHD4	0.335855	5.80598	4.17597	3.48364e-05	0.000289643	1.75608
ABHD5	0.349971	8.99515	3.15464	0.00170069	0.00713527	-1.84293
ABHD6	-0.0131507	6.47954	-0.197712	0.843348	0.895834	-6.68884
ABHD8	0.0710654	3.53553	1.30045	0.194029	0.309088	-5.87468
ABI1	0.037724	8.67793	0.583042	0.56012	0.677419	-6.54038
ABI2	-0.201315	7.29469	-2.80256	0.00526059	0.0181218	-2.86049
ABI3	-0.0221792	7.22209	-0.288424	0.773138	0.846042	-6.66707
ABI3BP	-0.00251434	2.1189	-0.0577874	0.95394	0.97021	-6.70649
ABITRAM	0.0995561	5.92272	1.47339	0.141256	0.24375	-5.63877
ABL1	-0.140755	5.76784	-2.20794	0.0276879	0.0686784	-4.31307
ABL2	-0.107599	7.23083	-1.61112	0.107765	0.198281	-5.43002
ABLIM1	-0.133858	10.2829	-1.33798	0.181494	0.294406	-5.82597
ABLIM2	-0.027782	6.56506	-0.416331	0.677341	0.771513	-6.62259
ABLIM3	0.522048	7.27301	3.75529	0.000192859	0.00118534	0.158583
ABR	0.35509	8.93241	6.1496	1.55803e-09	6.18627e-08	11.2983
ABRACL	-0.219973	9.7121	-3.36821	0.000813122	0.00389486	-1.16933
ABRAXAS1	-0.210667	6.18395	-2.50245	0.012642	0.0367044	-3.63566
ABRAXAS2	-0.517436	7.87434	-7.28373	1.22269e-12	1.29784e-10	18.2018
ABT1	0.00923064	6.49842	0.205116	0.837562	0.892137	-6.68737
ABTB1	0.235833	7.94949	2.34361	0.0194769	0.0518493	-4.0113
ABTB2	0.152868	5.01868	2.13848	0.0329472	0.0787075	-4.46073
ACAA1	0.406549	8.66525	6.24878	8.66833e-10	3.77212e-08	11.8626
ACAA2	0.235613	8.19793	3.22379	0.00134515	0.005892	-1.62948
ACACA	0.208423	6.40239	2.90896	0.00378272	0.0137697	-2.56523
ACACB	-0.193955	7.85225	-1.81333	0.0703628	0.142498	-5.09017
ACAD10	0.285244	6.23165	4.58349	5.74317e-06	6.43509e-05	3.45402
ACAD8	-0.636213	4.80249	-5.17357	3.29372e-07	5.96139e-06	6.16859
ACAD9	0.271281	6.96548	3.77141	0.000181128	0.00112653	0.216855
ACADL	-0.0210157	2.70065	-0.419221	0.675229	0.769908	-6.62139
ACADM	-0.407652	4.1737	-3.40887	0.000703371	0.00346506	-1.03632
ACADS	0.136316	6.04406	2.31463	0.021025	0.0550503	-4.07724
ACADSB	-0.234592	6.52458	-2.47892	0.0134966	0.038636	-3.69282
ACADVL	0.228919	8.88369	2.93767	0.00345482	0.0127865	-2.48375
ACAP1	0.400421	8.86689	4.89535	1.31457e-06	1.90278e-05	4.85142
ACAP2	0.0149162	9.09729	0.203214	0.839048	0.89293	-6.68775
ACAP3	0.491754	5.49527	4.48093	9.16122e-06	9.4411e-05	3.01295
ACAT1	-0.126435	6.89812	-1.81894	0.0695003	0.141056	-5.08017
ACAT2	-0.0027216	7.00189	-0.0536443	0.957239	0.972411	-6.70672
ACBD3	-0.173925	8.09203	-2.00603	0.0453748	0.101057	-4.72944
ACBD4	0.0257214	5.62336	0.410636	0.68151	0.774961	-6.62491
ACBD5	-0.363593	7.17707	-3.55266	0.000416338	0.00226089	-0.55368
ACBD6	0.268832	6.68302	4.18495	3.35301e-05	0.000281278	1.79193
ACCS	0.137071	7.53867	0.9947	0.320349	0.45158	-6.22018
ACD	0.116555	7.49195	1.63215	0.103259	0.191753	-5.39653
ACE	-0.031574	4.5392	-0.584741	0.558978	0.676346	-6.5394
ACE2	0.0500704	2.66148	1.18517	0.236497	0.358619	-6.0157
ACER1	-0.2136	4.35297	-2.60575	0.00943211	0.029094	-3.37847
ACER3	-0.0793132	7.29164	-0.840534	0.400998	0.533793	-6.35962
ACHE	-0.047553	3.83749	-0.709987	0.478033	0.605798	-6.45942
ACIN1	-0.294174	6.99755	-3.72092	0.000220303	0.00132484	0.0351325
ACKR1	-0.114095	5.78406	-0.852336	0.394423	0.527954	-6.34977
ACKR2	-0.149648	3.91133	-2.49028	0.0130778	0.0377425	-3.66529
ACKR3	-0.563694	5.65609	-6.40225	3.44657e-10	1.72567e-08	12.7511
ACKR4	0.158529	2.78586	2.24182	0.0253976	0.0642181	-4.23937
ACLY	-0.224263	7.77142	-3.55852	0.000407383	0.00222324	-0.533618
ACMSD	0.0991116	2.79908	2.39018	0.0171979	0.0469764	-3.90366
ACO1	0.61325	5.65205	6.56695	1.25541e-10	7.16437e-09	13.7249
ACO2	0.124482	7.15098	1.76527	0.0781106	0.15459	-5.17454
ACOT11	0.0828992	5.4706	1.11403	0.265784	0.391122	-6.09623
ACOT12	-0.208292	2.0631	-5.02006	7.12504e-07	1.11989e-05	5.4337
ACOT13	0.209241	7.22755	2.75667	0.00604618	0.0202412	-2.98455
ACOT4	0.0881608	3.98262	0.829758	0.40706	0.5401	-6.36849
ACOT6	-0.171783	3.86859	-3.84137	0.000137586	0.000894509	0.47247
ACOT7	0.297109	5.79776	4.0998	4.80293e-05	0.000377827	1.45507
ACOT8	-0.155147	5.26859	-2.2968	0.0220299	0.0570341	-4.1174
ACOT9	0.258534	8.92619	3.41253	0.000694201	0.00343328	-1.02427
ACOX1	0.125513	9.95255	1.44063	0.150296	0.255065	-5.6857
ACOX2	-0.0260562	4.07918	-0.357962	0.720518	0.805908	-6.64489
ACOX3	0.292178	4.94823	2.68149	0.00756433	0.0243066	-3.18347
ACP1	-0.0460725	8.52952	-0.445103	0.656432	0.755619	-6.61036
ACP2	0.327615	6.63917	4.43059	1.14839e-05	0.000114525	2.7998
ACP3	0.201913	7.14395	2.31937	0.0207648	0.0545304	-4.06652
ACP4	0.00415421	6.10243	0.0578965	0.953854	0.970184	-6.70648
ACP5	-0.143462	5.06258	-1.77	0.0773183	0.153251	-5.16633
ACP6	0.329808	5.99372	3.46986	0.000564354	0.00288742	-0.833941
ACRBP	-0.0485166	9.02341	-0.428563	0.66842	0.764883	-6.61749
ACRV1	0.171197	3.24473	3.16639	0.00163473	0.00691138	-1.80697
ACSBG1	0.442538	6.01443	3.54935	0.000421477	0.0022818	-0.565
ACSF2	0.461513	6.07221	5.56418	4.23774e-08	1.05099e-06	8.12774
ACSF3	0.101376	5.23268	1.56173	0.118964	0.213787	-5.507
ACSL1	0.241937	10.9	3.47272	0.000558509	0.00286417	-0.824362
ACSL3	0.392059	7.23505	4.05429	5.80515e-05	0.00043847	1.27768
ACSL4	-0.102975	8.23526	-1.05524	0.291811	0.419484	-6.15905
ACSL5	-0.10011	8.65613	-1.48373	0.138492	0.240074	-5.62374
ACSL6	-0.141909	4.56994	-0.957716	0.338655	0.47121	-6.25576
ACSM1	-0.144989	3.94354	-2.50683	0.0124885	0.0363713	-3.62497
ACSM3	0.0102717	4.35059	0.102828	0.91814	0.946189	-6.70292
ACSM5	0.236455	3.94075	3.97943	7.89796e-05	0.00056901	0.989921
ACSS1	0.235918	7.88764	2.69266	0.00731902	0.0236472	-3.15426
ACSS2	0.402272	7.62868	6.24459	8.88733e-10	3.84522e-08	11.8386
ACSS3	0.0324517	3.42563	0.588346	0.556557	0.674402	-6.53732
ACTA1	0.177596	3.63312	2.58439	0.0100288	0.0305605	-3.43249
ACTA2	0.574104	6.37833	3.55944	0.000405992	0.00221757	-0.530462
ACTB	0.00567179	13.0493	0.275543	0.78301	0.853731	-6.67066
ACTC1	-0.0440667	2.65396	-0.83949	0.401584	0.534393	-6.36048
ACTG1	0.0841604	11.8265	2.69177	0.00733837	0.0236953	-3.1566
ACTG2	0.0485314	4.13314	0.846829	0.397483	0.531023	-6.35438
ACTL10	-0.0832269	5.65443	-0.91218	0.3621	0.495306	-6.29772
ACTL6A	-0.236269	4.57047	-2.0377	0.0420899	0.0951906	-4.66672
ACTL6B	-0.12377	3.75022	-1.87501	0.0613566	0.128255	-4.97861
ACTL7B	-0.0885729	5.38605	-1.21039	0.226684	0.347078	-5.98596
ACTL8	0.00936061	4.3144	0.150814	0.880181	0.920408	-6.69691
ACTN1	-0.0135931	10.0034	-0.2646	0.791423	0.85967	-6.67358
ACTN2	0.0451358	3.56575	0.638883	0.523183	0.646246	-6.50672
ACTN3	0.0701622	3.92997	1.27087	0.204346	0.321439	-5.9121
ACTN4	0.351253	7.75325	5.09044	5.01439e-07	8.37767e-06	5.76812
ACTR10	0.0825629	8.61246	2.10694	0.0356048	0.0835642	-4.52624
ACTR1A	0.127593	9.93812	1.49783	0.134789	0.234933	-5.60307
ACTR1B	0.16108	6.64304	3.00827	0.00275569	0.0106479	-2.28005
ACTR2	-0.555937	10.2755	-6.65061	7.45725e-11	4.63806e-09	14.2275
ACTR3	-0.0208121	11.5697	-0.62256	0.533849	0.655607	-6.51688
ACTR5	0.0688433	6.86045	1.27308	0.203565	0.320653	-5.90934
ACTR6	-0.385258	5.88165	-5.33842	1.40749e-07	2.90286e-06	6.97988
ACTR8	0.142021	5.91622	2.52654	0.0118173	0.0348978	-3.5766
ACTRT2	-0.135594	3.13551	-1.79784	0.0727872	0.146273	-5.1176
ACVR1	-0.0812185	6.01238	-1.03748	0.299997	0.428398	-6.17735
ACVR1B	0.134321	7.33835	1.45175	0.147179	0.251248	-5.66988
ACVR1C	0.0434535	3.21128	0.487982	0.62577	0.731428	-6.59061
ACVR2A	-0.280241	8.32471	-3.12291	0.00189131	0.00779534	-1.9394
ACVR2B	-0.139468	5.44243	-1.62063	0.105709	0.195413	-5.41494
ACVRL1	0.150303	4.88788	2.83808	0.00471733	0.016533	-2.7631
ACY1	0.263792	4.83938	4.38401	1.41268e-05	0.000135562	2.6046
ACY3	-0.0601983	3.65074	-1.10755	0.268573	0.39405	-6.10332
ACYP1	0.0634998	7.61534	0.812687	0.416772	0.549091	-6.38231
ACYP2	-0.256269	6.22395	-4.1525	3.84801e-05	0.000314518	1.66278
ADA	0.159561	6.71781	1.12779	0.259933	0.385135	-6.08104
ADA2	-0.0993496	10.7034	-1.50096	0.133979	0.233879	-5.59846
ADAD1	-0.0576551	2.69121	-1.22715	0.220327	0.340422	-5.96585
ADAL	-0.0302347	3.96971	-0.417078	0.676795	0.771141	-6.62228
ADAM10	-0.191115	10.0825	-4.49454	8.61542e-06	8.97741e-05	3.07092
ADAM11	0.12625	5.34619	2.26974	0.0236351	0.0604818	-4.17778
ADAM12	-0.056547	4.0646	-1.06166	0.288885	0.416444	-6.15234
ADAM15	0.00629543	5.86455	0.0819589	0.934711	0.957318	-6.70482
ADAM17	-0.148617	9.22602	-2.0487	0.0409974	0.0932516	-4.64472
ADAM19	-0.100486	9.86976	-1.43261	0.152575	0.257915	-5.69702
ADAM2	-0.0201732	2.16854	-0.552212	0.581043	0.693975	-6.55765
ADAM21	-0.115702	2.74465	-1.59464	0.111405	0.203276	-5.45597
ADAM22	0.103226	3.45282	1.77997	0.0756702	0.150659	-5.14897
ADAM23	0.297316	4.03711	3.83024	0.000143778	0.000930958	0.431518
ADAM28	0.0485582	7.26768	0.402881	0.687203	0.779375	-6.62802
ADAM29	0.0526928	2.08307	1.30796	0.19147	0.306267	-5.86504
ADAM32	-0.0676882	3.14735	-1.38149	0.167726	0.277199	-5.76776
ADAM33	-0.113643	6.34788	-1.42818	0.153846	0.259567	-5.70326
ADAM7	-0.0539501	4.53735	-0.987748	0.323739	0.455311	-6.22697
ADAM8	0.534095	9.9259	7.47478	3.33971e-13	3.99811e-11	19.4589
ADAM9	-0.207798	6.42278	-1.9225	0.0550934	0.11784	-4.89021
ADAMDEC1	-0.0423974	1.83648	-0.654492	0.513086	0.637723	-6.49677
ADAMTS1	-0.263837	4.00072	-2.67801	0.00764223	0.0245217	-3.19255
ADAMTS10	0.275207	5.78202	2.91813	0.00367503	0.0134638	-2.53929
ADAMTS12	-0.247882	4.31595	-3.92432	9.87653e-05	0.00068008	0.781294
ADAMTS13	0.015826	5.17329	0.249583	0.803009	0.867697	-6.67739
ADAMTS14	-0.21468	3.59359	-2.82243	0.00495012	0.0172125	-2.80616
ADAMTS15	0.0941069	4.18981	1.60842	0.108355	0.199128	-5.43429
ADAMTS17	-0.044544	4.94393	-0.623485	0.533242	0.655164	-6.51631
ADAMTS18	0.0504572	3.62248	0.916808	0.359672	0.492831	-6.29355
ADAMTS2	0.240901	4.07384	3.44983	0.000606896	0.00307623	-0.900783
ADAMTS20	0.0185396	2.32438	0.473117	0.63633	0.740022	-6.59766
ADAMTS3	-0.0573345	2.70392	-1.20181	0.229987	0.350752	-5.99614
ADAMTS4	-0.0088657	3.96404	-0.158045	0.874483	0.916564	-6.69581
ADAMTS5	0.00169503	4.23368	0.0116237	0.99073	0.993977	-6.70807
ADAMTS6	-0.197428	3.15834	-2.89639	0.00393509	0.0142181	-2.60067
ADAMTS7	-0.0592891	5.63187	-0.944631	0.34529	0.47802	-6.26803
ADAMTS8	-0.198593	4.64317	-2.16005	0.0312288	0.075543	-4.41536
ADAMTS9	0.0988751	3.81399	1.71741	0.0865052	0.167112	-5.25633
ADAMTSL1	-0.00162731	4.6666	-0.0324847	0.974098	0.982922	-6.70762
ADAMTSL2	-0.0995812	4.02575	-1.50439	0.133093	0.232816	-5.59339
ADAMTSL3	-0.0406133	5.46201	-0.581107	0.561422	0.678427	-6.54149
ADAMTSL4	0.468172	6.80297	4.0265	6.51171e-05	0.000483129	1.17026
ADAMTSL5	-0.0547488	4.7259	-0.850617	0.395377	0.528947	-6.35121
ADAP1	0.474383	8.05956	5.79033	1.22173e-08	3.63597e-07	9.31972
ADAP2	0.212725	6.17033	2.11306	0.0350757	0.0825308	-4.51361
ADAR	0.100712	11.7533	2.80243	0.00526273	0.0181253	-2.86085
ADARB1	0.189705	7.04416	2.15377	0.0317212	0.0763746	-4.42862
ADARB2	-0.0614661	3.39376	-0.985216	0.32498	0.45627	-6.22943
ADAT1	-0.00972251	7.34106	-0.100243	0.92019	0.947382	-6.70318
ADAT2	0.0668889	5.78427	0.808896	0.418948	0.551189	-6.38534
ADAT3	0.128094	4.69391	1.80021	0.0724115	0.145665	-5.11341
ADCK1	0.193263	6.23272	2.22171	0.0267363	0.0668833	-4.28324
ADCK2	0.104595	5.77993	1.49816	0.134705	0.234824	-5.60259
ADCK5	0.119161	4.54079	1.90233	0.0576841	0.12202	-4.92801
ADCY1	-0.0820085	4.85201	-1.05821	0.290454	0.417875	-6.15595
ADCY10	-0.172383	3.6579	-2.76043	0.00597796	0.020055	-2.97444
ADCY2	-0.135154	4.37511	-2.04956	0.0409128	0.093099	-4.64299
ADCY3	0.22312	6.63577	1.97165	0.0491831	0.10773	-4.79641
ADCY4	0.508215	7.4262	5.12947	4.11933e-07	7.14466e-06	5.95541
ADCY5	0.07914	4.40901	1.35198	0.176973	0.288851	-5.80743
ADCY6	-0.00467971	2.83989	-0.0931676	0.925807	0.951135	-6.70385
ADCY7	-0.192055	8.69162	-2.72587	0.00663126	0.0218825	-3.06668
ADCY8	-0.0368991	4.32813	-0.532621	0.594525	0.706209	-6.56813
ADCY9	-0.153691	5.69251	-1.69636	0.0904217	0.172832	-5.2916
ADD1	0.0978013	9.79365	2.17718	0.0299196	0.0730532	-4.37902
ADD2	-0.0377309	4.79699	-0.801355	0.423295	0.555211	-6.39133
ADD3	-0.110686	10.7196	-1.91955	0.0554655	0.118302	-4.89575
ADGB	-0.0958405	2.13824	-2.34802	0.0192502	0.0514163	-4.00119
ADGRA1	0.224003	3.55748	3.75047	0.000196502	0.00120567	0.141212
ADGRA2	0.102799	5.23585	1.3926	0.164341	0.272794	-5.75261
ADGRA3	-0.0463214	2.82818	-0.948578	0.34328	0.47594	-6.26434
ADGRB1	0.0152339	5.71084	0.186469	0.85215	0.901524	-6.69097
ADGRB2	-0.0289292	3.88103	-0.658165	0.510726	0.635891	-6.49439
ADGRB3	-0.0977243	2.12974	-2.33304	0.0200298	0.053064	-4.03546
ADGRD1	0.0641166	3.6704	0.635219	0.525567	0.648638	-6.50903
ADGRE1	0.324201	8.85655	2.4239	0.0156977	0.0437109	-3.82443
ADGRE2	-0.124472	9.13807	-1.02227	0.307134	0.436701	-6.19279
ADGRE3	0.231741	9.45973	2.48338	0.0133308	0.0382921	-3.68203
ADGRE5	0.4617	8.07039	4.5739	6.00176e-06	6.66388e-05	3.41239
ADGRF1	-0.00702141	4.2711	-0.111815	0.911013	0.94171	-6.70196
ADGRF2	-0.108083	3.50354	-2.04583	0.0412795	0.0937861	-4.65046
ADGRF3	5.54662e-06	3.64968	8.93218e-05	0.999929	1	-6.70814
ADGRF4	0.0763475	3.00152	1.1117	0.266787	0.392242	-6.09879
ADGRF5	0.0901338	2.04718	2.20736	0.0277282	0.0687462	-4.3143
ADGRG1	-0.0351567	8.34443	-0.231795	0.816789	0.877288	-6.68161
ADGRG2	-0.0172767	2.18469	-0.435436	0.663428	0.76114	-6.61456
ADGRG3	0.892664	9.4646	6.9555	1.06873e-11	8.5941e-10	16.1042
ADGRG4	0.0973475	3.50793	1.38268	0.167362	0.276713	-5.76615
ADGRG5	0.0609798	6.07374	0.767644	0.44305	0.573943	-6.41741
ADGRG6	0.0571395	2.64763	1.08125	0.28009	0.406769	-6.13167
ADGRG7	0.0694976	2.09603	0.478169	0.632732	0.737077	-6.59529
ADGRL1	-0.395987	6.71045	-3.56211	0.000401982	0.00219868	-0.521302
ADGRL2	0.0251555	2.22603	0.649989	0.515989	0.640091	-6.49966
ADGRL3	-0.116124	2.70327	-1.81032	0.070828	0.143154	-5.09551
ADGRL4	-0.123818	2.52721	-2.30374	0.0216341	0.0562105	-4.10182
ADH1A	-0.108077	1.95949	-2.57504	0.0103003	0.0312325	-3.45599
ADH1B	0.213276	4.22765	3.97296	8.10914e-05	0.000580026	0.965281
ADH1C	-0.0829636	2.42874	-1.74928	0.080838	0.158601	-5.20211
ADH4	-0.0326876	3.57461	-0.934544	0.35046	0.483622	-6.27737
ADH5	-0.201374	8.13877	-3.49688	0.000511349	0.00266941	-0.743155
ADH6	0.014778	3.83779	0.223229	0.823446	0.882411	-6.68354
ADH7	-0.0282831	2.10017	-0.793741	0.427711	0.559167	-6.39732
ADHFE1	-0.306482	7.55909	-3.35881	0.000840663	0.0040027	-1.19986
ADI1	0.236969	8.30967	3.53774	0.000439988	0.00236592	-0.604643
ADIPOQ	-0.152689	1.98041	-3.85568	0.000129991	0.000857378	0.525328
ADIPOR1	-0.307217	10.288	-3.42208	0.000670796	0.00334059	-0.992776
ADIPOR2	-0.049998	8.66381	-1.34233	0.180081	0.292786	-5.82023
ADIRF	0.0376511	3.80337	0.528164	0.597612	0.708925	-6.57047
ADK	-0.078277	7.54814	-0.896593	0.370355	0.50374	-6.31162
ADM	0.533274	9.11702	6.51123	1.7708e-10	9.68892e-09	13.3931
ADM2	0.121987	5.89691	1.87352	0.0615619	0.128532	-4.98134
ADNP	-0.75115	9.11346	-8.35323	6.17362e-16	1.42458e-13	25.5669
ADNP2	-0.596177	7.34644	-7.69359	7.31883e-14	1.05937e-11	20.9305
ADO	-0.0313803	6.98426	-0.439837	0.660239	0.758927	-6.61265
ADORA1	-0.177379	6.49688	-1.83908	0.0664777	0.136417	-5.04403
ADORA2B	0.259152	4.20454	2.44324	0.0148902	0.0418701	-3.77849
ADORA3	0.0910427	5.49895	0.556473	0.578129	0.691635	-6.55532
ADPGK	-0.203525	9.73786	-3.37491	0.000794	0.00383093	-1.14752
ADPRH	0.0664474	5.84951	0.799681	0.424264	0.556069	-6.39265
ADPRHL1	0.225547	3.68188	3.66681	0.000271073	0.00157404	-0.157051
ADPRM	0.187041	7.10004	2.71009	0.00695046	0.0226871	-3.10843
ADPRS	0.339663	9.18879	4.08199	5.17382e-05	0.000399933	1.38542
ADRA1A	0.0339698	3.21284	0.649717	0.516164	0.640159	-6.49984
ADRA1D	0.0829926	4.42843	1.74513	0.081557	0.159527	-5.20921
ADRA2A	0.2469	3.8751	2.20054	0.028211	0.069726	-4.32901
ADRA2B	0.191364	5.33331	2.9505	0.00331677	0.0123846	-2.44707
ADRA2C	0.149932	5.38594	2.20563	0.0278503	0.069006	-4.31805
ADRB1	0.0690086	2.86331	0.478654	0.632388	0.736837	-6.59506
ADRB2	-0.159659	8.34651	-1.79373	0.0734426	0.147267	-5.12485
ADRB3	0.17249	3.69396	3.29366	0.00105681	0.00482966	-1.40928
ADRM1	0.275877	7.47948	3.86211	0.000126712	0.000840976	0.549113
ADSL	0.0527623	9.19674	0.740046	0.459609	0.589155	-6.43793
ADSS1	0.0575001	4.33004	0.808366	0.419253	0.551544	-6.38577
ADSS2	-0.315262	7.65359	-5.50543	5.81463e-08	1.36549e-06	7.82498
ADTRP	-0.0135294	7.00016	-0.0824789	0.934298	0.957141	-6.70478
AEBP1	-0.0420304	6.3756	-0.533518	0.593905	0.705525	-6.56766
AEBP2	-0.353903	5.48782	-4.14217	4.01961e-05	0.000326199	1.62188
AEN	-0.00890789	6.89802	-0.145008	0.884761	0.92278	-6.69776
AFAP1	0.0289616	2.21584	0.335736	0.737207	0.819486	-6.6525
AFAP1L1	0.0215184	5.34743	0.374807	0.707958	0.795098	-6.6388
AFAP1L2	-0.0807551	4.31531	-0.828807	0.407597	0.540498	-6.36927
AFDN	-0.248341	7.65816	-1.46331	0.143992	0.247052	-5.65332
AFF1	0.0503266	10.9506	0.994023	0.320678	0.451763	-6.22084
AFF2	-0.0391949	2.70619	-0.797209	0.425696	0.557304	-6.3946
AFF3	-0.894387	6.41095	-5.0198	7.1344e-07	1.12026e-05	5.43246
AFF4	0.153405	8.32613	2.18935	0.0290189	0.0713244	-4.35304
AFG1L	0.0469358	2.50239	0.888328	0.374778	0.508065	-6.31889
AFG3L2	0.076789	6.77881	0.947533	0.343811	0.476511	-6.26532
AFMID	0.183282	3.87967	2.59861	0.0096281	0.0295675	-3.39659
AFP	0.0470216	3.45874	0.559385	0.576142	0.689776	-6.55372
AFTPH	-0.121572	9.91318	-2.76196	0.00595048	0.0199797	-2.97034
AGA	-0.0123158	7.17796	-0.179153	0.857888	0.904947	-6.69229
AGAP1	-0.0927074	2.94936	-0.886067	0.375995	0.50924	-6.32086
AGAP2	-0.0609727	6.3919	-0.854631	0.393152	0.527006	-6.34784
AGAP3	0.213443	6.7007	2.983	0.00298945	0.011398	-2.35349
AGAP4	-0.349417	4.71029	-3.72961	0.000213032	0.00128989	0.0662617
AGBL1	-0.0885611	2.67642	-1.96546	0.0498977	0.108951	-4.80837
AGBL2	0.197917	3.77136	2.64292	0.00846932	0.0266663	-3.28345
AGBL4	0.0145667	4.3725	0.266054	0.790304	0.858905	-6.6732
AGBL5	0.237518	5.18357	3.17465	0.0015898	0.00674829	-1.78163
AGER	0.0297557	7.45554	0.29804	0.765793	0.840719	-6.66429
AGFG1	0.16963	7.91605	1.85102	0.0647388	0.133644	-5.02244
AGFG2	-0.508927	6.20065	-6.07131	2.4617e-09	9.37683e-08	10.8584
AGGF1	0.107605	6.66938	1.73666	0.0830437	0.16174	-5.22369
AGK	-0.456908	6.19821	-5.16892	3.37261e-07	6.07451e-06	6.14602
AGL	0.0470661	6.68211	0.54104	0.588714	0.70098	-6.56367
AGMAT	-0.0909841	4.52626	-1.37902	0.168486	0.278137	-5.77111
AGO1	-0.0404353	8.03565	-0.768344	0.442634	0.573584	-6.41688
AGO2	0.00818531	9.42818	0.135508	0.892263	0.928173	-6.69907
AGO3	0.285763	5.27649	2.83028	0.00483214	0.0168574	-2.7846
AGO4	0.105737	9.5908	1.66528	0.096465	0.181858	-5.34289
AGPAT1	-0.0345896	6.95552	-0.379597	0.704401	0.79205	-6.63701
AGPAT2	0.25964	6.47188	3.71444	0.000225871	0.00135251	0.0119834
AGPAT3	0.0955535	7.58804	1.06557	0.287116	0.414232	-6.14825
AGPAT4	0.32472	6.57263	3.5548	0.000413043	0.00224529	-0.546349
AGPAT5	-0.262056	5.06551	-2.77771	0.00567378	0.0192208	-2.92793
AGPS	-0.140016	7.244	-2.07369	0.0386039	0.088951	-4.59428
AGR2	0.069757	2.87906	1.40204	0.161505	0.26921	-5.73963
AGR3	0.0599309	2.0718	1.51793	0.129646	0.228352	-5.57329
AGRN	0.27881	6.07277	2.16214	0.0310666	0.0752618	-4.41095
AGRP	0.0612697	4.5384	1.08506	0.278403	0.404926	-6.12761
AGT	-0.0577213	3.16854	-0.824721	0.409911	0.542799	-6.3726
AGTPBP1	0.141031	8.61641	1.7221	0.0856513	0.165723	-5.24841
AGTR1	0.174542	2.77588	3.41682	0.000683587	0.00338962	-1.01012
AGTR2	-0.126219	2.8117	-2.1762	0.0299933	0.0732107	-4.38111
AGTRAP	0.484858	8.79694	5.3744	1.16564e-07	2.48451e-06	7.16
AGXT	0.0800993	4.52038	1.81038	0.070818	0.143154	-5.0954
AHCTF1	0.11584	9.0137	1.38172	0.167655	0.277139	-5.76744
AHCY	-0.166629	6.72943	-2.66578	0.00792185	0.0252364	-3.22436
AHCYL1	-0.341016	9.20619	-4.57825	5.88319e-06	6.55509e-05	3.43125
AHCYL2	-0.176194	5.55785	-1.7813	0.0754511	0.150355	-5.14663
AHDC1	0.0677402	5.47133	0.973199	0.330911	0.462822	-6.24103
AHI1	-0.267754	6.33536	-1.89545	0.0585917	0.12353	-4.94082
AHNAK	-0.290994	10.6872	-4.83262	1.78008e-06	2.46242e-05	4.56359
AHNAK2	-0.315974	3.42489	-4.55673	6.49287e-06	7.11e-05	3.33805
AHR	-0.231828	6.38012	-2.2347	0.0258645	0.0651458	-4.25493
AHSA1	0.128023	8.36009	2.63909	0.0085643	0.0268956	-3.2933
AHSP	-0.0847593	8.42926	-0.447294	0.654851	0.754507	-6.60939
AICDA	0.327812	3.26528	4.93093	1.10524e-06	1.63153e-05	5.01622
AIDA	-0.103421	10.3383	-1.65347	0.0988436	0.185239	-5.36213
AIF1	0.189634	12.3268	4.17581	3.48592e-05	0.000289681	1.75546
AIF1L	-0.124047	4.72674	-1.72513	0.0851039	0.164865	-5.24329
AIFM1	-0.182642	6.84642	-2.67022	0.00781937	0.0249676	-3.21284
AIFM2	-0.124609	5.50931	-2.16906	0.0305344	0.0742192	-4.39629
AIFM3	0.212011	4.87683	3.0892	0.00211517	0.0085694	-2.04083
AIG1	0.174753	5.92513	1.73744	0.0829057	0.16159	-5.22236
AIM2	0.59973	9.0224	4.16733	3.61372e-05	0.000298587	1.72169
AIMP1	-0.100593	8.01505	-1.50507	0.132918	0.232615	-5.59239
AIMP2	0.112356	11.1277	1.32276	0.1865	0.300613	-5.84588
AIP	0.174734	8.40327	2.59035	0.00985909	0.0301472	-3.41746
AIPL1	0.166806	4.35735	3.24554	0.00124838	0.00554634	-1.5614
AIRE	-0.112313	4.68512	-2.00216	0.0457908	0.101827	-4.73703
AJAP1	0.0861682	2.83989	1.44921	0.147886	0.252053	-5.6735
AJUBA	0.11186	3.5323	2.61129	0.00928274	0.0287492	-3.36439
AK1	-0.104833	8.64401	-0.95073	0.342187	0.47488	-6.26233
AK2	-0.0430587	7.45872	-0.644969	0.519234	0.642465	-6.50287
AK3	-0.41487	6.75503	-4.45627	1.02363e-05	0.000104209	2.90826
AK5	-0.0770485	6.44238	-0.5665	0.571301	0.686273	-6.54976
AK7	-0.139613	3.19027	-2.13778	0.0330042	0.0787963	-4.46219
AK8	0.403039	3.62412	5.1011	4.7528e-07	7.99938e-06	5.81914
AK9	0.203001	6.01125	2.02045	0.0438531	0.0982176	-4.701
AKAP1	-0.206844	6.30048	-2.21271	0.0273549	0.0680326	-4.30275
AKAP10	-0.185727	9.58539	-3.0553	0.00236467	0.00937738	-2.14178
AKAP11	-0.031703	5.84673	-0.289011	0.772689	0.845808	-6.66691
AKAP12	-0.174503	4.51986	-0.994563	0.320415	0.451634	-6.22031
AKAP13	0.136277	10.5974	1.32679	0.185166	0.298885	-5.84063
AKAP14	0.0408143	2.74805	0.679052	0.49741	0.623358	-6.48061
AKAP17A	0.100115	8.2513	2.0015	0.0458619	0.101937	-4.73833
AKAP3	0.135044	3.09093	3.16821	0.00162474	0.00687644	-1.8014
AKAP4	0.0276043	4.60366	0.599248	0.54927	0.668308	-6.53093
AKAP5	-0.12758	4.6462	-1.2545	0.210228	0.328709	-5.93244
AKAP7	-0.200837	7.2172	-2.63502	0.00866624	0.0271462	-3.30375
AKAP8	0.0928827	9.27225	1.36213	0.173752	0.285233	-5.79389
AKAP8L	0.0576664	6.66353	0.655586	0.512383	0.637058	-6.49606
AKAP9	-0.201187	8.05906	-3.53945	0.000437221	0.00235342	-0.598825
AKIP1	-0.142495	6.16152	-2.46736	0.0139348	0.0396834	-3.7207
AKIRIN1	-0.658822	9.03062	-4.68865	3.52527e-06	4.33431e-05	3.91581
AKIRIN2	-0.0814784	8.60819	-0.842072	0.400138	0.533227	-6.35834
AKNA	0.203033	10.7335	5.5012	5.94783e-08	1.39267e-06	7.80331
AKNAD1	-0.0984844	2.51517	-1.90891	0.0568288	0.120515	-4.91573
AKR1A1	-0.159109	8.75151	-2.48707	0.0131949	0.0380115	-3.67308
AKR1B1	-0.129901	9.25475	-1.50793	0.132185	0.231632	-5.58815
AKR1B10	0.133472	3.67104	2.9467	0.00335718	0.0125066	-2.45796
AKR1C1	0.0775507	5.53816	0.624105	0.532835	0.654967	-6.51593
AKR1C2	0.252604	4.90328	2.10557	0.0357249	0.0837719	-4.52907
AKR1C3	-0.263928	6.86219	-1.8365	0.0668584	0.137092	-5.04868
AKR1C4	-0.163452	2.76643	-3.76248	0.000187541	0.00115827	0.184543
AKR1D1	0.0507781	2.16076	1.32653	0.185251	0.298963	-5.84097
AKR1E2	-0.00102946	4.17734	-0.0132816	0.989408	0.993271	-6.70805
AKR7A2	0.346697	7.64092	4.01513	6.82356e-05	0.000502055	1.12653
AKR7A3	-0.0387128	2.7841	-0.594645	0.552341	0.671019	-6.53364
AKT1	0.410331	8.47463	5.52655	5.19114e-08	1.24666e-06	7.93351
AKT1S1	0.000905321	5.12429	0.00959726	0.992346	0.995103	-6.70809
AKT2	0.384796	8.68284	6.87261	1.82477e-11	1.39014e-09	15.5871
AKT3	0.0363506	7.99541	0.538384	0.590544	0.702562	-6.56509
AKTIP	-0.162886	7.78717	-1.62472	0.104833	0.194064	-5.40841
ALAD	0.15934	6.3751	2.37072	0.0181199	0.0490404	-3.94889
ALAS1	0.206991	6.60696	2.27565	0.0232765	0.0596985	-4.16467
ALAS2	0.170369	11.0678	1.09902	0.272271	0.398117	-6.11259
ALCAM	0.388045	9.16181	3.86662	0.000124456	0.000828076	0.565838
ALDH16A1	0.249006	5.40505	3.60269	0.000345444	0.00193804	-0.381318
ALDH18A1	-0.201979	5.47072	-2.79634	0.0053613	0.0183892	-2.87741
ALDH1A1	-0.275982	7.34386	-1.8139	0.0702734	0.142335	-5.08914
ALDH1A2	-0.0420895	4.17699	-0.696922	0.486165	0.612836	-6.46848
ALDH1A3	-0.0174158	1.93143	-0.393828	0.693871	0.784312	-6.63158
ALDH1B1	-0.117781	6.77482	-1.7025	0.0892641	0.171031	-5.28135
ALDH1L1	-0.17357	5.64069	-2.47379	0.0136897	0.0391184	-3.70522
ALDH1L2	0.128074	3.48532	2.19378	0.0286967	0.0706851	-4.34354
ALDH2	-3.0514e-05	9.32222	-0.000369236	0.999706	1	-6.70814
ALDH3A1	0.0866242	3.39411	1.71281	0.0873486	0.168231	-5.26407
ALDH3A2	-0.0403148	7.06081	-0.538344	0.590572	0.702562	-6.56511
ALDH3B1	0.158003	7.74595	1.90989	0.0567013	0.120309	-4.91388
ALDH3B2	0.0474315	2.50736	1.13243	0.257981	0.382955	-6.07588
ALDH4A1	-0.0409956	6.4411	-0.523726	0.600694	0.711258	-6.57277
ALDH5A1	-0.444056	6.84215	-2.69088	0.00735764	0.0237479	-3.15892
ALDH6A1	-0.197863	6.9527	-2.04491	0.041371	0.0939144	-4.65231
ALDH7A1	-0.0611992	4.48913	-1.20466	0.228887	0.349358	-5.99277
ALDH8A1	0.139283	3.12604	1.31359	0.189567	0.304266	-5.85777
ALDH9A1	0.0018695	7.7315	0.029917	0.976145	0.98443	-6.70769
ALDOA	0.119833	10.9471	1.7223	0.0856146	0.165693	-5.24807
ALDOB	0.0979074	5.2383	2.12764	0.0338402	0.0802389	-4.48334
ALDOC	0.158917	6.66994	2.20493	0.0278999	0.0690804	-4.31956
ALG1	0.00169319	4.68395	0.0260307	0.979243	0.986367	-6.7078
ALG10B	-0.165242	5.45573	-1.66415	0.0966903	0.18219	-5.34474
ALG12	0.143924	5.61026	2.41791	0.0159556	0.0442202	-3.83859
ALG13	0.0747209	8.17038	0.881907	0.378238	0.511578	-6.32449
ALG14	0.243788	4.20835	1.89844	0.0581966	0.122892	-4.93527
ALG2	-0.0837756	7.38295	-1.35496	0.176025	0.287807	-5.80347
ALG3	0.13411	6.02837	2.70216	0.00711594	0.0231272	-3.1293
ALG5	-0.451111	7.24994	-6.67118	6.5555e-11	4.19076e-09	14.3519
ALG6	-0.112157	7.50886	-1.65176	0.0991929	0.185631	-5.36491
ALG8	-0.135136	6.04176	-1.25291	0.210805	0.329514	-5.9344
ALG9	0.027455	6.24871	0.324005	0.746065	0.825832	-6.65632
ALK	-0.00317175	4.48957	-0.0546604	0.95643	0.971997	-6.70666
ALKAL2	-0.0728753	2.90039	-1.24423	0.21398	0.332778	-5.94507
ALKBH1	-0.0975629	5.84423	-1.20952	0.227016	0.347519	-5.98699
ALKBH2	-0.0308529	5.06169	-0.436338	0.662774	0.760664	-6.61417
ALKBH3	0.0647756	7.83805	0.985526	0.324828	0.456237	-6.22913
ALKBH4	0.32679	4.63321	5.2496	2.23147e-07	4.28066e-06	6.53993
ALKBH5	-0.286197	9.22143	-5.83292	9.62194e-09	2.91969e-07	9.54886
ALKBH6	0.185977	5.48379	2.14333	0.0325534	0.0780361	-4.45055
ALKBH7	-0.16184	6.26076	-1.73904	0.0826244	0.161143	-5.21963
ALKBH8	-0.216913	5.33875	-2.03514	0.0423477	0.0956126	-4.67183
ALLC	-0.134119	2.86191	-2.46605	0.0139855	0.0398027	-3.72387
ALMS1	-0.153336	7.07523	-1.90851	0.0568798	0.1206	-4.91647
ALOX12	0.559353	6.97894	4.31603	1.90506e-05	0.000174717	2.3231
ALOX15	0.0355425	5.03356	0.235439	0.813962	0.875019	-6.68077
ALOX15B	0.235175	4.10266	1.94978	0.0517436	0.112151	-4.83843
ALOX5	0.408783	10.1346	4.16042	3.72118e-05	0.000305589	1.69421
ALOX5AP	0.172541	10.6094	2.13763	0.0330164	0.0788137	-4.4625
ALOXE3	0.0167583	4.86356	0.268927	0.788093	0.857398	-6.67244
ALPG	0.120092	4.85039	2.90513	0.00382859	0.0139048	-2.57605
ALPI	-0.0965509	4.52984	-1.40925	0.159363	0.26642	-5.72966
ALPK1	0.513411	9.10505	5.70803	1.93026e-08	5.38242e-07	8.88109
ALPK2	0.168615	3.10736	2.80785	0.00517628	0.0178746	-2.84607
ALPK3	0.17271	4.44956	1.89957	0.0580477	0.122643	-4.93317
ALPL	0.44638	7.60636	3.03639	0.00251531	0.00986181	-2.19762
ALPP	-0.138338	4.89782	-2.46881	0.0138792	0.0395676	-3.71722
ALS2	-0.0819573	7.19185	-1.06565	0.28708	0.414217	-6.14817
ALS2CL	0.216848	5.19986	2.87706	0.00418019	0.0149131	-2.65486
ALX1	0.386903	3.82929	6.88558	1.67879e-11	1.30389e-09	15.6677
ALX3	-0.0119512	4.6096	-0.197492	0.84352	0.895906	-6.68888
ALYREF	-1.04546	6.37635	-9.42433	1.45278e-19	8.26112e-17	33.6966
AMACR	-0.163371	5.09171	-1.45617	0.145953	0.24952	-5.66356
AMBN	-0.0403947	3.23287	-0.845478	0.398236	0.531537	-6.35551
AMBP	0.0726757	5.08613	1.314	0.189429	0.304102	-5.85724
AMBRA1	0.0762713	7.48487	1.283	0.200068	0.316083	-5.89686
AMD1	-0.243594	9.83645	-5.27104	1.99776e-07	3.89808e-06	6.64551
AMDHD1	0.130349	3.86461	0.959276	0.337869	0.470323	-6.25429
AMDHD2	0.106545	6.02953	1.42755	0.154028	0.259744	-5.70414
AMELX	-0.101162	3.05571	-2.17422	0.0301426	0.0734972	-4.38532
AMELY	-0.0367662	4.31251	-0.898302	0.369443	0.502792	-6.3101
AMER1	-0.194571	5.36595	-2.49828	0.0127898	0.0370412	-3.64582
AMER2	0.0307845	2.91932	0.651337	0.515119	0.639311	-6.4988
AMER3	-0.0529955	4.81016	-1.0303	0.303351	0.432144	-6.18466
AMFR	-0.14353	5.86055	-1.60119	0.109948	0.201332	-5.4457
AMH	-0.0763769	4.35011	-1.10021	0.271753	0.397615	-6.1113
AMHR2	-0.0492414	3.92497	-1.10399	0.270112	0.395906	-6.1072
AMIGO1	0.24106	7.37536	2.12755	0.0338478	0.080245	-4.48353
AMIGO2	0.0798365	5.1016	0.557801	0.577222	0.690891	-6.55459
AMIGO3	0.0995505	4.84758	1.97571	0.0487196	0.106951	-4.78856
AMMECR1	-0.511427	7.42638	-6.38658	3.79007e-10	1.85679e-08	12.6595
AMMECR1L	-0.0532939	7.64807	-1.01189	0.312063	0.442237	-6.20318
AMN	0.258985	5.71428	3.06855	0.00226413	0.00906677	-2.10246
AMN1	0.347915	7.14315	3.32369	0.000951453	0.00443213	-1.31323
AMOT	-0.255896	3.25843	-4.38022	1.43661e-05	0.000137485	2.58877
AMOTL1	-0.0262929	5.2042	-0.377634	0.705858	0.793299	-6.63775
AMOTL2	0.00518228	3.53075	0.105422	0.916082	0.944773	-6.70265
AMPD3	0.214788	8.08744	2.83766	0.00472347	0.0165509	-2.76426
AMPH	-0.0488065	3.4205	-0.684486	0.493975	0.620079	-6.47696
AMT	0.134521	6.32296	2.01261	0.0446753	0.0997643	-4.71649
AMZ2	0.219374	7.97152	5.42689	8.83662e-08	1.96504e-06	7.42469
ANAPC1	0.22202	8.69106	3.50777	0.000491351	0.00258963	-0.70641
ANAPC10	-0.167809	5.17547	-1.45458	0.146394	0.250068	-5.66584
ANAPC11	0.0499017	7.5953	0.928012	0.353835	0.486845	-6.28336
ANAPC13	-0.0136665	8.52342	-0.181519	0.856031	0.903969	-6.69187
ANAPC15	0.19033	7.90863	2.71519	0.00684582	0.0224232	-3.09496
ANAPC16	-0.498183	10.0067	-8.2601	1.23326e-15	2.58369e-13	24.8945
ANAPC2	0.0977328	5.59575	1.49043	0.136722	0.237496	-5.61394
ANAPC4	0.00577411	9.59416	0.0888641	0.929224	0.953416	-6.70424
ANAPC5	-0.0208968	9.93993	-0.390061	0.696652	0.786506	-6.63304
ANAPC7	0.197405	8.92557	3.1288	0.0018545	0.00766349	-1.92156
ANG	0.0440097	6.19429	0.42378	0.671903	0.767102	-6.6195
ANGEL1	-0.08272	6.65938	-1.16871	0.243062	0.366345	-6.03478
ANGEL2	0.0371185	7.76109	0.44783	0.654464	0.754307	-6.60915
ANGPT1	0.615266	4.48368	5.81561	1.06045e-08	3.17403e-07	9.45555
ANGPT2	0.00405554	5.26623	0.0822384	0.934489	0.957152	-6.7048
ANGPTL1	-0.077603	5.04331	-1.16864	0.243087	0.366345	-6.03485
ANGPTL2	0.0634415	4.00008	0.908508	0.364034	0.497353	-6.30101
ANGPTL3	0.217275	2.57069	3.531	0.000451082	0.00241092	-0.627605
ANGPTL4	0.286344	4.54536	4.56596	6.22429e-06	6.88694e-05	3.37798
ANGPTL6	0.168969	6.11207	2.24696	0.0250644	0.0635318	-4.22807
ANGPTL7	-0.0730161	4.73075	-1.33624	0.182061	0.295009	-5.82825
ANK1	0.0930196	7.22679	0.476484	0.633932	0.73789	-6.59608
ANK2	-0.221902	2.81986	-4.25953	2.43513e-05	0.000215281	2.09228
ANK3	-0.0536971	5.58754	-0.407571	0.683758	0.777018	-6.62615
ANKAR	0.134333	3.02494	3.13187	0.00183554	0.00760122	-1.91223
ANKDD1A	0.0844384	5.98054	0.690186	0.490388	0.616742	-6.47309
ANKEF1	-0.316216	4.62171	-3.46881	0.000566501	0.00289561	-0.837435
ANKFY1	0.17769	9.42402	2.43049	0.0154185	0.0430765	-3.80883
ANKH	0.0332031	7.76482	0.19422	0.84608	0.897319	-6.68952
ANKHD1	0.239302	7.37332	3.01009	0.00273955	0.0106052	-2.27475
ANKIB1	-0.0776499	7.30796	-0.809844	0.418403	0.550654	-6.38459
ANKLE1	0.480736	4.21009	5.15248	3.6663e-07	6.47171e-06	6.06644
ANKLE2	-0.12219	6.87995	-2.0672	0.0392131	0.0900291	-4.60742
ANKMY1	0.169144	5.56289	2.33072	0.0201525	0.0532901	-4.04072
ANKMY2	0.12309	6.92234	1.79515	0.0732146	0.146946	-5.12233
ANKRA2	-0.0800352	5.34258	-0.70762	0.479501	0.607223	-6.46107
ANKRD1	-0.00207095	2.38427	-0.0458715	0.96343	0.976494	-6.7071
ANKRD10	-0.145451	10.2669	-2.83859	0.00470996	0.0165108	-2.7617
ANKRD11	0.0728085	8.90324	0.913498	0.361407	0.494631	-6.29653
ANKRD12	0.390757	8.40547	4.36647	1.52658e-05	0.000145025	2.53157
ANKRD13A	0.131184	11.5712	3.19116	0.00150336	0.00645188	-1.73076
ANKRD13B	0.0671836	5.43925	1.11544	0.26518	0.390585	-6.09468
ANKRD13C	-0.355825	5.948	-2.92252	0.00362446	0.0133184	-2.52684
ANKRD13D	0.165531	7.25419	1.64502	0.100575	0.187688	-5.37582
ANKRD16	0.204157	4.07896	2.69705	0.00722455	0.0233847	-3.14274
ANKRD17	-0.024089	7.80717	-0.258375	0.796221	0.862847	-6.67518
ANKRD18A	-0.234204	2.85849	-3.95972	8.55803e-05	0.000605225	0.914983
ANKRD2	0.42983	4.83943	7.19092	2.27505e-12	2.2782e-10	17.6007
ANKRD22	0.859438	7.32451	3.80405	0.000159404	0.00101484	0.335569
ANKRD24	-0.0269989	5.09301	-0.448817	0.653752	0.753841	-6.60872
ANKRD26	-0.00992371	4.32827	-0.146266	0.883769	0.922379	-6.69758
ANKRD27	0.0821112	8.32891	1.58324	0.113979	0.207024	-5.47377
ANKRD28	-0.133787	7.03207	-1.20917	0.227152	0.347627	-5.98741
ANKRD29	-0.161857	2.18787	-3.89996	0.00010893	0.000736889	0.689968
ANKRD30A	0.0667382	3.26232	1.20728	0.227877	0.348201	-5.98966
ANKRD30B	-0.0807448	2.40758	-1.36029	0.174334	0.285982	-5.79636
ANKRD33	-0.00381358	2.56849	-0.072573	0.942174	0.962566	-6.70554
ANKRD34A	0.0748959	3.6138	1.12244	0.2622	0.387735	-6.08698
ANKRD34C	-0.0437118	1.86388	-1.16476	0.244655	0.368116	-6.03931
ANKRD35	0.31084	3.90947	4.03304	6.33847e-05	0.000471374	1.19547
ANKRD36	-0.253138	8.40809	-2.56053	0.010735	0.0322861	-3.49232
ANKRD36B	-0.292395	8.08004	-2.34386	0.019464	0.0518417	-4.01073
ANKRD37	0.225542	5.78267	2.62914	0.00881549	0.0275233	-3.31883
ANKRD39	-0.0170243	4.34851	-0.283573	0.776852	0.848822	-6.66844
ANKRD40	-0.470576	8.68467	-4.95728	9.71382e-07	1.45772e-05	5.13893
ANKRD42	-0.0373307	3.2299	-0.645125	0.519133	0.64239	-6.50277
ANKRD44	-0.23232	7.97996	-2.36042	0.0186256	0.0501196	-3.9727
ANKRD45	-0.0739336	2.44976	-1.49606	0.135251	0.235557	-5.60568
ANKRD46	-0.589777	6.37612	-5.70575	1.95475e-08	5.42223e-07	8.869
ANKRD49	0.0593477	7.63239	0.811824	0.417267	0.549522	-6.383
ANKRD50	-0.273908	5.10608	-2.53418	0.0115658	0.0342669	-3.55774
ANKRD52	0.0711265	6.46919	1.47162	0.141733	0.244413	-5.64132
ANKRD53	-0.189652	3.98447	-2.23403	0.0259088	0.0652197	-4.2564
ANKRD54	0.0141292	5.62094	0.233572	0.81541	0.876162	-6.68121
ANKRD55	-0.123379	6.90741	-1.04158	0.298096	0.426378	-6.17316
ANKRD6	0.331652	6.47417	2.84244	0.00465427	0.0163371	-2.75106
ANKRD7	0.0530279	2.24484	1.30091	0.193872	0.308898	-5.87409
ANKRD9	0.692571	5.85809	3.55582	0.000411483	0.00223911	-0.542859
ANKS1A	0.31843	7.23615	4.22474	2.82872e-05	0.000243699	1.95154
ANKS1B	0.128455	4.13565	1.89353	0.058847	0.12392	-4.94439
ANKS3	0.0269568	5.57015	0.437435	0.661979	0.76008	-6.61369
ANKS4B	-0.023098	3.31634	-0.403647	0.68664	0.77918	-6.62772
ANKS6	-0.0817268	6.43612	-1.25509	0.210015	0.328489	-5.93172
ANKUB1	-0.0349022	5.51934	-0.512397	0.608593	0.717566	-6.57856
ANKZF1	-0.0626262	9.43759	-0.889137	0.374344	0.507817	-6.31818
ANLN	0.288871	2.94501	4.11194	4.5648e-05	0.000361286	1.5027
ANO1	-0.0326199	6.0002	-0.444014	0.657219	0.756415	-6.61083
ANO10	0.388456	5.50868	3.88756	0.000114476	0.000769392	0.643692
ANO2	-0.122622	3.85244	-1.99898	0.0461345	0.102434	-4.74326
ANO4	-0.128828	2.91001	-2.02146	0.0437478	0.0980231	-4.69899
ANO5	0.270163	2.99932	2.60351	0.00949317	0.0292537	-3.38415
ANO6	-0.101525	7.58139	-1.11914	0.263601	0.389013	-6.09061
ANO7	0.0684674	3.34742	1.42673	0.154262	0.259914	-5.70529
ANO8	0.201265	5.92518	3.48201	0.000539909	0.00278924	-0.793192
ANO9	0.198419	6.11794	1.90756	0.0570026	0.120819	-4.91824
ANP32B	-0.255086	11.0849	-3.23243	0.00130588	0.00576122	-1.60247
ANP32E	-0.312858	7.76629	-3.98478	7.72735e-05	0.000559249	1.01032
ANPEP	0.32271	9.49063	3.43073	0.000650221	0.00325663	-0.964159
ANTKMT	0.0954779	6.14863	1.31946	0.187599	0.301869	-5.85017
ANTXR1	0.0250733	3.99309	0.575648	0.565104	0.681377	-6.54461
ANTXR2	0.2041	10.2129	3.14849	0.00173616	0.00726878	-1.86168
ANXA1	0.0887103	10.4043	1.18588	0.236215	0.358328	-6.01487
ANXA10	-0.0943903	2.21313	-2.3151	0.0209993	0.055001	-4.07619
ANXA11	0.358606	10.7927	6.08751	2.24029e-09	8.63678e-08	10.949
ANXA13	-0.106303	2.26218	-2.36108	0.0185929	0.0500738	-3.97117
ANXA2	0.0284791	11.1386	0.386086	0.699592	0.788372	-6.63456
ANXA2R	-0.0967433	7.99269	-1.3114	0.190306	0.305018	-5.8606
ANXA3	0.656023	9.15108	4.5534	6.59255e-06	7.20925e-05	3.32366
ANXA4	0.0906144	7.50043	1.27576	0.202615	0.319421	-5.90597
ANXA5	-0.422084	7.92172	-5.93817	5.30018e-09	1.78413e-07	10.1214
ANXA6	-0.0125377	9.45942	-0.147484	0.882808	0.921951	-6.6974
ANXA7	-0.867118	8.59769	-9.2414	6.36243e-19	3.06977e-16	32.2581
ANXA9	-0.204145	4.4395	-3.55014	0.000420247	0.00227746	-0.562302
AOAH	0.216719	10.7034	2.89236	0.00398508	0.0143683	-2.612
AOC1	0.489716	4.68571	2.85925	0.00441837	0.0156378	-2.70451
AOC2	0.25137	5.15186	1.8254	0.0685189	0.139491	-5.06862
AOC3	0.523671	4.95804	3.76397	0.000186458	0.00115335	0.189921
AOPEP	0.0395598	5.58437	0.72672	0.467727	0.596011	-6.44756
AP1AR	-0.844196	2.78221	-7.02232	6.91734e-12	5.8584e-10	16.5248
AP1B1	0.302179	7.1933	4.51747	7.76502e-06	8.23134e-05	3.16904
AP1G1	-0.273911	8.71951	-4.90039	1.28271e-06	1.86344e-05	4.87473
AP1G2	0.154224	9.73404	1.84661	0.065376	0.134659	-5.03042
AP1M1	0.646722	8.38046	6.80093	2.88644e-11	2.05169e-09	15.144
AP1M2	0.0164058	4.19044	0.263375	0.792367	0.860343	-6.6739
AP1S1	0.189139	5.7166	2.36324	0.0184858	0.0498021	-3.96618
AP1S2	-0.219871	10.3159	-2.73934	0.00636932	0.0211452	-3.03086
AP1S3	-0.0349043	3.73056	-0.661938	0.508307	0.633672	-6.49193
AP2A1	-0.0429227	6.98514	-0.555851	0.578553	0.691831	-6.55566
AP2A2	0.247761	7.59244	3.93608	9.41847e-05	0.000652288	0.825587
AP2B1	0.0357831	7.51662	0.426353	0.670029	0.765951	-6.61842
AP2M1	0.00809759	8.57716	0.0751216	0.940147	0.961155	-6.70535
AP2S1	-0.0165648	8.08247	-0.163643	0.870076	0.913923	-6.69492
AP3B1	-0.0643971	6.68611	-0.868557	0.385493	0.519275	-6.33601
AP3B2	0.118423	4.29233	1.42744	0.154059	0.259762	-5.7043
AP3D1	0.0710491	7.67804	0.493593	0.621804	0.728296	-6.5879
AP3M1	-0.203485	8.33915	-3.71743	0.000223286	0.00133955	0.0226604
AP3M2	0.323193	7.29911	3.63969	0.000300472	0.00172206	-0.252351
AP3S1	0.0147205	8.98929	0.246537	0.805365	0.869261	-6.67813
AP3S2	0.100371	8.81651	1.20745	0.227813	0.348138	-5.98946
AP4B1	-0.00282264	8.97158	-0.0456324	0.963621	0.976608	-6.70711
AP4E1	-0.291703	7.49883	-4.31775	1.89079e-05	0.000173517	2.33017
AP4M1	-0.053459	4.84263	-0.749939	0.453633	0.58394	-6.43066
AP4S1	0.33255	5.35596	2.60852	0.00935719	0.0289235	-3.37144
AP5M1	0.0210338	7.02411	0.28258	0.777612	0.849358	-6.66872
AP5S1	0.141856	6.41989	0.601717	0.547627	0.666778	-6.52947
AP5Z1	0.213304	7.56756	2.46561	0.0140024	0.0398262	-3.72493
APAF1	-0.225535	8.63304	-2.80992	0.00514355	0.0177725	-2.8404
APBA1	0.199684	3.79674	2.85852	0.00442839	0.0156651	-2.70654
APBA2	-0.100667	8.16724	-0.940331	0.347488	0.480395	-6.27202
APBA3	0.449712	6.79199	4.41143	1.25082e-05	0.00012286	2.71926
APBB1	-0.0950596	5.37554	-1.43788	0.151073	0.256056	-5.68958
APBB1IP	0.50892	9.45251	6.6862	5.96538e-11	3.86101e-09	14.443
APBB2	-0.136823	6.53085	-1.83562	0.0669895	0.13729	-5.05027
APBB3	0.384223	6.50587	5.44526	8.01622e-08	1.80529e-06	7.51785
APC	-0.159445	7.391	-1.40697	0.16004	0.267247	-5.73283
APC2	-0.0423507	5.26242	-0.747497	0.455104	0.585123	-6.43246
APCDD1	0.383064	4.96707	3.59235	0.000359095	0.00200333	-0.417127
APCDD1L	0.0532501	3.86194	0.982746	0.326193	0.457671	-6.23183
APCS	0.0812145	3.96801	1.63929	0.101763	0.189483	-5.38506
APEH	0.190194	7.24258	2.89291	0.00397827	0.0143503	-2.61047
APEX1	-0.348421	8.34777	-5.02963	6.7945e-07	1.07217e-05	5.4789
APEX2	0.0334965	5.57257	0.600714	0.548295	0.667287	-6.53006
APH1A	-0.0970925	7.36208	-1.27855	0.201631	0.318205	-5.90247
APH1B	-0.083748	8.05349	-1.25043	0.21171	0.330555	-5.93746
API5	-0.129387	9.34615	-2.22268	0.02667	0.0667777	-4.28112
APIP	-0.478936	5.61743	-7.14004	3.18931e-12	3.05905e-10	17.2738
APLF	0.0858203	3.72329	1.35696	0.175387	0.287177	-5.8008
APLN	0.165936	4.93601	2.00153	0.0458583	0.101937	-4.73826
APLNR	-0.089136	3.06599	-1.52129	0.1288	0.22718	-5.56826
APLP1	0.111308	3.97535	2.15605	0.0315414	0.0760621	-4.42381
APLP2	-0.208183	11.2469	-5.4023	1.0064e-07	2.19205e-06	7.30037
APMAP	0.234114	10.2334	2.94409	0.00338506	0.0125839	-2.4654
APOA1	-0.0077088	4.79702	-0.106301	0.915385	0.944512	-6.70256
APOA2	-0.00631411	3.37391	-0.0789109	0.937134	0.958936	-6.70506
APOA4	-0.0122823	5.38198	-0.179084	0.857942	0.904947	-6.69231
APOBEC1	0.0651063	3.31177	1.39556	0.163447	0.271763	-5.74854
APOBEC3A	0.177949	10.3884	1.04693	0.295622	0.423871	-6.16765
APOBEC3B	0.567326	4.37481	1.01285	0.311608	0.441722	-6.20223
APOBEC3C	-0.223968	7.75443	-2.89795	0.00391586	0.01417	-2.59628
APOBEC3D	-0.0744042	3.72076	-1.29087	0.197327	0.312964	-5.88689
APOBEC3F	0.0985903	5.87388	1.52958	0.126733	0.224204	-5.55583
APOBEC3G	0.0190351	9.81619	0.193202	0.846877	0.897675	-6.68971
APOBEC4	-0.134427	2.29137	-2.70789	0.00699602	0.0228119	-3.11422
APOC1	-0.14549	4.99014	-2.19978	0.0282653	0.0698414	-4.33065
APOC2	0.0886408	5.66287	0.944533	0.345339	0.478047	-6.26812
APOC3	-0.154882	4.93506	-2.4251	0.0156465	0.0436065	-3.82159
APOC4	-0.103726	5.27812	-1.14902	0.251082	0.375437	-6.05725
APOD	-0.090901	3.26253	-1.04524	0.296403	0.424591	-6.16939
APOE	-0.0664906	6.37572	-0.815253	0.415304	0.547888	-6.38025
APOF	0.0246953	2.77162	0.639637	0.522692	0.645691	-6.50625
APOL1	0.449767	8.3799	4.47477	9.41945e-06	9.6759e-05	2.98672
APOL2	0.232113	11.6059	4.62856	4.66444e-06	5.43286e-05	3.65077
APOL3	0.00976078	7.22914	0.132188	0.894887	0.930052	-6.69951
APOL4	0.311503	5.04796	4.22933	2.77352e-05	0.000239869	1.97004
APOL5	0.040698	4.05959	0.688718	0.49131	0.617512	-6.47409
APOL6	0.187782	9.72179	1.89971	0.0580288	0.122635	-4.9329
APOLD1	0.269625	4.46677	2.66002	0.0080568	0.0255998	-3.2393
APOM	0.026655	5.16623	0.403015	0.687104	0.779318	-6.62797
APOO	0.0388247	6.20933	0.552675	0.580726	0.693751	-6.5574
APOOL	0.0339536	7.11536	0.295812	0.767493	0.842179	-6.66494
APP	0.0533926	8.95974	0.746965	0.455425	0.585441	-6.43285
APPBP2	0.0824401	7.29161	0.895743	0.370808	0.504228	-6.31237
APPL1	-0.128798	6.32176	-1.29175	0.197024	0.312607	-5.88578
APPL2	-0.0254946	6.76123	-0.316717	0.751586	0.829987	-6.65862
APRT	-0.0950871	8.93579	-0.994316	0.320535	0.451651	-6.22056
APTX	0.121404	5.76499	1.49374	0.135856	0.2363	-5.60909
AQP1	0.0715662	4.56822	0.471433	0.637531	0.741257	-6.59845
AQP10	0.591992	3.47072	4.99936	7.89454e-07	1.22273e-05	5.33614
AQP11	-0.137319	3.45591	-1.79369	0.0734484	0.147267	-5.12491
AQP2	0.0694382	3.69492	1.37282	0.170404	0.280924	-5.7795
AQP3	-0.0787091	9.43621	-0.751195	0.452878	0.583357	-6.42973
AQP4	-0.0536834	3.40711	-1.0518	0.293383	0.421336	-6.16261
AQP5	-0.00509927	3.7032	-0.0777406	0.938065	0.959642	-6.70515
AQP6	-0.0114675	4.19101	-0.223099	0.823547	0.882411	-6.68357
AQP7	0.207163	4.41875	3.75868	0.000190332	0.00117369	0.170826
AQP8	0.101639	3.52208	1.81024	0.07084	0.143154	-5.09565
AQP9	0.173082	11.01	3.34445	0.000884447	0.00416879	-1.24638
AQR	-0.255531	7.60595	-4.69376	3.44171e-06	4.24798e-05	3.93852
AR	-0.228899	4.54617	-2.95342	0.00328616	0.0122945	-2.43872
ARAF	0.256636	7.26063	3.65805	0.000280254	0.00162262	-0.187887
ARAP1	0.0224871	8.60486	0.258559	0.796079	0.862784	-6.67514
ARAP2	-0.132783	8.35479	-1.50405	0.133181	0.23292	-5.5939
ARAP3	0.404808	8.78406	4.14541	3.96506e-05	0.000322265	1.63469
ARC	-0.138024	3.07842	-2.52275	0.0119436	0.0351705	-3.58591
ARCN1	-0.222533	9.26813	-3.95871	8.59309e-05	0.000607006	0.911167
AREL1	-0.208013	9.27561	-4.0902	4.99965e-05	0.000390026	1.41748
ARF1	-0.121999	10.3105	-2.13899	0.0329053	0.0786428	-4.45965
ARF3	-0.161613	8.78177	-2.44033	0.0150093	0.042133	-3.78543
ARF4	-0.0617361	8.97658	-1.29371	0.196343	0.311668	-5.88327
ARF5	-0.11464	8.32837	-1.22524	0.221046	0.341069	-5.96816
ARF6	-0.186697	9.27861	-3.89744	0.000110036	0.000743317	0.68055
ARFGAP1	0.105097	6.65525	1.44514	0.149027	0.253597	-5.6793
ARFGAP2	0.0532177	8.11356	0.879042	0.379788	0.513108	-6.32698
ARFGAP3	-0.100723	7.75235	-1.26007	0.208215	0.326396	-5.92556
ARFGEF1	-0.00589934	10.164	-0.143956	0.885592	0.923465	-6.69791
ARFGEF2	-0.588541	7.14991	-5.99061	3.92496e-09	1.38259e-07	10.41
ARFGEF3	0.13793	3.83823	3.15945	0.00167342	0.00704314	-1.82824
ARFIP1	-0.238693	8.41281	-2.51062	0.0123567	0.0360469	-3.61569
ARFIP2	0.200203	6.19829	2.62106	0.00902423	0.0280797	-3.33948
ARFRP1	0.328596	6.38238	5.36327	1.23577e-07	2.60608e-06	7.10418
ARG1	0.663307	7.10619	2.46575	0.013997	0.0398179	-3.72459
ARG2	0.219212	6.79605	2.84608	0.00460232	0.0161905	-2.74102
ARGLU1	-0.272669	10.6219	-4.23727	2.68041e-05	0.000233083	2.00211
ARHGAP1	0.079616	9.45216	1.87653	0.0611469	0.127968	-4.97581
ARHGAP10	0.160426	5.37364	3.08231	0.00216381	0.00874643	-2.06143
ARHGAP11A	-0.0273918	2.94315	-0.410676	0.681481	0.774961	-6.62489
ARHGAP12	-0.347707	5.58702	-3.76445	0.000186106	0.00115209	0.191678
ARHGAP15	-0.0178915	9.99578	-0.291676	0.770652	0.844191	-6.66614
ARHGAP17	-0.472221	7.76873	-5.83302	9.6167e-09	2.91969e-07	9.54938
ARHGAP18	0.102029	7.63261	1.13645	0.256295	0.380949	-6.07138
ARHGAP19	0.15307	8.92566	1.60688	0.108693	0.199587	-5.43673
ARHGAP20	-0.0273478	4.47034	-0.442631	0.658218	0.757236	-6.61144
ARHGAP21	0.133023	7.79102	1.85193	0.0646067	0.13342	-5.02077
ARHGAP22	-0.144562	5.04715	-1.4612	0.144571	0.247831	-5.65635
ARHGAP23	0.0329471	5.69969	0.546071	0.585253	0.697746	-6.56098
ARHGAP24	-0.0976688	6.02884	-0.962387	0.336306	0.468926	-6.25134
ARHGAP25	0.304092	11.7016	9.45076	1.17163e-19	7.17491e-17	33.9061
ARHGAP26	-0.0235055	10.6623	-0.309751	0.756876	0.833862	-6.66078
ARHGAP27	0.375445	9.45742	6.33489	5.1778e-10	2.41056e-08	12.3589
ARHGAP28	-0.0420428	3.50547	-0.679137	0.497356	0.623358	-6.48055
ARHGAP30	0.124812	9.98264	2.83161	0.00481242	0.0168045	-2.78095
ARHGAP33	0.087307	5.92413	0.968823	0.333088	0.465417	-6.24522
ARHGAP35	0.0276913	7.93245	0.461544	0.644603	0.746594	-6.603
ARHGAP4	0.382806	7.71732	4.17791	3.45505e-05	0.000287866	1.76381
ARHGAP42	0.0387894	2.54062	0.508529	0.6113	0.719958	-6.58051
ARHGAP45	0.515261	9.6635	5.73701	1.6441e-08	4.69128e-07	9.03494
ARHGAP5	-0.652995	4.77627	-4.2984	2.05729e-05	0.000186645	2.25078
ARHGAP6	-0.258494	5.41998	-1.54715	0.122441	0.218652	-5.52928
ARHGAP8	-0.0736075	4.7272	-1.1293	0.259297	0.384292	-6.07937
ARHGAP9	0.103099	10.9872	1.9596	0.0505802	0.1102	-4.81962
ARHGDIA	0.324508	8.07057	4.60953	5.09387e-06	5.82235e-05	3.56746
ARHGDIB	-0.00613564	11.7063	-0.200727	0.840991	0.894354	-6.68825
ARHGDIG	0.0415392	4.39592	0.721041	0.471211	0.599442	-6.45162
ARHGEF1	0.261679	7.95564	3.96934	8.22957e-05	0.00058627	0.951516
ARHGEF10	-0.00850892	5.04428	-0.0638582	0.949108	0.967149	-6.70612
ARHGEF10L	0.13922	6.22107	1.68707	0.092194	0.175477	-5.30702
ARHGEF11	0.329059	7.70543	3.61916	0.000324702	0.00183786	-0.32408
ARHGEF12	-0.384906	11.2667	-2.88686	0.0040543	0.0145551	-2.62745
ARHGEF16	0.00913338	4.63708	0.134555	0.893016	0.928653	-6.6992
ARHGEF17	0.12729	5.36309	1.66636	0.0962489	0.181551	-5.34112
ARHGEF18	0.0820121	10.0059	1.50338	0.133354	0.23312	-5.59489
ARHGEF19	0.092849	5.81269	1.31871	0.18785	0.302177	-5.85114
ARHGEF2	-0.0655124	10.6337	-1.57881	0.114993	0.208429	-5.48065
ARHGEF3	0.0420831	9.55474	0.705815	0.480622	0.608052	-6.46233
ARHGEF39	0.0175663	4.96446	0.203086	0.839148	0.89293	-6.68778
ARHGEF4	0.0712075	5.06059	1.06468	0.287518	0.414661	-6.14918
ARHGEF5	0.157598	5.32764	2.9882	0.00293991	0.0112468	-2.33843
ARHGEF6	-0.0444682	9.83313	-0.976441	0.329304	0.461425	-6.23791
ARHGEF7	-0.0292256	9.08284	-0.428432	0.668516	0.764938	-6.61754
ARHGEF9	-0.206072	5.65809	-2.38469	0.0174539	0.0475648	-3.91646
ARID1A	-0.548696	8.67191	-8.53729	1.54673e-16	4.1045e-14	26.9124
ARID1B	0.0718057	6.68548	0.91042	0.363026	0.496231	-6.2993
ARID2	-0.106308	7.68821	-1.47998	0.139489	0.241547	-5.6292
ARID3A	-0.0854639	5.35053	-1.08329	0.279187	0.405771	-6.1295
ARID3B	0.256102	7.6007	4.11761	4.45747e-05	0.000354682	1.52499
ARID4A	-0.448987	7.24275	-6.26917	7.67643e-10	3.43326e-08	11.9797
ARID4B	0.000700817	10.4298	0.0158497	0.98736	0.991846	-6.70801
ARID5A	0.671018	7.11445	7.0178	7.12461e-12	6.00201e-10	16.4963
ARID5B	0.0109656	7.37608	0.114739	0.908697	0.939742	-6.70164
ARIH1	0.00112503	8.17856	0.0254661	0.979693	0.986633	-6.70782
ARIH2	0.175641	7.76411	3.56019	0.000404859	0.00221289	-0.527882
ARL1	-0.0563589	6.50651	-0.80532	0.421006	0.553028	-6.38819
ARL11	0.17512	4.43453	1.43866	0.150852	0.255817	-5.68848
ARL13B	-0.234585	2.92517	-2.67123	0.00779622	0.024911	-3.21021
ARL14	-0.114575	2.15455	-2.4607	0.0141934	0.04023	-3.73674
ARL14EP	-0.213125	6.98056	-2.383	0.0175334	0.0477372	-3.9204
ARL15	-0.0746642	6.04995	-0.825547	0.409443	0.542268	-6.37193
ARL16	0.21251	7.14843	2.37023	0.0181439	0.0490836	-3.95003
ARL17A	0.176427	8.08498	1.93187	0.0539231	0.115881	-4.87251
ARL2	-0.106776	6.05389	-1.53426	0.125579	0.222782	-5.54879
ARL2BP	-0.371729	5.92065	-4.40252	1.30135e-05	0.000126806	2.68194
ARL3	0.113322	7.08279	1.5838	0.113853	0.206891	-5.47291
ARL4A	0.463725	6.62375	3.90386	0.000107238	0.000726878	0.704562
ARL4C	-0.51064	9.56969	-5.88554	7.1495e-09	2.30434e-07	9.83396
ARL4D	0.162476	4.70161	2.81125	0.00512266	0.0177234	-2.83677
ARL5A	-0.28577	6.81922	-2.84521	0.00461469	0.0162223	-2.74342
ARL5B	0.110888	2.55044	1.39194	0.16454	0.273096	-5.75351
ARL5C	-0.215942	3.42136	-3.31473	0.000981842	0.0045418	-1.342
ARL6	-0.0496417	3.4949	-0.388415	0.697869	0.787266	-6.63367
ARL6IP1	-0.355713	9.14475	-5.85104	8.68883e-09	2.70731e-07	9.64676
ARL6IP4	-0.286558	8.6096	-2.853	0.00450484	0.0158967	-2.72186
ARL6IP5	-0.00810668	10.0388	-0.1691	0.865784	0.911045	-6.69402
ARL6IP6	-0.147201	7.4063	-1.63148	0.103399	0.191946	-5.3976
ARL8A	0.235416	7.50403	3.32718	0.000939887	0.00438981	-1.30204
ARL8B	-0.126397	9.42098	-3.34679	0.000877154	0.00414054	-1.23879
ARMC1	-0.33658	7.47855	-4.36179	1.55841e-05	0.000147258	2.51214
ARMC10	0.111921	6.77589	1.77679	0.0761923	0.151585	-5.15451
ARMC12	0.20798	3.61306	3.28644	0.00108368	0.00493548	-1.43223
ARMC2	-0.076868	3.65996	-0.96552	0.334737	0.467229	-6.24836
ARMC3	-0.0647011	2.87722	-1.22075	0.222737	0.34265	-5.97356
ARMC5	0.058373	6.28416	0.701694	0.483186	0.610331	-6.46519
ARMC6	0.259532	5.65009	4.07321	5.36654e-05	0.000411788	1.35119
ARMC7	0.241496	6.83278	3.12258	0.00189339	0.00779988	-1.9404
ARMC8	-0.248574	8.58787	-4.49677	8.52889e-06	8.89889e-05	3.08045
ARMC9	0.244415	4.61959	4.45781	1.01657e-05	0.000103623	2.91478
ARMCX1	-0.278781	3.99473	-2.73954	0.00636552	0.021137	-3.03033
ARMCX2	0.128468	2.57004	1.56051	0.119252	0.214207	-5.50887
ARMCX3	-0.0565556	7.78432	-1.03445	0.301412	0.429987	-6.18045
ARMCX4	-0.10065	4.07639	-1.04154	0.298112	0.426378	-6.17319
ARMCX5	-0.16485	4.63057	-1.72213	0.085645	0.165723	-5.24835
ARMH3	0.119406	7.50127	2.10073	0.0361491	0.0844681	-4.53902
ARMH4	0.160983	3.28216	3.39897	0.000728746	0.00356531	-1.06885
ARMT1	-0.442501	8.11157	-5.14173	3.87155e-07	6.78139e-06	6.01453
ARNT	-0.110014	8.71744	-1.66415	0.0966898	0.18219	-5.34473
ARNT2	0.359957	3.65283	6.7184	4.87069e-11	3.25845e-09	14.6387
ARNTL	-0.0118087	8.60606	-0.174165	0.861804	0.907757	-6.69316
ARNTL2	-0.00538497	3.63204	-0.0622767	0.950367	0.968183	-6.70622
ARPC2	0.101484	12.5064	3.32373	0.000951332	0.00443213	-1.31311
ARPC3	0.0256912	10.7619	0.749789	0.453724	0.583947	-6.43077
ARPC4	0.0834494	11.0687	1.82797	0.0681311	0.138968	-5.06401
ARPC5L	0.113359	8.66287	1.71292	0.0873284	0.168226	-5.26389
ARPIN	-0.0345706	4.98387	-0.524206	0.600361	0.711122	-6.57252
ARPP19	-0.484989	9.36193	-7.98037	9.5175e-15	1.70307e-12	22.9099
ARR3	0.0276673	4.44741	0.569195	0.569471	0.684776	-6.54825
ARRB1	0.168397	8.46635	2.0449	0.0413714	0.0939144	-4.65232
ARRB2	0.0916853	9.91903	1.41847	0.156657	0.263027	-5.71684
ARRDC1	0.494102	5.40737	4.52123	7.6335e-06	8.12438e-05	3.18517
ARRDC2	0.120609	6.56941	1.75823	0.0793006	0.156362	-5.18669
ARRDC3	-0.487353	8.13065	-5.33737	1.41524e-07	2.9113e-06	6.97464
ARRDC4	-0.127951	6.73696	-0.962568	0.336215	0.46888	-6.25117
ARSA	0.568581	6.70991	5.73203	1.6902e-08	4.8056e-07	9.00842
ARSB	-0.435307	5.30773	-3.51121	0.00048518	0.0025639	-0.694767
ARSD	0.516896	7.13145	6.03485	3.0413e-09	1.11319e-07	10.6551
ARSG	0.463119	5.88219	4.70991	3.19038e-06	3.9837e-05	4.01035
ARSJ	-0.0394066	2.01682	-1.27394	0.20326	0.320268	-5.90826
ARSK	0.0738852	4.15942	1.18343	0.237182	0.359419	-6.01772
ARSL	-0.0302846	3.50822	-0.655712	0.512302	0.637006	-6.49598
ART1	0.071179	5.38058	1.08343	0.279125	0.405754	-6.12935
ART3	-0.0971187	2.55128	-2.37496	0.0179156	0.0486446	-3.93907
ART4	-0.124196	2.78779	-3.32022	0.000963119	0.004476	-1.32438
ARTN	0.0958464	4.63391	1.7903	0.0739925	0.14806	-5.13087
ARV1	-0.107928	7.31175	-1.82488	0.0685978	0.139616	-5.06956
ARVCF	0.238247	6.43423	3.38742	0.000759424	0.00368982	-1.10669
ARX	-0.0889348	6.1482	-1.07905	0.281069	0.40791	-6.13401
AS3MT	-0.500309	6.24603	-4.59061	5.55825e-06	6.26759e-05	3.48496
ASAH1	-0.0742541	10.5488	-1.36455	0.172989	0.284245	-5.79064
ASAP1	0.203722	11.015	3.44283	0.000622448	0.00314224	-0.924044
ASAP2	-0.163679	6.74398	-1.47931	0.139669	0.241745	-5.63018
ASAP3	-0.143125	4.14783	-2.78902	0.0054821	0.0186668	-2.89729
ASB1	0.0695258	8.49956	0.912068	0.362159	0.495344	-6.29782
ASB10	-0.0257347	4.96096	-0.44299	0.657958	0.757047	-6.61128
ASB11	-0.124778	2.84696	-2.60605	0.00942419	0.0290798	-3.37773
ASB13	0.0648887	5.6915	0.805096	0.421135	0.5531	-6.38837
ASB15	0.136614	2.78943	2.69995	0.00716281	0.0232368	-3.13513
ASB16	0.0241004	4.54792	0.40162	0.68813	0.779952	-6.62852
ASB17	-0.150079	1.72066	-4.32609	1.82307e-05	0.000167495	2.36449
ASB2	0.171579	4.96407	1.9928	0.0468103	0.103588	-4.75535
ASB4	-0.120469	2.51388	-2.4338	0.0152798	0.0427566	-3.80097
ASB5	-0.061821	1.6463	-2.26074	0.0241912	0.0616671	-4.19772
ASB6	0.0880703	6.69502	1.53798	0.124667	0.221583	-5.54317
ASB7	-0.122778	8.62877	-2.0135	0.0445813	0.0995965	-4.71473
ASB8	-0.196171	7.71618	-3.78913	0.000169011	0.00106658	0.281181
ASB9	0.166996	2.56577	3.06318	0.0023044	0.00918183	-2.11842
ASCC1	0.000715625	6.57443	0.0092749	0.992603	0.995162	-6.70809
ASCC2	-0.375963	9.09558	-2.21835	0.0269656	0.0672352	-4.29053
ASCC3	-0.22907	5.80124	-2.34197	0.0195619	0.0520409	-4.01506
ASCL1	0.134887	4.13868	2.03571	0.0422899	0.0955227	-4.67068
ASCL2	0.249636	5.69855	2.70165	0.00712676	0.0231572	-3.13065
ASCL3	0.0344223	3.10146	0.65095	0.515368	0.639571	-6.49905
ASF1A	-0.39382	7.07932	-4.62895	4.65604e-06	5.43102e-05	3.65247
ASF1B	0.19838	6.41278	1.74069	0.082334	0.160695	-5.21681
ASGR1	-0.11165	7.25463	-0.871127	0.38409	0.517797	-6.3338
ASGR2	0.27601	6.70035	2.16659	0.0307236	0.0746385	-4.40153
ASH1L	-0.00497776	9.20053	-0.0932053	0.925777	0.951135	-6.70385
ASH2L	-0.21989	9.75337	-3.94852	8.95594e-05	0.000627902	0.872568
ASIC1	-0.17139	3.20046	-4.2489	2.54945e-05	0.00022328	2.04917
ASIC2	-0.0589456	3.52177	-1.35442	0.176197	0.28792	-5.80419
ASIC3	-0.0501797	3.98802	-0.594838	0.552213	0.670914	-6.53353
ASIC4	0.16348	4.54637	2.92306	0.0036183	0.013305	-2.52531
ASIC5	0.0506652	3.04842	1.51769	0.129706	0.228424	-5.57365
ASIP	-0.0791218	2.44198	-1.29678	0.195288	0.310502	-5.87937
ASL	0.342648	6.28595	3.76881	0.000182973	0.00113572	0.207442
ASMT	0.079749	3.76859	1.48555	0.138009	0.239418	-5.62108
ASMTL	0.226923	7.16158	3.04069	0.00248032	0.0097436	-2.18496
ASNS	0.186506	7.91751	2.0322	0.0426455	0.0960807	-4.67768
ASNSD1	0.122855	8.74752	1.46163	0.144453	0.247655	-5.65574
ASPA	-0.0653878	2.41784	-1.39443	0.163789	0.272152	-5.7501
ASPG	0.0202597	3.8556	0.329547	0.741876	0.822709	-6.65453
ASPH	0.359918	8.38614	2.57249	0.0103757	0.0314012	-3.4624
ASPHD1	-0.16851	4.48936	-2.65101	0.00827178	0.0261524	-3.26259
ASPHD2	0.071614	7.35686	0.822735	0.411039	0.543794	-6.37421
ASPM	-0.0726752	4.35724	-0.96203	0.336485	0.469012	-6.25168
ASPN	-0.0972244	2.71698	-1.79334	0.0735036	0.14735	-5.12552
ASPRV1	0.626293	7.33223	4.70581	3.25254e-06	4.04585e-05	3.99207
ASPSCR1	0.148938	5.69612	2.29392	0.0221964	0.0573813	-4.12388
ASRGL1	0.00410494	5.54113	0.0439232	0.964983	0.977095	-6.70718
ASS1	0.056926	4.84891	0.923345	0.356259	0.489494	-6.28762
ASTE1	-0.20061	6.50493	-2.87173	0.00425028	0.0151224	-2.66977
ASTN1	0.00743184	2.72596	0.195738	0.844892	0.896645	-6.68922
ASTN2	0.0681196	5.12096	1.08318	0.279235	0.405803	-6.12962
ASXL1	-0.0779079	8.05013	-1.59305	0.111761	0.203762	-5.45846
ASXL2	-0.147094	9.20186	-2.00759	0.0452082	0.100785	-4.72637
ASZ1	0.019388	1.97978	0.543443	0.58706	0.699429	-6.56239
ATAD1	-0.280154	5.34178	-3.46883	0.000566472	0.00289561	-0.837387
ATAD2	0.212803	6.13225	2.39819	0.0168307	0.0461714	-3.88495
ATAD2B	-0.56672	7.30509	-4.67701	3.72265e-06	4.5454e-05	3.86422
ATAD3A	0.0844865	5.69551	1.24271	0.214539	0.333452	-5.94693
ATAD3C	-0.0242387	5.91415	-0.270476	0.786902	0.856665	-6.67202
ATAD5	-0.364642	5.91954	-3.91598	0.000102137	0.00070066	0.749988
ATAT1	-0.0642298	4.86727	-0.731269	0.464947	0.593417	-6.44429
ATCAY	0.0334283	2.91793	0.581353	0.561257	0.678382	-6.54135
ATE1	-0.0743592	6.6651	-0.95443	0.340313	0.472857	-6.25886
ATF1	-0.169741	7.72002	-1.9025	0.0576626	0.121991	-4.9277
ATF2	-0.110083	7.77509	-1.2504	0.21172	0.330555	-5.9375
ATF3	-0.0474994	4.42111	-0.577687	0.563727	0.68049	-6.54345
ATF4	0.0677372	10.5046	1.39937	0.162303	0.270171	-5.74331
ATF5	0.193728	6.08017	2.65766	0.00811268	0.0257413	-3.24542
ATF6	0.0379568	8.35155	0.569993	0.56893	0.684384	-6.5478
ATF6B	-0.0434949	7.62016	-0.930036	0.352787	0.485949	-6.28151
ATF7	0.0153462	7.54319	0.294119	0.768785	0.842829	-6.66544
ATF7IP	-0.333798	9.33028	-3.42297	0.000668656	0.00333177	-0.989842
ATF7IP2	-0.296114	8.18127	-3.23333	0.00130185	0.0057466	-1.59965
ATG10	0.259522	3.74586	2.54814	0.0111188	0.0331336	-3.52316
ATG101	0.0497549	6.79898	0.760693	0.447188	0.578026	-6.42265
ATG12	-0.0287064	8.92599	-0.406282	0.684704	0.777759	-6.62667
ATG13	0.382795	7.39863	5.28797	1.83006e-07	3.61516e-06	6.7292
ATG14	-0.240336	7.96391	-3.4095	0.000701791	0.00345835	-1.03426
ATG16L1	-0.97663	7.4564	-11.8962	5.25068e-29	2.09003e-25	54.9078
ATG16L2	0.312779	10.421	3.53322	0.000447399	0.00239712	-0.620046
ATG2A	0.358913	6.39741	3.84259	0.000136923	0.000892382	0.476968
ATG2B	0.0158569	8.06064	0.211453	0.832617	0.888712	-6.68607
ATG3	0.135982	9.1673	2.47582	0.0136132	0.0389276	-3.70033
ATG4A	0.0979288	6.2033	1.79742	0.0728542	0.146389	-5.11834
ATG4B	0.218997	6.84298	2.74524	0.00625765	0.0208398	-3.01513
ATG4D	0.186628	7.51568	3.55525	0.000412358	0.00224234	-0.544819
ATG5	0.0753395	7.98108	1.42756	0.154023	0.259744	-5.70412
ATG7	0.386929	7.66121	4.68359	3.60972e-06	4.42789e-05	3.89339
ATG9A	0.342803	6.94532	4.1769	3.46979e-05	0.000288642	1.75981
ATG9B	0.303669	4.36209	3.33229	0.000923146	0.00432686	-1.28559
ATIC	-0.0205378	7.78075	-0.284464	0.776169	0.848367	-6.66819
ATL1	0.0912573	3.70309	0.717871	0.473162	0.601396	-6.45387
ATL2	-0.35984	6.77229	-3.5331	0.000447597	0.00239712	-0.620454
ATL3	-0.584577	8.99499	-7.65087	9.86989e-14	1.35473e-11	20.6405
ATM	-0.2931	9.11021	-3.93452	9.47814e-05	0.000655564	0.819696
ATMIN	-0.12943	7.27409	-1.72199	0.08567	0.165723	-5.24859
ATN1	-0.049706	5.99855	-0.745068	0.45657	0.586534	-6.43425
ATOH7	-0.179914	2.79787	-3.54409	0.000429777	0.00231988	-0.582988
ATOH8	-0.156474	4.35244	-2.59471	0.00973644	0.0298237	-3.40644
ATOX1	0.130535	8.73374	2.14849	0.0321397	0.0772188	-4.43973
ATP10A	0.0516969	8.22185	0.484608	0.62816	0.733468	-6.59223
ATP10B	0.0358478	2.48647	0.631414	0.528049	0.650592	-6.5114
ATP11A	-0.123815	8.6735	-1.48374	0.138489	0.240074	-5.62372
ATP11B	-0.05413	8.91006	-0.647698	0.517468	0.641128	-6.50113
ATP11C	-0.252461	6.85202	-3.48297	0.000538032	0.00278225	-0.789987
ATP12A	0.0350399	3.78733	0.643188	0.520388	0.643493	-6.504
ATP13A1	0.179552	6.88361	2.31159	0.0211934	0.0553272	-4.08411
ATP13A2	0.15703	5.97814	2.52142	0.0119883	0.0352627	-3.58918
ATP13A3	-0.222141	7.94563	-2.76929	0.0058202	0.019625	-2.95063
ATP13A4	-0.194192	3.506	-2.78148	0.00560917	0.0190262	-2.91772
ATP13A5	0.0277812	2.86135	0.456832	0.647984	0.74898	-6.60513
ATP1A1	0.0475786	8.61732	0.461168	0.644872	0.746758	-6.60317
ATP1A3	0.0341102	2.86819	0.464685	0.642353	0.745394	-6.60156
ATP1A4	-0.0180853	3.28453	-0.321232	0.748165	0.827069	-6.6572
ATP1B1	-0.784413	6.85931	-6.7172	4.90766e-11	3.26945e-09	14.6314
ATP1B2	-0.0944333	4.04136	-1.23071	0.218993	0.338953	-5.96155
ATP1B3	0.156782	9.141	2.4156	0.0160559	0.0444287	-3.84404
ATP23	0.0580682	6.00588	0.596519	0.55109	0.669857	-6.53254
ATP2A1	0.00965752	4.01847	0.135368	0.892374	0.928185	-6.69909
ATP2A2	-0.18517	9.33282	-2.94198	0.00340784	0.0126526	-2.47144
ATP2A3	0.268846	9.172	4.27612	2.26643e-05	0.000203212	2.15975
ATP2B1	0.0828563	9.39515	1.39511	0.163582	0.271902	-5.74916
ATP2B2	0.0707733	5.04727	1.29045	0.197474	0.313072	-5.88743
ATP2B3	0.122024	4.01404	2.18616	0.0292527	0.0717882	-4.35986
ATP2B4	-0.195753	7.98442	-2.63979	0.00854686	0.0268514	-3.2915
ATP2C1	-0.268082	7.72035	-4.96528	9.33928e-07	1.41082e-05	5.17631
ATP2C2	0.00452578	4.32266	0.0543825	0.956651	0.97216	-6.70668
ATP4B	-0.0101495	4.54225	-0.184911	0.853372	0.902396	-6.69126
ATP5F1A	0.037724	10.6415	0.629895	0.529042	0.651507	-6.51235
ATP5F1B	0.0614169	10.2844	1.34033	0.180729	0.29342	-5.82287
ATP5F1C	-0.0766615	9.9479	-1.19484	0.232699	0.354311	-6.00437
ATP5F1D	0.0717662	8.19413	0.744477	0.456927	0.58673	-6.43468
ATP5F1E	0.0525791	11.788	1.11538	0.265206	0.390585	-6.09475
ATP5IF1	-0.091867	8.80754	-1.15389	0.24908	0.373081	-6.05172
ATP5MC1	-0.0024526	7.80968	-0.0386905	0.969152	0.979875	-6.7074
ATP5MC2	-0.0887742	8.70432	-0.913449	0.361433	0.494631	-6.29658
ATP5MC3	-0.327897	10.2243	-5.36435	1.22878e-07	2.59722e-06	7.10959
ATP5ME	0.19849	10.1966	2.82807	0.00486509	0.0169538	-2.79068
ATP5MF	0.196533	10.2728	2.86779	0.0043027	0.0152782	-2.68075
ATP5MG	0.0584602	11.0367	1.26821	0.205293	0.322616	-5.91542
ATP5MJ	0.223614	10.9617	4.3017	2.02796e-05	0.000184721	2.26429
ATP5MK	-0.0104669	9.57939	-0.124906	0.900646	0.934086	-6.70043
ATP5PB	-0.0746253	10.3178	-1.2078	0.227676	0.348061	-5.98904
ATP5PD	0.13434	9.00705	2.221	0.0267846	0.0669488	-4.28478
ATP5PF	0.0787497	8.81754	1.44079	0.150252	0.255017	-5.68547
ATP5PO	0.0373854	9.47759	0.694886	0.487439	0.614198	-6.46988
ATP6AP1	0.196363	8.28634	2.88	0.00414206	0.0148002	-2.64665
ATP6AP1L	-0.164464	3.67275	-2.29037	0.0224025	0.0578482	-4.13182
ATP6AP2	0.0508988	9.3715	0.894805	0.371309	0.504607	-6.31319
ATP6V0A1	0.472318	7.4826	5.979	4.19572e-09	1.45861e-07	10.3459
ATP6V0A2	-0.0892471	7.76364	-1.24575	0.21342	0.332168	-5.94321
ATP6V0A4	-0.141615	2.65755	-2.5566	0.0108554	0.0325561	-3.50212
ATP6V0B	0.215794	10.2947	3.3577	0.000843998	0.00401498	-1.20349
ATP6V0C	-0.259957	10.1478	-2.90913	0.00378072	0.0137655	-2.56475
ATP6V0D1	0.149851	9.73813	2.02601	0.0432782	0.0972173	-4.68999
ATP6V0D2	-0.0159983	2.47519	-0.264999	0.791116	0.859512	-6.67347
ATP6V0E1	0.0622363	12.0584	2.24256	0.0253491	0.0641056	-4.23773
ATP6V0E2	0.326065	8.20123	2.36823	0.018241	0.0492761	-3.95465
ATP6V1A	-0.228896	9.9916	-3.68232	0.000255496	0.00149939	-0.102238
ATP6V1B1	0.0474971	4.43742	0.800253	0.423933	0.555772	-6.3922
ATP6V1B2	0.00846484	10.6243	0.182002	0.855652	0.903728	-6.69178
ATP6V1C1	0.278252	7.3392	2.45385	0.0144631	0.040861	-3.75315
ATP6V1C2	0.0195991	3.54788	0.380762	0.703537	0.791361	-6.63658
ATP6V1D	0.0543367	9.60915	1.29439	0.19611	0.311468	-5.88241
ATP6V1E1	0.132594	9.62066	2.36639	0.0183309	0.0494854	-3.9589
ATP6V1E2	0.0125529	6.07465	0.189059	0.850121	0.900214	-6.69049
ATP6V1F	-0.0828724	8.3258	-1.58808	0.11288	0.20545	-5.46623
ATP6V1G1	-0.604784	9.08182	-7.33172	8.8472e-13	9.92007e-11	18.5151
ATP6V1G2	-0.0770707	4.09024	-0.870878	0.384226	0.517918	-6.33402
ATP6V1G3	-0.027222	3.6683	-0.498515	0.618334	0.725263	-6.58549
ATP6V1H	0.043856	8.05702	0.86214	0.389011	0.522774	-6.34148
ATP7A	0.0933797	8.77115	1.3934	0.1641	0.272507	-5.75151
ATP7B	0.138837	3.53257	1.53291	0.125911	0.223097	-5.55082
ATP8A1	-0.0175563	6.6304	-0.237548	0.812326	0.874176	-6.68028
ATP8A2	0.130146	4.1312	2.33075	0.0201509	0.0532901	-4.04065
ATP8B1	-0.373286	8.13881	-4.34374	1.68725e-05	0.000156188	2.43735
ATP8B2	-0.490422	8.5681	-4.63758	4.47334e-06	5.25643e-05	3.69035
ATP8B4	-0.0711312	6.09413	-0.607412	0.543845	0.663634	-6.52607
ATP9A	0.269464	7.7075	2.31938	0.0207639	0.0545304	-4.06648
ATP9B	0.0893253	6.07836	0.895779	0.370789	0.504228	-6.31233
ATPAF1	0.204262	6.8618	2.64346	0.00845603	0.0266397	-3.28206
ATPAF2	0.136052	6.03707	2.67524	0.00770471	0.0246979	-3.19976
ATPSCKMT	-0.0192299	5.91048	-0.262252	0.793232	0.860944	-6.67419
ATR	-0.0444223	7.79259	-0.656477	0.51181	0.636602	-6.49548
ATRAID	-0.0358684	8.14319	-0.587289	0.557267	0.674918	-6.53793
ATRIP	0.235511	6.1508	3.12745	0.00186287	0.00769207	-1.92565
ATRN	-0.00463584	6.2464	-0.0491173	0.960845	0.97468	-6.70695
ATRNL1	0.0963607	2.59764	2.12722	0.033876	0.0802997	-4.48423
ATRX	0.0485575	9.04544	0.811921	0.417212	0.549495	-6.38293
ATXN1	0.00856212	7.88061	0.110462	0.912086	0.94239	-6.70211
ATXN10	-0.129857	7.62584	-1.96951	0.0494288	0.108135	-4.80054
ATXN1L	0.0503933	7.45158	0.614401	0.539222	0.659458	-6.52186
ATXN2	-0.0572214	7.16719	-1.22135	0.222511	0.342548	-5.97284
ATXN2L	-0.331536	7.18161	-2.82115	0.00496957	0.0172688	-2.80967
ATXN3	-0.184697	7.43985	-2.85004	0.00454631	0.0160218	-2.73006
ATXN3L	-0.00617241	1.74856	-0.166113	0.868133	0.912622	-6.69452
ATXN7	0.16158	8.62229	1.56389	0.118456	0.213065	-5.50368
ATXN7L1	0.14171	7.33098	1.30504	0.19246	0.307258	-5.86879
ATXN7L2	0.0589627	4.27137	1.16708	0.243717	0.366972	-6.03664
ATXN7L3	0.290745	7.21179	4.41091	1.25373e-05	0.000123069	2.71707
AUH	0.0397522	5.72876	0.395011	0.692998	0.783715	-6.63112
AUP1	-0.0838622	10.2329	-1.18635	0.236029	0.358148	-6.01432
AURKA	0.16289	5.60925	1.56034	0.119293	0.214232	-5.50914
AURKAIP1	0.32908	9.7385	3.82461	0.000147013	0.000947282	0.410821
AURKB	0.0522575	5.15594	0.767634	0.443056	0.573943	-6.41742
AURKC	0.0262862	4.0223	0.523968	0.600526	0.711162	-6.57264
AUTS2	-0.353667	6.38751	-2.6175	0.00911786	0.0283489	-3.34859
AVEN	0.0731742	4.9546	0.833502	0.404947	0.537701	-6.36542
AVIL	-0.0703466	7.6118	-0.738852	0.460333	0.589643	-6.4388
AVL9	-0.0915852	7.83858	-1.04672	0.295719	0.423917	-6.16786
AVP	-0.171546	4.28174	-2.55857	0.0107947	0.0324227	-3.49719
AVPI1	0.0916949	4.55651	1.11078	0.267182	0.392551	-6.0998
AVPR1A	-0.0992016	4.99843	-1.23748	0.21647	0.335897	-5.95331
AVPR1B	0.0152328	4.01065	0.292945	0.769682	0.843419	-6.66578
AVPR2	-0.126894	4.95202	-1.67097	0.0953339	0.180274	-5.33356
AXDND1	-0.00322765	2.99154	-0.060164	0.952048	0.968967	-6.70635
AXIN1	0.177041	5.20376	2.24145	0.0254216	0.064248	-4.24017
AXIN2	-0.636546	5.42815	-4.41019	1.25774e-05	0.000123311	2.71407
AXL	0.160276	3.07981	3.18782	0.00152045	0.00650244	-1.74105
AZGP1	0.0702624	4.49922	1.16587	0.244205	0.367577	-6.03803
AZI2	0.191809	6.7574	2.15785	0.0314006	0.075832	-4.42001
AZIN1	-0.259092	8.85146	-3.41069	0.000698792	0.0034489	-1.03032
AZIN2	0.162381	4.04847	2.52335	0.0119238	0.0351314	-3.58445
AZU1	0.277704	5.05169	2.59666	0.00968207	0.0296914	-3.40151
B2M	-0.0694748	12.539	-1.94452	0.0523757	0.11332	-4.84847
B3GALNT1	0.103152	2.95421	1.92083	0.0553042	0.118156	-4.89335
B3GALNT2	-0.206809	7.15634	-2.14841	0.0321464	0.0772232	-4.4399
B3GALT1	-0.0939618	2.62956	-2.35448	0.0189224	0.0507466	-3.98636
B3GALT2	-0.074195	4.02457	-0.64952	0.516291	0.640167	-6.49996
B3GALT4	0.246069	7.45245	3.70497	0.000234252	0.0013943	-0.0217932
B3GALT5	0.0606136	2.99515	0.984036	0.325559	0.456942	-6.23058
B3GALT6	0.0641858	6.9094	0.730377	0.465491	0.593874	-6.44494
B3GAT1	0.0723191	5.72359	0.679879	0.496886	0.622849	-6.48006
B3GAT3	0.0462024	7.6205	0.725061	0.468743	0.596923	-6.44875
B3GLCT	-0.243874	6.19683	-1.69882	0.0899553	0.172148	-5.28749
B3GNT2	-0.126292	8.33038	-1.31207	0.190079	0.304747	-5.85974
B3GNT3	0.0813525	2.78329	1.87307	0.0616236	0.128611	-4.98216
B3GNT4	0.266317	4.85681	5.12141	4.29048e-07	7.36926e-06	5.91663
B3GNT5	0.129163	7.85786	1.36759	0.172036	0.283001	-5.78656
B3GNT6	0.0326639	4.78938	0.468654	0.639515	0.742858	-6.59974
B3GNT7	-0.282383	5.22224	-3.11538	0.00193928	0.00795191	-1.96212
B3GNT8	0.260782	5.03258	2.91391	0.0037243	0.0136035	-2.55125
B3GNT9	0.249471	6.8263	4.06802	5.48364e-05	0.000418956	1.33099
B3GNTL1	0.464118	6.93446	4.62874	4.66067e-06	5.43245e-05	3.65153
B4GALNT1	0.0119293	2.47863	0.246639	0.805286	0.869261	-6.67811
B4GALNT3	-0.343095	4.91968	-2.90475	0.00383318	0.0139152	-2.57713
B4GALNT4	-0.193927	4.2597	-2.81072	0.00513109	0.017741	-2.83824
B4GALT1	-0.136429	11.7655	-2.98091	0.00300959	0.0114638	-2.35954
B4GALT2	0.324115	5.08212	4.40826	1.26857e-05	0.000124067	2.70598
B4GALT3	-0.0475868	7.17685	-0.885885	0.376092	0.509326	-6.32102
B4GALT4	0.15393	7.46537	1.72688	0.0847878	0.164413	-5.24032
B4GALT5	-0.0924934	10.6801	-0.797282	0.425654	0.557304	-6.39454
B4GALT6	-0.221568	5.4534	-2.53842	0.0114284	0.0339483	-3.54726
B4GALT7	0.196964	6.19955	2.86784	0.00430194	0.0152782	-2.68059
B9D1	0.158363	5.27214	3.13282	0.00182974	0.00758085	-1.90936
B9D2	0.346556	7.30474	4.4203	1.20234e-05	0.000119201	2.75652
BAALC	-0.0211241	3.11535	-0.406025	0.684892	0.777918	-6.62677
BABAM1	-0.215784	8.46226	-1.92343	0.0549756	0.117666	-4.88844
BABAM2	0.256674	7.90527	4.41152	1.25029e-05	0.00012286	2.71966
BACE1	0.0442922	5.59499	0.535156	0.592773	0.704443	-6.5668
BACE2	-0.0443169	5.88797	-0.333489	0.7389	0.820495	-6.65324
BACH1	-0.269184	9.62767	-4.22461	2.83031e-05	0.000243699	1.95101
BACH2	-0.655089	7.30631	-5.16419	3.4548e-07	6.19451e-06	6.12307
BAD	0.260529	5.34755	4.18228	3.39138e-05	0.000283674	1.78126
BAG1	-0.100639	10.8127	-0.926264	0.354742	0.487797	-6.28496
BAG2	-0.0611876	5.114	-0.745096	0.456553	0.586534	-6.43423
BAG3	-0.103917	4.96893	-1.22246	0.222093	0.342157	-5.97151
BAG4	-0.333681	5.95663	-2.85899	0.00442198	0.0156459	-2.70524
BAG5	-0.11556	8.85033	-1.31665	0.188542	0.303045	-5.85382
BAG6	0.218183	10.3256	2.97113	0.00310542	0.0117725	-2.38779
BAGE	-0.0575209	2.87237	-0.944798	0.345204	0.477954	-6.26787
BAHCC1	0.140701	5.59482	2.13974	0.0328447	0.0785333	-4.45809
BAHD1	-0.129254	6.7351	-2.09086	0.0370295	0.0861838	-4.55928
BAIAP2	-0.0524748	5.49774	-0.66613	0.505626	0.630824	-6.48919
BAIAP2L1	0.135819	4.76592	2.18899	0.0290447	0.0713547	-4.35379
BAIAP2L2	0.318799	5.32911	4.07805	5.25946e-05	0.000405723	1.37005
BAIAP3	0.317077	7.77638	3.06372	0.00230028	0.00916841	-2.1168
BAK1	-0.13486	7.37933	-1.36372	0.173249	0.284643	-5.79175
BAMBI	0.237374	4.24353	2.86377	0.00435675	0.0154426	-2.69193
BANF1	-0.514967	8.60798	-6.85511	2.04161e-11	1.53332e-09	15.4786
BANF2	-0.104119	2.7676	-2.18007	0.0297037	0.0726597	-4.37286
BANK1	-0.543709	6.75362	-3.9783	7.93455e-05	0.000570871	0.985605
BANP	0.224653	9.73004	2.59898	0.00961782	0.0295456	-3.39565
BAP1	0.355753	7.01692	5.88311	7.24864e-09	2.33157e-07	9.82073
BARD1	-0.222002	5.99669	-2.68131	0.00756836	0.0243147	-3.18394
BARX1	0.0484162	4.93885	0.806255	0.420467	0.552458	-6.38745
BARX2	-0.0380122	3.89171	-0.736211	0.461937	0.590903	-6.44072
BASP1	0.157054	11.8261	3.50912	0.000488924	0.0025794	-0.701848
BATF	0.43559	6.17494	5.62869	2.98444e-08	7.81551e-07	8.46351
BATF2	0.801759	6.38529	3.52686	0.000458027	0.00244067	-0.641691
BATF3	-0.108324	5.74483	-0.924677	0.355566	0.488888	-6.28641
BAX	-0.0389164	7.8408	-0.519755	0.603457	0.713466	-6.57481
BAZ1A	-0.241048	9.49312	-3.37466	0.000794727	0.00383096	-1.14836
BAZ1B	-0.402822	8.77874	-6.73579	4.36405e-11	2.98216e-09	14.7448
BAZ2A	-0.276909	8.98495	-5.4312	8.63727e-08	1.92609e-06	7.44651
BAZ2B	-0.179712	9.79785	-2.83054	0.00482816	0.0168473	-2.78387
BBC3	0.295812	6.12402	3.68708	0.000250883	0.00147673	-0.0853573
BBLN	0.50125	6.53075	3.86152	0.00012701	0.000841904	0.546923
BBOF1	0.194664	5.92449	2.7598	0.00598932	0.0200847	-2.97613
BBS1	-0.0225692	5.9667	-0.268638	0.788316	0.857464	-6.67251
BBS10	-0.183632	6.11669	-1.73113	0.0840262	0.163195	-5.2331
BBS12	0.204159	4.84635	2.0987	0.0363292	0.0848261	-4.5432
BBS2	-0.24208	8.36488	-3.0922	0.00209434	0.00850014	-2.03186
BBS4	-0.306483	6.26451	-4.43546	1.12367e-05	0.000112693	2.82032
BBS5	-0.0571969	3.03039	-1.13271	0.257862	0.382813	-6.07556
BBS7	0.169153	2.83592	2.03252	0.0426126	0.0960337	-4.67704
BBS9	-0.0394806	5.03913	-0.414063	0.679	0.772824	-6.62352
BBX	0.170119	7.86787	1.95628	0.0509709	0.110884	-4.82599
BCAM	0.0487049	4.70852	0.61792	0.536901	0.657934	-6.51972
BCAN	-0.0494242	4.69378	-0.87465	0.382172	0.515673	-6.33077
BCAP29	-0.0309308	6.79561	-0.269011	0.788029	0.857398	-6.67242
BCAP31	0.087691	9.14921	1.06735	0.286312	0.413371	-6.14638
BCAR1	-0.15126	3.97131	-2.15548	0.0315864	0.0761074	-4.42501
BCAR3	0.0967936	3.17391	1.73529	0.0832871	0.16208	-5.22603
BCAS1	-0.00432284	4.57439	-0.106853	0.914947	0.944121	-6.7025
BCAS2	-0.0138422	8.01822	-0.268826	0.788171	0.857424	-6.67246
BCAS3	-0.091119	5.43118	-1.48603	0.137882	0.239224	-5.62038
BCAS4	-0.249096	6.55856	-2.95827	0.00323567	0.0121506	-2.42479
BCAT1	0.308314	6.01098	2.18514	0.0293281	0.0719509	-4.36205
BCAT2	-0.0616201	5.82202	-0.774482	0.439001	0.570221	-6.41221
BCCIP	-0.131392	7.50397	-1.44232	0.149819	0.254526	-5.6833
BCDIN3D	-0.123809	5.30421	-1.77486	0.076511	0.152088	-5.15788
BCHE	0.0220173	1.91968	0.684563	0.493927	0.620067	-6.47691
BCKDHA	0.311063	6.57575	4.13261	4.18494e-05	0.000336359	1.5841
BCKDHB	-0.28872	3.36594	-3.2025	0.00144649	0.00623976	-1.69565
BCKDK	0.355278	6.76651	3.86486	0.000125332	0.000833556	0.559307
BCL10	-0.0826553	7.90204	-1.00525	0.315249	0.445851	-6.20979
BCL11A	-0.379337	7.28195	-3.57908	0.000377363	0.00208696	-0.462957
BCL11B	-0.499577	9.76677	-4.55848	6.44113e-06	7.06793e-05	3.34561
BCL2	-0.119797	8.1579	-1.36115	0.174059	0.285561	-5.79519
BCL2A1	0.289568	10.8553	4.44157	1.09337e-05	0.000110251	2.8461
BCL2L1	0.596599	9.02529	4.61199	5.03628e-06	5.78137e-05	3.57821
BCL2L10	0.0826038	4.0025	2.11038	0.0353061	0.082961	-4.51913
BCL2L11	0.10475	8.57756	1.58719	0.113083	0.205726	-5.46762
BCL2L12	-0.0653649	5.63108	-1.21739	0.224012	0.344145	-5.97759
BCL2L13	-0.111721	7.14947	-1.50344	0.133339	0.23312	-5.5948
BCL2L14	-0.0528547	3.30313	-1.4867	0.137704	0.238967	-5.61939
BCL2L15	-0.112559	4.59932	-1.1267	0.260395	0.38564	-6.08226
BCL2L2	-0.106683	5.59569	-1.211	0.226449	0.346844	-5.98523
BCL3	0.483624	8.95117	5.38792	1.08562e-07	2.33901e-06	7.22795
BCL6	0.203849	11.6782	4.02605	6.52377e-05	0.000483573	1.16853
BCL6B	0.0815418	6.07743	1.15359	0.249201	0.373192	-6.05205
BCL7A	-0.45455	4.58496	-4.65274	4.16895e-06	4.95728e-05	3.75704
BCL7B	-0.0224784	7.87441	-0.307611	0.758503	0.834904	-6.66143
BCL7C	0.209101	5.35055	3.8438	0.000136267	0.000889564	0.481436
BCL9	-0.319004	3.7226	-4.04486	6.03647e-05	0.000452721	1.24112
BCL9L	-0.0705711	6.33667	-0.967205	0.333895	0.466217	-6.24676
BCLAF1	-0.109276	8.57851	-1.292	0.196935	0.312529	-5.88545
BCLAF3	-0.120175	2.80097	-1.16484	0.244622	0.368116	-6.03922
BCO1	0.0668239	2.77739	1.53975	0.124234	0.221011	-5.54049
BCOR	-0.522023	6.91629	-5.66786	2.40822e-08	6.45516e-07	8.66905
BCORL1	-0.0432695	6.62331	-0.590943	0.554817	0.672898	-6.53581
BCR	0.173644	8.25316	2.13294	0.0334009	0.0794925	-4.47229
BCS1L	-0.0121537	7.17602	-0.166268	0.868011	0.912604	-6.69449
BDH1	-0.176193	5.53756	-1.99497	0.0465717	0.103174	-4.75111
BDH2	-0.252852	6.57105	-2.75417	0.00609185	0.0203684	-2.99124
BDKRB1	-0.146131	4.1105	-2.67475	0.00771589	0.0247188	-3.20104
BDKRB2	0.359757	4.26972	7.47663	3.29772e-13	3.97775e-11	19.4712
BDNF	-0.0248205	4.98637	-0.334653	0.738023	0.820014	-6.65286
BDP1	-0.0637508	7.47653	-0.716056	0.474281	0.602433	-6.45515
BECN1	-0.302004	9.19527	-6.40926	3.30281e-10	1.66944e-08	12.7921
BEGAIN	0.242517	5.84868	1.14322	0.253477	0.377996	-6.06379
BEND2	0.052594	7.66109	0.436613	0.662575	0.76049	-6.61405
BEND3	0.0751467	4.80549	0.820698	0.412197	0.544965	-6.37586
BEND4	-0.0110901	3.21374	-0.219181	0.826596	0.884182	-6.68442
BEND5	-0.284181	4.30769	-3.13344	0.00182592	0.00756895	-1.90746
BEND6	-0.0873635	3.17898	-1.5571	0.120061	0.215392	-5.5141
BEND7	0.652361	5.00217	5.33119	1.46161e-07	2.97213e-06	6.94385
BEST1	0.529976	7.97175	5.23075	2.45875e-07	4.67721e-06	6.4474
BEST2	0.00907613	2.43842	0.170282	0.864855	0.910488	-6.69382
BEST4	0.0118284	3.66106	0.199105	0.842259	0.895223	-6.68857
BET1	-0.322544	7.2773	-3.91109	0.000104166	0.000711819	0.731648
BET1L	0.302223	6.67106	4.25567	2.47605e-05	0.000218656	2.07662
BEX1	-0.0688508	3.70324	-0.538921	0.590174	0.702193	-6.5648
BEX2	-0.143908	4.99035	-1.04257	0.297637	0.425937	-6.17214
BEX3	0.433751	7.06599	4.35547	1.60245e-05	0.000149995	2.4859
BEX4	-0.68906	4.09144	-7.06123	5.36159e-12	4.6905e-10	16.7712
BEX5	0.0682657	3.61697	0.499475	0.617658	0.724926	-6.58501
BFAR	-0.276492	6.07304	-2.94761	0.00334742	0.0124807	-2.45534
BFSP1	0.0275512	4.68638	0.366087	0.71445	0.800695	-6.64199
BFSP2	0.0109285	3.55982	0.194302	0.846016	0.897319	-6.6895
BGLAP	0.288849	6.26281	3.63154	0.000309874	0.00176839	-0.280853
BGN	0.188802	4.77548	1.97554	0.048739	0.106979	-4.78889
BHLHB9	-0.0362375	5.55962	-0.470381	0.638281	0.741858	-6.59894
BHLHE22	-0.0639763	2.66726	-1.36353	0.17331	0.284684	-5.79201
BHLHE23	0.171444	3.1473	3.09636	0.00206565	0.00840297	-2.01936
BHLHE40	-0.494754	7.41602	-5.486	6.45182e-08	1.49528e-06	7.72549
BHMT	-0.000823173	3.01925	-0.016858	0.986556	0.991226	-6.708
BHMT2	0.0380602	4.03718	0.786498	0.431937	0.563281	-6.40296
BICC1	-0.106217	2.49616	-2.189	0.0290441	0.0713547	-4.35378
BICD1	-0.584327	4.75372	-8.04238	6.078e-15	1.15207e-12	23.3453
BICD2	0.0980266	8.63939	1.47696	0.140295	0.24246	-5.63358
BICDL2	0.489509	4.82472	4.08812	5.04325e-05	0.000393043	1.40935
BICRA	0.161585	6.6014	2.46837	0.0138962	0.039609	-3.71829
BICRAL	-0.263576	8.8164	-4.63287	4.57229e-06	5.34901e-05	3.66965
BID	0.104212	8.8618	1.36782	0.171965	0.282913	-5.78625
BIK	0.435305	5.53116	5.04319	6.35101e-07	1.01413e-05	5.54314
BIN1	0.0087758	9.29876	0.0935584	0.925496	0.951001	-6.70382
BIN2	0.0484145	10.481	1.26746	0.205563	0.322938	-5.91636
BIN3	0.25816	8.82975	4.67135	3.82247e-06	4.6459e-05	3.83917
BIRC2	0.171559	8.40907	2.45241	0.0145205	0.0409825	-3.75659
BIRC3	0.0275404	8.03867	0.251777	0.801314	0.866553	-6.67685
BIRC5	0.101459	4.81369	0.636164	0.524952	0.647979	-6.50843
BIRC6	-0.146789	9.19674	-2.0981	0.0363823	0.0849134	-4.54444
BIRC7	-0.05242	6.26378	-0.552066	0.581142	0.693975	-6.55773
BIVM	-0.106362	5.30474	-0.900395	0.36833	0.502017	-6.30825
BLCAP	-0.195339	10.3411	-2.65491	0.00817823	0.0259132	-3.25254
BLID	-0.061597	2.01373	-1.35312	0.17661	0.288468	-5.80592
BLK	-0.0629709	5.22613	-0.571073	0.568199	0.683866	-6.5472
BLM	0.0905525	6.51006	0.908331	0.364127	0.497395	-6.30117
BLMH	-0.0729914	6.6081	-0.948894	0.343119	0.475759	-6.26405
BLNK	-0.569415	6.34464	-3.57427	0.000384197	0.00211961	-0.479529
BLOC1S2	-0.0652735	9.77185	-1.14452	0.252937	0.377424	-6.06232
BLOC1S4	0.137824	4.41325	1.70364	0.0890507	0.170765	-5.27945
BLOC1S5	-0.0725759	7.61795	-1.46266	0.144169	0.247329	-5.65425
BLOC1S6	-0.0550163	7.26272	-0.739202	0.460121	0.589574	-6.43854
BLVRA	0.454673	8.81072	4.86315	1.5365e-06	2.17267e-05	4.70327
BLVRB	-0.363157	9.91007	-2.45572	0.0143891	0.0407006	-3.74868
BLZF1	-0.20857	5.84602	-2.1141	0.0349864	0.0824044	-4.51146
BMERB1	0.0163297	5.42904	0.297378	0.766297	0.841157	-6.66448
BMF	0.24573	5.95631	3.00848	0.00275381	0.0106474	-2.27944
BMI1	-0.110002	8.50528	-1.59699	0.110879	0.20261	-5.45228
BMP1	0.177531	5.03697	3.42192	0.000671182	0.00334059	-0.993304
BMP15	-0.144569	2.1503	-3.65327	0.000285393	0.00164758	-0.204706
BMP2	0.0571569	2.70128	0.959392	0.337811	0.470323	-6.25418
BMP2K	-0.386301	8.65026	-4.40989	1.2594e-05	0.000123398	2.71282
BMP3	0.0722612	3.04586	1.59669	0.110948	0.202697	-5.45276
BMP4	-0.0081925	3.35666	-0.156686	0.875553	0.917444	-6.69602
BMP5	-0.127515	2.74841	-2.40301	0.0166131	0.0457081	-3.87365
BMP6	0.0247977	5.4161	0.21794	0.827562	0.884859	-6.68469
BMP7	0.185849	4.36528	3.13075	0.00184243	0.00762545	-1.91563
BMP8B	-0.349681	5.61159	-2.86966	0.00427771	0.0152065	-2.67553
BMPER	0.193935	2.03171	4.52657	7.45045e-06	7.96148e-05	3.20809
BMPR1A	-0.282378	4.21946	-3.44713	0.000612842	0.00310063	-0.909746
BMPR1B	0.135457	2.56284	2.95655	0.00325345	0.0121914	-2.42972
BMPR2	-0.233183	5.904	-2.63257	0.00872816	0.0273186	-3.31004
BMS1	-0.126195	7.541	-1.45448	0.146421	0.250088	-5.66598
BMX	0.707055	6.28614	4.18099	3.41004e-05	0.000284862	1.77611
BNC1	-0.0880833	1.96564	-2.07049	0.0389031	0.0894721	-4.60076
BNC2	-0.497794	2.87011	-7.29011	1.17133e-12	1.25203e-10	18.2434
BNIP1	-0.12944	5.33421	-1.93662	0.0533375	0.114917	-4.8635
BNIP2	0.0528489	8.35438	0.768477	0.442556	0.573548	-6.41678
BNIP3	-0.0487476	6.53643	-0.751114	0.452927	0.583357	-6.42979
BNIP3L	-0.537019	10.9911	-5.90826	6.28471e-09	2.04214e-07	9.95775
BNIPL	0.189287	5.09072	2.17937	0.0297557	0.0727645	-4.37435
BOD1	-0.071262	7.32905	-0.864946	0.38747	0.521278	-6.33909
BOD1L1	-0.41477	10.0438	-5.34527	1.35798e-07	2.81534e-06	7.01408
BOK	-0.131783	3.92088	-1.94886	0.0518539	0.112344	-4.8402
BOLA1	0.294389	4.29986	3.33654	0.000909456	0.00427149	-1.27191
BOLA3	0.366513	6.74705	4.45657	1.02227e-05	0.000104137	2.90951
BOLL	-0.023834	2.88871	-0.438798	0.660992	0.759366	-6.61311
BORA	-0.192324	5.8598	-2.22168	0.0267379	0.0668833	-4.28329
BORCS5	-0.109525	4.7403	-1.62118	0.10559	0.195239	-5.41405
BORCS6	0.335617	6.27885	4.75872	2.53342e-06	3.30361e-05	4.22885
BORCS7	-0.30506	7.11639	-4.12121	4.3906e-05	0.000350939	1.53915
BPGM	0.179059	7.11414	0.888068	0.374918	0.508211	-6.31911
BPHL	0.0238935	4.78124	0.345798	0.729636	0.812794	-6.64911
BPI	0.650743	7.48381	2.37111	0.018101	0.0489976	-3.94798
BPIFA1	-0.273018	2.82499	-4.07157	5.40338e-05	0.000414216	1.34478
BPIFA2	-0.0156186	2.42769	-0.313013	0.754397	0.831938	-6.65977
BPIFA3	-0.0227473	2.55827	-0.506478	0.612737	0.721065	-6.58154
BPIFB1	0.071133	3.955	1.69187	0.0912749	0.174066	-5.29906
BPIFB2	0.0508853	4.31284	0.985938	0.324626	0.456073	-6.22873
BPIFB4	-0.0321679	2.67879	-0.618995	0.536193	0.657443	-6.51906
BPIFB6	0.0103107	2.73371	0.210188	0.833604	0.889408	-6.68633
BPIFC	0.190865	2.75785	4.14663	3.94469e-05	0.000321	1.63952
BPNT1	0.0676032	4.38726	0.558141	0.57699	0.690739	-6.5544
BPNT2	-0.322494	8.16277	-4.83344	1.77309e-06	2.45488e-05	4.56733
BPTF	-0.126429	8.26182	-1.30282	0.193216	0.308101	-5.87163
BRAF	0.326807	6.52744	3.41725	0.000682546	0.00338661	-1.00872
BRAP	0.242371	7.88909	3.15597	0.00169307	0.00711457	-1.83885
BRAT1	0.145285	4.9481	2.15747	0.0314302	0.0758635	-4.42081
BRCA1	0.0897393	4.91988	1.04513	0.296454	0.424625	-6.16951
BRCC3	0.146562	6.71105	2.53761	0.0114544	0.0340066	-3.54926
BRD1	0.0746094	8.0178	1.21093	0.226478	0.346844	-5.98532
BRD2	-0.0394572	9.39076	-0.351405	0.725428	0.809636	-6.64719
BRD3	-0.208857	9.67416	-5.06127	5.80329e-07	9.40936e-06	5.62899
BRD4	-0.282462	10.2778	-4.31321	1.92862e-05	0.000176581	2.31153
BRD7	-0.10671	8.80297	-1.86416	0.0628666	0.130623	-4.99849
BRD8	0.188862	8.77874	3.39374	0.000742491	0.00362081	-1.086
BRD9	-0.220256	7.89837	-3.63477	0.000306116	0.00175008	-0.269569
BRDT	0.0337267	2.67256	0.697077	0.486069	0.612798	-6.46838
BRF1	0.123884	5.47934	2.13168	0.0335053	0.0796651	-4.47493
BRF2	0.155086	6.43182	2.98713	0.00295009	0.0112749	-2.34154
BRI3	0.449218	9.64606	5.72446	1.76256e-08	4.96699e-07	8.96823
BRI3BP	-0.435804	7.34978	-4.53562	7.14967e-06	7.70732e-05	3.24701
BRICD5	0.356953	5.56426	3.13527	0.00181481	0.00753464	-1.90192
BRINP1	-0.0397815	3.78775	-0.745284	0.456439	0.586467	-6.43409
BRINP2	-0.175602	2.9132	-2.35965	0.0186638	0.0501883	-3.97446
BRINP3	-0.154932	1.88718	-4.66427	3.95087e-06	4.75837e-05	3.80789
BRIP1	-0.173806	1.86451	-5.01136	7.43945e-07	1.16128e-05	5.39262
BRIX1	-0.322997	6.75458	-4.52006	7.67448e-06	8.15164e-05	3.18011
BRK1	-0.0749833	9.94056	-2.29851	0.0219316	0.0568444	-4.11356
BRME1	0.230509	4.88691	4.04922	5.92849e-05	0.000445673	1.25801
BRMS1	0.295903	7.45464	3.76737	0.000184006	0.00114131	0.202215
BRMS1L	-0.477365	5.59374	-4.08527	5.10359e-05	0.000396387	1.39821
BROX	-0.00977717	9.55981	-0.222095	0.824328	0.882943	-6.68379
BRPF1	0.0696436	7.0166	1.17861	0.239096	0.361871	-6.02333
BRPF3	-0.031298	6.49713	-0.443613	0.657508	0.756638	-6.61101
BRS3	-0.0397906	1.86231	-0.859409	0.390514	0.524263	-6.3438
BRSK1	0.182872	4.38606	2.49488	0.0129115	0.0373302	-3.6541
BRSK2	-0.057636	3.98968	-0.947692	0.34373	0.476482	-6.26517
BRWD1	0.0946145	6.48971	0.985129	0.325023	0.45627	-6.22952
BRWD3	-0.0370047	8.02897	-0.365912	0.714581	0.800785	-6.64205
BSCL2	0.296297	7.50183	3.3406	0.00089653	0.00421949	-1.2588
BSDC1	-0.217938	8.39227	-3.81718	0.000151379	0.000971111	0.383597
BSG	-0.249738	7.89851	-1.42026	0.156136	0.26233	-5.71435
BSN	0.123426	2.80899	2.39341	0.0170492	0.0466581	-3.89613
BSND	-0.0559358	4.65789	-1.09573	0.27371	0.399707	-6.11615
BSPRY	-0.037341	3.94672	-0.644158	0.519759	0.642816	-6.50339
BST1	0.0951097	9.09718	1.00392	0.315889	0.446638	-6.2111
BST2	-0.00701928	7.51306	-0.0529066	0.957827	0.972734	-6.70675
BTAF1	-0.318645	8.87006	-4.13513	4.14077e-05	0.000333819	1.59405
BTBD1	0.0200426	9.92727	0.284858	0.775867	0.848154	-6.66808
BTBD10	0.00892994	8.97558	0.126242	0.89959	0.933294	-6.70027
BTBD11	-0.117468	6.71068	-1.13649	0.256278	0.380949	-6.07134
BTBD16	-0.255594	2.85408	-5.15055	3.70235e-07	6.52811e-06	6.05711
BTBD17	0.222541	4.09209	4.07737	5.27432e-05	0.000406475	1.36741
BTBD2	0.131283	5.02682	2.22177	0.0267323	0.0668833	-4.28312
BTBD3	0.0111828	4.35655	0.15354	0.878032	0.919255	-6.6965
BTBD6	0.291283	7.3552	3.95835	8.60551e-05	0.000607614	0.909819
BTBD7	-0.353891	8.86094	-4.62213	4.80553e-06	5.56228e-05	3.62258
BTBD8	-0.0619564	2.35871	-1.5247	0.127946	0.225949	-5.56316
BTBD9	0.382654	5.75233	4.85085	1.63048e-06	2.28727e-05	4.64691
BTC	-0.149757	1.72706	-4.40186	1.30521e-05	0.000127035	2.67915
BTD	-0.0634419	6.02517	-1.12708	0.260234	0.385437	-6.08183
BTF3	-0.200653	11.504	-4.35706	1.59124e-05	0.000149209	2.49251
BTF3L4	-0.296214	7.6829	-5.30573	1.66891e-07	3.33823e-06	6.8172
BTG1	0.0229957	10.7217	0.498497	0.618346	0.725263	-6.58549
BTG2	0.0618375	9.62333	0.976587	0.329231	0.461364	-6.23777
BTG3	0.103617	4.0173	0.814532	0.415716	0.548251	-6.38083
BTG4	0.232304	2.69306	4.64773	4.26721e-06	5.04399e-05	3.73499
BTK	-0.00773066	8.50786	-0.120051	0.904489	0.9369	-6.70102
BTLA	-0.580769	5.43793	-4.41871	1.21091e-05	0.000119902	2.74982
BTN1A1	0.123672	3.23024	1.80684	0.0713697	0.144011	-5.10168
BTN2A1	0.178283	9.44504	2.37123	0.0180956	0.0489913	-3.94772
BTN2A2	-0.00387319	7.44802	-0.0460001	0.963328	0.976461	-6.70709
BTN3A1	0.174197	9.57041	2.10357	0.0358996	0.0840802	-4.53318
BTN3A2	0.282264	8.93539	2.76795	0.00584383	0.0196762	-2.95424
BTN3A3	-0.0114703	9.21764	-0.131197	0.895671	0.930623	-6.69964
BTNL3	0.349042	6.65362	0.83536	0.403902	0.536679	-6.36389
BTNL8	0.356002	7.95848	0.919682	0.358169	0.491209	-6.29095
BTRC	-0.124478	6.82339	-1.62993	0.103727	0.192443	-5.40009
BUB1	0.28202	3.79788	4.96499	9.35304e-07	1.41156e-05	5.17491
BUB1B	0.0644009	4.22047	1.00802	0.313919	0.444286	-6.20704
BUB3	-0.270734	9.65427	-3.38464	0.000766977	0.00371858	-1.11576
BUD13	-0.11344	7.01848	-1.67695	0.0941573	0.178509	-5.32373
BUD23	-0.0558262	7.46157	-0.577336	0.563964	0.680661	-6.54365
BUD31	0.198432	9.91675	2.9166	0.00369276	0.013507	-2.54361
BVES	0.120475	2.58768	2.29531	0.0221157	0.0572097	-4.12075
BYSL	0.057182	4.74554	0.713525	0.475844	0.603792	-6.45694
BZW1	-0.151765	9.92068	-3.06465	0.00229329	0.00915134	-2.11405
BZW2	-0.363097	8.26211	-6.37493	4.06688e-10	1.96221e-08	12.5916
C10orf53	-0.0408254	4.08845	-0.693737	0.488159	0.614606	-6.47067
C10orf62	-0.0286519	3.15974	-0.54648	0.584972	0.697568	-6.56076
C10orf67	-0.150236	6.40206	-2.03352	0.0425112	0.0958488	-4.67505
C10orf71	0.126281	4.5489	2.161	0.0311551	0.0754187	-4.41336
C10orf82	-0.0311819	4.38285	-0.372711	0.709517	0.796441	-6.63957
C10orf88	-0.0628304	6.54534	-0.614174	0.539371	0.659591	-6.522
C10orf90	-0.0842684	3.45369	-1.32753	0.18492	0.29861	-5.83966
C10orf99	-0.200976	3.34176	-2.63195	0.00874381	0.0273515	-3.31162
C11orf1	-0.00908259	6.48413	-0.0966076	0.923076	0.949269	-6.70353
C11orf21	0.140829	9.47595	2.04657	0.0412064	0.09366	-4.64897
C11orf24	-0.0136563	6.47172	-0.220883	0.825271	0.883406	-6.68405
C11orf49	0.16996	6.21355	1.82899	0.0679778	0.138726	-5.06218
C11orf52	0.204488	4.18261	5.30515	1.67397e-07	3.34416e-06	6.81431
C11orf53	0.0848196	4.57488	1.22191	0.222301	0.342342	-5.97217
C11orf54	0.0175002	8.42512	0.265358	0.79084	0.859271	-6.67338
C11orf58	-0.166011	8.07795	-2.69806	0.00720296	0.0233338	-3.14008
C11orf68	0.473126	6.89888	5.63142	2.94032e-08	7.72539e-07	8.47778
C11orf71	-0.0694934	5.88264	-0.941742	0.346766	0.479521	-6.27071
C11orf80	-0.045036	5.23732	-0.618967	0.536211	0.657443	-6.51908
C11orf86	0.0177612	4.88886	0.307754	0.758394	0.834904	-6.66139
C12orf29	-0.154745	6.91929	-1.83602	0.0669308	0.137223	-5.04956
C12orf4	0.0274373	7.32734	0.461591	0.644569	0.746594	-6.60298
C12orf40	-0.0396011	2.83687	-0.826993	0.408624	0.541363	-6.37075
C12orf42	-0.225105	4.59095	-1.76073	0.0788773	0.155682	-5.18239
C12orf43	-0.0310527	5.48717	-0.352687	0.724468	0.809018	-6.64674
C12orf50	-0.0941541	2.78088	-2.08561	0.0375052	0.0869859	-4.57002
C12orf54	0.114528	4.69048	1.40785	0.159777	0.266943	-5.7316
C12orf57	0.292938	7.8121	2.73291	0.0064933	0.021494	-3.048
C12orf60	0.11658	2.94711	1.52375	0.128185	0.226295	-5.56459
C12orf73	-0.0253181	5.27043	-0.211535	0.832554	0.888712	-6.68605
C12orf76	-0.205542	7.9384	-2.69671	0.00723193	0.0233991	-3.14364
C14orf119	0.0122782	9.54408	0.262634	0.792938	0.860728	-6.67409
C14orf178	0.161331	3.79199	3.00696	0.00276741	0.0106793	-2.28388
C14orf180	-0.342208	5.02728	-3.36604	0.000819424	0.00391563	-1.17641
C14orf28	-0.287494	6.49546	-4.39396	1.35175e-05	0.000130598	2.64614
C14orf39	-0.0683225	1.9065	-1.91789	0.0556774	0.118658	-4.89889
C14orf93	0.250637	6.16878	3.09758	0.00205737	0.00837145	-2.01573
C15orf39	0.55401	8.48694	6.23323	9.50785e-10	4.05855e-08	11.7737
C15orf40	-0.140664	5.33036	-1.25482	0.210113	0.328562	-5.93205
C15orf48	-0.0107022	3.92925	-0.105383	0.916113	0.944773	-6.70265
C15orf62	0.063492	4.18577	1.19544	0.232463	0.354053	-6.00366
C16orf46	-0.247419	4.44743	-2.41246	0.0161934	0.044739	-3.85144
C16orf54	-0.226852	10.5195	-3.52376	0.000463284	0.00246208	-0.652209
C16orf72	0.0192738	9.58094	0.317869	0.750713	0.829196	-6.65826
C16orf74	-0.13531	5.81578	-1.99468	0.0466036	0.10319	-4.75167
C16orf78	-0.0179565	2.71453	-0.402485	0.687494	0.77957	-6.62818
C16orf82	-0.0730342	3.32955	-1.27296	0.203607	0.320687	-5.90949
C16orf86	0.0467117	5.56847	0.65767	0.511044	0.636166	-6.49471
C16orf87	-0.326586	4.20508	-3.91	0.000104623	0.000713673	0.727567
C16orf89	0.216345	4.68435	4.11865	4.43802e-05	0.000354019	1.52908
C16orf91	0.0683845	6.49237	1.20759	0.227759	0.348121	-5.98929
C17orf100	-0.00724343	3.70986	-0.093869	0.92525	0.950931	-6.70379
C17orf49	0.205853	8.93954	2.18169	0.0295833	0.0724208	-4.36941
C17orf50	0.105741	3.82521	2.46246	0.0141246	0.0400737	-3.7325
C17orf58	0.104411	5.29918	1.32188	0.186794	0.300995	-5.84703
C17orf64	-0.318432	4.93056	-4.09356	4.92989e-05	0.000385529	1.43064
C17orf67	0.114418	4.59441	1.3303	0.184006	0.297392	-5.83604
C17orf75	-0.229931	4.75361	-2.39347	0.0170462	0.0466581	-3.89598
C17orf78	-0.00911957	2.80975	-0.185393	0.852994	0.902094	-6.69117
C17orf80	-0.0774214	6.82374	-1.44982	0.147717	0.251896	-5.67264
C17orf97	0.145689	3.71881	0.731145	0.465023	0.593419	-6.44438
C17orf98	0.00160772	1.85488	0.0448884	0.964214	0.976728	-6.70714
C18orf21	-0.257248	8.11292	-4.61342	5.00303e-06	5.7515e-05	3.58448
C18orf25	-0.0403857	8.685	-0.58594	0.558172	0.675629	-6.53871
C18orf32	0.0565688	7.67144	0.602699	0.546974	0.666227	-6.52888
C18orf54	0.0218529	3.64012	0.209663	0.834013	0.889786	-6.68644
C19orf12	0.0506874	8.22094	0.592614	0.553699	0.672207	-6.53483
C19orf18	0.0281424	5.20312	0.43935	0.660592	0.759089	-6.61287
C19orf25	0.309011	6.06271	5.07639	5.38052e-07	8.83182e-06	5.70101
C19orf33	-0.284681	6.00554	-2.08992	0.0371137	0.0863294	-4.56119
C19orf44	-0.0609917	7.59573	-0.822606	0.411112	0.543846	-6.37432
C19orf47	0.0489874	4.31523	0.729011	0.466326	0.594654	-6.44592
C19orf48	0.135654	5.41543	2.24014	0.0255071	0.064413	-4.24304
C19orf53	-0.0868238	9.09702	-1.03349	0.301859	0.430445	-6.18142
C19orf54	0.0561471	7.46489	0.72836	0.466724	0.595065	-6.44639
C19orf73	0.0330967	3.14545	0.669713	0.50334	0.628921	-6.48682
C1D	0.162181	6.72029	1.65006	0.0995391	0.186085	-5.36766
C1GALT1	0.558366	6.5743	4.79814	2.09988e-06	2.8167e-05	4.40683
C1GALT1C1	-0.0254915	7.54072	-0.34668	0.728973	0.812339	-6.64881
C1orf100	0.0581406	4.75826	0.99	0.322638	0.453963	-6.22478
C1orf105	-0.0172496	2.92874	-0.295905	0.767422	0.842159	-6.66492
C1orf109	-0.0178227	2.92215	-0.191124	0.848504	0.89898	-6.6901
C1orf112	0.0591281	5.70896	0.836912	0.40303	0.536004	-6.36261
C1orf115	0.267154	4.41807	3.37466	0.000794728	0.00383096	-1.14836
C1orf116	0.178529	4.54168	1.79591	0.0730945	0.146742	-5.12101
C1orf122	0.123964	6.33205	1.34971	0.177702	0.289657	-5.81046
C1orf127	0.0146457	4.74476	0.214813	0.829998	0.886631	-6.68536
C1orf131	-0.470323	6.83148	-5.45479	7.62034e-08	1.7333e-06	7.56628
C1orf158	-0.0886591	3.27825	-1.45855	0.145296	0.248728	-5.66015
C1orf159	-0.0503555	3.35023	-0.736879	0.461531	0.590477	-6.44023
C1orf162	0.204082	9.97613	3.1291	0.00185264	0.00765778	-1.92065
C1orf174	-0.0263312	7.1631	-0.334093	0.738445	0.820192	-6.65304
C1orf194	0.000678669	3.44689	0.00658577	0.994748	0.996688	-6.70811
C1orf198	0.060198	6.29426	0.520928	0.602641	0.712807	-6.57421
C1orf21	-0.315369	5.56349	-2.46004	0.0142188	0.0402905	-3.7383
C1orf210	-0.0368762	3.12582	-0.849324	0.396095	0.529701	-6.35229
C1orf216	0.0748771	6.50747	1.0175	0.309394	0.439248	-6.19758
C1orf226	0.123952	3.18077	1.35894	0.17476	0.286504	-5.79816
C1orf35	0.109906	6.24898	1.87968	0.0607149	0.127164	-4.97
C1orf43	-0.0199712	9.70833	-0.389032	0.697413	0.786919	-6.63344
C1orf50	0.172032	7.21851	2.23532	0.0258234	0.0650775	-4.25357
C1orf52	-0.174194	8.80717	-3.00357	0.00279787	0.0107785	-2.29376
C1orf53	-0.100683	5.0835	-1.40474	0.160702	0.268122	-5.73591
C1orf54	0.027142	6.37272	0.259494	0.795358	0.862238	-6.6749
C1orf56	-0.0212476	7.16228	-0.237198	0.812597	0.874378	-6.68036
C1orf68	0.344732	4.75321	6.18544	1.26165e-09	5.19069e-08	11.5014
C1orf74	0.285661	3.37844	4.61285	5.01623e-06	5.76251e-05	3.58199
C1orf87	-0.0765862	2.43084	-0.724914	0.468833	0.596943	-6.44886
C1orf94	0.0137778	2.46599	0.26167	0.79368	0.861094	-6.67434
C1QA	0.421073	4.90581	3.90525	0.000106642	0.000723458	0.709753
C1QB	0.395557	4.26958	3.5359	0.000442993	0.00237886	-0.610919
C1QBP	-0.408818	7.12851	-4.39516	1.34457e-05	0.000130063	2.65115
C1QC	0.28678	4.01738	3.54943	0.000421363	0.0022818	-0.564749
C1QL1	0.101733	3.63262	2.22154	0.0267474	0.0668875	-4.2836
C1QTNF1	-0.0409313	4.05101	-0.462312	0.644053	0.746373	-6.60265
C1QTNF2	0.0612119	3.50644	1.04397	0.296989	0.425277	-6.1707
C1QTNF3	0.201973	5.42562	2.58764	0.00993595	0.0303589	-3.4243
C1QTNF4	0.0519467	5.16021	0.929241	0.353199	0.486305	-6.28224
C1QTNF6	0.141004	4.73026	2.2139	0.0272722	0.0679011	-4.30017
C1QTNF7	0.0563839	2.70966	1.50472	0.133009	0.232722	-5.59291
C1R	0.250367	5.35571	3.47065	0.000562733	0.0028819	-0.831295
C1RL	0.295066	7.95479	3.08155	0.00216927	0.00876183	-2.06371
C1S	0.205264	3.51676	3.48534	0.000533392	0.00276274	-0.782014
C2	0.569813	5.02287	4.90116	1.27791e-06	1.85843e-05	4.87829
C20orf141	0.264909	5.47942	4.43701	1.11588e-05	0.000112166	2.82688
C20orf173	0.0292096	4.03963	0.629778	0.529119	0.651507	-6.51242
C20orf204	-0.168736	4.55171	-2.29098	0.0223671	0.0577755	-4.13046
C20orf27	0.022324	6.4736	0.260219	0.794799	0.861808	-6.67471
C20orf85	-0.129994	2.59094	-2.62911	0.00881633	0.0275233	-3.31892
C20orf96	-0.0126867	4.00298	-0.176599	0.859893	0.906459	-6.69274
C21orf58	0.108807	6.00891	1.86774	0.0623655	0.129853	-4.99195
C21orf62	0.125299	4.60718	2.24963	0.0248935	0.063164	-4.22222
C21orf91	0.268025	7.19695	3.35526	0.000851297	0.00403764	-1.21138
C22orf15	-0.175409	3.85043	-2.33171	0.0201	0.0531879	-4.03847
C22orf23	-0.0131946	3.19561	-0.262776	0.792828	0.860667	-6.67405
C22orf39	0.495061	5.86269	6.51007	1.78347e-10	9.72479e-09	13.3862
C2CD2	0.0273334	6.57613	0.335693	0.737239	0.819486	-6.65251
C2CD2L	0.402927	8.11921	4.40514	1.28631e-05	0.000125494	2.69289
C2CD3	0.141308	7.54362	2.75984	0.00598869	0.0200847	-2.97604
C2CD4B	0.0185241	5.47614	0.258299	0.796279	0.862847	-6.6752
C2CD4C	-0.0184274	4.484	-0.295171	0.767982	0.842483	-6.66513
C2CD5	-0.126071	7.47865	-1.83318	0.0673523	0.137874	-5.05467
C2CD6	-0.194411	3.05152	-3.6565	0.000281915	0.00163105	-0.193357
C2orf15	0.0126051	2.35101	0.321652	0.747847	0.827058	-6.65707
C2orf16	-0.008819	2.83049	-0.19389	0.846338	0.897344	-6.68958
C2orf42	-0.0893962	6.96106	-1.56456	0.118299	0.212813	-5.50266
C2orf49	-0.330175	8.47154	-4.38391	1.41334e-05	0.000135562	2.60416
C2orf50	0.0219048	4.27174	0.508064	0.611625	0.720129	-6.58074
C2orf68	-0.193468	7.93578	-1.71714	0.086554	0.167186	-5.25678
C2orf69	-0.0385045	8.28323	-0.561916	0.574417	0.688567	-6.55231
C2orf73	0.0961362	3.86755	1.50007	0.134207	0.234178	-5.59977
C2orf76	-0.0361585	6.40042	-0.38882	0.697569	0.787039	-6.63352
C2orf80	-0.135069	2.76701	-2.48629	0.0132238	0.0380601	-3.67498
C2orf88	0.449111	8.07386	3.23057	0.00131425	0.0057885	-1.6083
C3	-0.0131267	4.85569	-0.109132	0.913141	0.943128	-6.70226
C3AR1	0.191292	8.60317	1.4451	0.149038	0.253597	-5.67936
C3orf14	-0.0201407	4.93675	-0.181494	0.856051	0.903969	-6.69188
C3orf18	0.0697559	5.65101	1.06816	0.285949	0.412969	-6.14553
C3orf20	-0.100112	3.81913	-1.49435	0.135697	0.236178	-5.60819
C3orf22	-0.109757	4.28095	-1.50272	0.133524	0.233342	-5.59587
C3orf33	-0.206321	3.58308	-2.27763	0.0231568	0.0594682	-4.16025
C3orf35	0.132693	2.6339	2.6622	0.00800558	0.0254726	-3.23366
C3orf38	0.0245012	6.0438	0.205485	0.837275	0.892113	-6.68729
C3orf52	-0.054547	3.53262	-1.1628	0.24545	0.36902	-6.04156
C3orf56	0.0233488	2.15048	0.552131	0.581098	0.693975	-6.55769
C3orf62	-0.315065	7.2968	-3.00989	0.00274136	0.0106096	-2.27534
C3orf70	-0.0181325	2.12195	-0.334064	0.738467	0.820192	-6.65305
C4BPA	0.445565	5.86569	1.30162	0.193627	0.308571	-5.87318
C4BPB	0.230011	4.96447	3.95515	8.7183e-05	0.000613989	0.897665
C4orf19	-0.135119	3.02932	-2.57639	0.0102606	0.0311477	-3.45259
C4orf3	-0.0150925	9.99244	-0.220756	0.82537	0.883406	-6.68408
C4orf33	-0.117909	5.84314	-1.09275	0.275015	0.401098	-6.11936
C4orf36	0.0210054	2.37069	0.436232	0.662851	0.760697	-6.61421
C4orf45	0.0986056	2.80225	0.786459	0.43196	0.563281	-6.40299
C4orf46	-0.588029	6.04301	-5.38062	1.12814e-07	2.41103e-06	7.19124
C4orf48	0.524605	7.64658	4.25388	2.49526e-05	0.000219864	2.06936
C5	0.199509	4.605	1.94997	0.051721	0.112132	-4.83807
C5AR1	0.143482	11.1886	2.39156	0.0171342	0.046843	-3.90044
C5AR2	0.472051	5.66238	6.06932	2.49045e-09	9.44119e-08	10.8472
C5orf15	-0.228469	9.0428	-4.47171	9.55009e-06	9.79115e-05	2.97372
C5orf22	-0.27469	5.88108	-2.74351	0.00629025	0.0209263	-3.01975
C5orf24	-0.156117	7.62111	-2.44604	0.0147764	0.0416039	-3.77181
C5orf34	-0.21298	2.995	-2.28855	0.0225091	0.0580953	-4.1359
C5orf46	-0.0132946	5.04286	-0.217958	0.827548	0.884859	-6.68469
C5orf49	0.253301	2.32469	5.83283	9.62716e-09	2.91969e-07	9.54834
C5orf51	-0.59259	8.33959	-7.16338	2.73202e-12	2.68514e-10	17.4236
C6	-0.057877	3.00475	-1.0591	0.290048	0.417566	-6.15502
C6orf118	-0.020841	4.22259	-0.372832	0.709427	0.796411	-6.63953
C6orf120	0.10513	7.47215	1.5886	0.112763	0.20526	-5.46541
C6orf136	-0.105339	7.03067	-1.71165	0.0875626	0.168582	-5.26602
C6orf141	0.0575777	3.27215	1.10947	0.267744	0.393127	-6.10122
C6orf15	0.075019	3.96343	1.39045	0.164991	0.273644	-5.75554
C6orf201	-0.159903	4.00433	-2.50088	0.0126976	0.0368118	-3.63949
C6orf223	-0.055196	4.53546	-0.950106	0.342503	0.475061	-6.26291
C6orf47	0.0613224	8.57269	1.2189	0.223439	0.34343	-5.97578
C6orf52	0.162453	4.29757	2.12303	0.0342271	0.0809632	-4.49294
C6orf58	-0.112486	2.39814	-2.51414	0.0122355	0.0357587	-3.60706
C6orf62	-0.263723	10.9454	-5.62393	3.06297e-08	7.99484e-07	8.43863
C6orf89	0.126883	8.69509	1.91151	0.0564933	0.119963	-4.91086
C7orf26	0.136911	7.73699	1.90138	0.057809	0.122252	-4.92978
C7orf31	-0.117039	5.83804	-1.29995	0.194197	0.309294	-5.87531
C7orf50	0.208104	5.80038	2.94947	0.00332765	0.0124152	-2.45001
C7orf57	0.107281	1.82958	2.30147	0.0217626	0.0564799	-4.10691
C7orf61	0.305501	6.42687	3.30915	0.00100119	0.00461789	-1.35985
C8B	0.0159187	3.75594	0.352579	0.724548	0.80905	-6.64678
C8G	0.0824665	3.56543	1.47213	0.141595	0.244256	-5.64059
C8orf33	0.0593615	4.97705	0.739712	0.459811	0.589367	-6.43817
C8orf34	0.0393413	2.24178	0.959632	0.33769	0.470197	-6.25395
C8orf37	-0.42902	4.05169	-4.08197	5.17436e-05	0.000399933	1.38532
C8orf48	0.0214923	1.75908	0.745451	0.456339	0.586427	-6.43397
C8orf58	0.362625	7.20948	5.5669	4.17574e-08	1.04047e-06	8.14185
C8orf74	-0.0218095	5.36018	-0.346534	0.729083	0.812405	-6.64886
C8orf76	0.0781065	7.56241	1.2232	0.221813	0.341872	-5.97062
C9orf116	0.208445	3.67932	3.77687	0.000177308	0.00110666	0.236654
C9orf131	-0.217926	3.79232	-2.55877	0.0107888	0.0324227	-3.49671
C9orf135	0.0131642	2.65398	0.133763	0.893642	0.929182	-6.6993
C9orf152	-0.12098	2.15964	-2.54828	0.0111142	0.0331262	-3.5228
C9orf24	-0.0703463	4.17106	-1.16688	0.2438	0.367036	-6.03688
C9orf40	-0.0120014	5.9119	-0.167241	0.867246	0.9121	-6.69433
C9orf43	-0.00755311	2.49885	-0.184594	0.85362	0.902595	-6.69132
C9orf47	0.268675	4.38123	2.31546	0.020979	0.0549569	-4.07536
C9orf50	0.0104784	5.46081	0.176455	0.860006	0.906462	-6.69277
C9orf57	-0.0268998	1.88124	-0.618496	0.536521	0.657624	-6.51937
C9orf64	-0.328343	8.65876	-3.97961	7.89209e-05	0.000568845	0.990615
C9orf72	-0.0829332	9.01541	-0.995563	0.31993	0.451119	-6.21933
C9orf78	0.0130843	9.82967	0.126663	0.899256	0.93307	-6.70022
C9orf85	-0.0866999	5.97781	-1.13814	0.255591	0.380116	-6.0695
CA1	-0.149561	9.0952	-0.68015	0.496715	0.622683	-6.47988
CA10	-0.0432026	3.1852	-0.838905	0.401911	0.534695	-6.36096
CA11	0.0789648	3.66689	1.4779	0.140045	0.242237	-5.63222
CA12	-0.0851933	4.86724	-1.62733	0.104277	0.193305	-5.40424
CA13	-0.0156391	4.66319	-0.176622	0.859874	0.906459	-6.69274
CA2	-0.180032	7.83266	-1.2945	0.196072	0.311468	-5.88227
CA3	0.107659	2.81727	1.8195	0.0694143	0.140917	-5.07916
CA4	0.467418	6.71467	3.62437	0.000318384	0.00180724	-0.305911
CA5B	0.252601	5.18814	2.38199	0.0175809	0.0478583	-3.92274
CA6	-0.122392	5.08548	-1.02093	0.307767	0.437406	-6.19413
CA8	0.0338593	3.76897	0.721422	0.470977	0.599192	-6.45135
CA9	0.17593	4.8151	3.11494	0.00194214	0.00796156	-1.96346
CAAP1	-0.0376059	5.24731	-0.439805	0.660263	0.758927	-6.61267
CAB39	-0.0418144	10.9991	-0.831101	0.406301	0.539318	-6.36739
CAB39L	0.293921	4.41536	4.53321	7.22879e-06	7.77681e-05	3.23662
CABIN1	0.203185	7.56999	2.07091	0.0388639	0.0894077	-4.59991
CABLES1	0.00877168	5.12379	0.138649	0.889781	0.926196	-6.69865
CABLES2	0.0571128	5.80122	0.647712	0.517459	0.641128	-6.50112
CABP1	0.200723	4.68689	3.30856	0.00100324	0.00462334	-1.36172
CABP2	0.106888	4.25201	2.13516	0.0332186	0.0791776	-4.46767
CABP4	-0.105608	4.76006	-1.84979	0.0649154	0.13387	-5.02466
CABP5	0.21128	5.24639	1.69038	0.0915585	0.174461	-5.30153
CABP7	0.0940934	5.52386	0.932371	0.351581	0.484828	-6.27937
CABS1	0.179323	2.85953	2.88104	0.00412863	0.0147556	-2.64374
CABYR	-0.173035	4.22489	-2.46468	0.0140383	0.0399027	-3.72716
CACFD1	-0.0336406	6.75221	-0.433124	0.665106	0.762296	-6.61555
CACHD1	-0.0766141	4.66881	-1.19079	0.234284	0.356156	-6.00913
CACNA1A	-0.349065	6.69709	-2.57293	0.0103625	0.0313853	-3.46128
CACNA1B	0.0510134	4.43366	1.09552	0.2738	0.399787	-6.11637
CACNA1C	0.0219213	5.07154	0.395833	0.692392	0.783418	-6.6308
CACNA1D	-0.0671368	5.35982	-0.5071	0.612302	0.720759	-6.58123
CACNA1E	0.743106	5.70068	4.2986	2.05556e-05	0.000186594	2.25158
CACNA1G	0.026373	5.14976	0.334212	0.738355	0.820192	-6.653
CACNA1H	-0.0301148	5.47043	-0.373583	0.708868	0.795896	-6.63925
CACNA1I	0.485945	6.1738	4.34989	1.64222e-05	0.000153357	2.46282
CACNA1S	0.0318865	4.31365	0.685382	0.493411	0.619565	-6.47635
CACNA2D1	0.0155614	3.88772	0.397228	0.691364	0.782589	-6.63026
CACNA2D2	0.0944553	5.21499	1.28023	0.201039	0.317459	-5.90035
CACNA2D3	-0.495256	6.71491	-4.16924	3.58457e-05	0.000296486	1.72929
CACNA2D4	0.280816	5.61076	3.02865	0.00257953	0.0100788	-2.2204
CACNB1	0.0344272	5.25595	0.621042	0.534846	0.656275	-6.51781
CACNB2	-0.159373	6.68131	-1.95143	0.0515472	0.111817	-4.83529
CACNB3	0.0774054	4.72051	1.01757	0.309362	0.439248	-6.19751
CACNB4	-0.141615	3.70549	-1.13929	0.255111	0.379576	-6.0682
CACNG1	0.0587663	4.27249	1.13412	0.257271	0.382151	-6.07399
CACNG3	0.0328007	4.31063	0.577793	0.563656	0.680456	-6.54339
CACNG4	-0.174863	6.06051	-2.21531	0.0271747	0.0676797	-4.29712
CACNG5	-0.138579	4.01093	-2.56878	0.0104859	0.0316384	-3.47168
CACNG6	0.0269288	3.19889	0.318533	0.750209	0.828812	-6.65805
CACNG8	-0.122013	4.76385	-1.85296	0.064459	0.133167	-5.01891
CACTIN	-0.0607138	6.25833	-0.93463	0.350416	0.483603	-6.27729
CACUL1	0.0338783	9.35343	0.551789	0.581332	0.694068	-6.55788
CACYBP	0.121478	8.59807	1.61363	0.10722	0.19745	-5.42605
CAD	0.247911	5.31989	2.7729	0.00575704	0.0194574	-2.94091
CADM1	0.00159668	5.06993	0.027326	0.97821	0.985977	-6.70777
CADM2	0.128091	2.91845	1.58001	0.114719	0.208106	-5.4788
CADM3	-0.0753165	5.51332	-1.12965	0.259149	0.384221	-6.07898
CADM4	0.0544508	5.58332	0.808996	0.418891	0.551189	-6.38526
CADPS	-0.0297241	2.59533	-0.566716	0.571154	0.686229	-6.54964
CADPS2	0.0662552	3.89938	1.32174	0.186842	0.301004	-5.84721
CAGE1	-0.0707777	2.45284	-1.81014	0.0708553	0.143165	-5.09582
CALB2	-0.0302656	2.95109	-0.549627	0.582813	0.69567	-6.55905
CALCA	-0.0803165	5.33406	-1.2265	0.22057	0.340566	-5.96663
CALCB	-0.0024994	2.63694	-0.0554278	0.955819	0.9715	-6.70662
CALCOCO1	0.0238645	8.74014	0.439773	0.660286	0.758927	-6.61268
CALCOCO2	0.0574262	9.16072	1.08246	0.279555	0.406083	-6.13038
CALCR	0.047143	3.81588	1.00936	0.313273	0.443608	-6.2057
CALCRL	-0.048911	2.78923	-0.923298	0.356284	0.489494	-6.28766
CALD1	0.0838768	7.73059	0.43299	0.665203	0.762353	-6.6156
CALHM1	0.118289	3.40247	1.99634	0.0464222	0.102915	-4.74843
CALHM2	0.0889156	5.97459	1.03075	0.303141	0.43195	-6.18421
CALHM4	-0.107278	2.68496	-2.03478	0.0423836	0.0956664	-4.67253
CALHM5	0.0354172	4.5318	0.596555	0.551067	0.669857	-6.53252
CALHM6	0.203899	9.48687	1.33245	0.1833	0.296489	-5.83322
CALM1	-0.0749344	10.9415	-1.30945	0.190964	0.305764	-5.86311
CALM2	-0.0522363	11.0223	-1.27046	0.204495	0.32164	-5.91262
CALM3	-0.180713	10.9364	-2.87274	0.00423696	0.0150818	-2.66695
CALML3	-0.117889	4.68908	-2.09206	0.0369213	0.0859572	-4.55682
CALML4	-0.173294	7.5274	-2.37368	0.0179771	0.0487639	-3.94204
CALML5	-0.0758054	4.53403	-1.20902	0.227207	0.347664	-5.98758
CALML6	0.0685245	3.27588	1.37048	0.171133	0.281895	-5.78266
CALN1	0.123444	4.0045	2.43994	0.0150254	0.0421633	-3.78636
CALR	-0.210616	8.39254	-2.96632	0.00315364	0.0119043	-2.40166
CALR3	-0.0754124	3.87851	-1.71417	0.0870988	0.167942	-5.26179
CALU	-0.47032	7.5521	-8.54424	1.46733e-16	3.9598e-14	26.9636
CALY	-0.0334812	3.83811	-0.616073	0.538118	0.658666	-6.52084
CAMK1	-0.504943	7.2254	-4.35678	1.59321e-05	0.000149306	2.49134
CAMK1D	0.0532458	8.26146	0.616548	0.537805	0.658484	-6.52055
CAMK1G	0.0889413	2.95603	1.5841	0.113784	0.206812	-5.47243
CAMK2A	-0.0916927	4.5501	-1.35857	0.174876	0.286606	-5.79865
CAMK2B	0.0961757	4.83258	1.51152	0.131268	0.230511	-5.58282
CAMK2D	-0.131927	8.03297	-1.55123	0.12146	0.217315	-5.52306
CAMK2G	0.220949	8.52559	3.48415	0.000535711	0.00277205	-0.786008
CAMK2N1	-0.115627	6.97384	-1.07546	0.282672	0.409639	-6.13782
CAMK4	-0.0914957	6.84111	-0.798506	0.424944	0.556778	-6.39358
CAMKK1	0.0122569	6.36954	0.126741	0.899194	0.933067	-6.70021
CAMKK2	0.271798	9.60694	3.5699	0.000390495	0.00214914	-0.494541
CAMKMT	-0.108583	4.5954	-1.51359	0.130742	0.229943	-5.57974
CAMKV	0.101974	4.40651	2.27038	0.0235962	0.0604115	-4.17637
CAMLG	0.0889806	7.64484	1.88775	0.0596204	0.125229	-4.9551
CAMP	0.504832	8.59757	2.99158	0.00290816	0.0111495	-2.32863
CAMSAP1	0.121108	6.38013	2.32761	0.0203189	0.0536513	-4.04781
CAMSAP2	-0.441173	5.40567	-4.00506	7.11171e-05	0.00052061	1.08788
CAMTA1	-0.0216406	7.94595	-0.335091	0.737693	0.819876	-6.65271
CAMTA2	0.403959	6.32415	6.25333	8.43654e-10	3.7313e-08	11.8887
CAND1	-0.251367	7.21897	-3.87974	0.000118114	0.000790837	0.614548
CAND2	-0.299778	6.05186	-2.33991	0.0196688	0.0522727	-4.01976
CANT1	0.155927	8.20513	2.00619	0.0453575	0.101047	-4.72912
CANX	-0.239829	10.6442	-4.43467	1.12765e-05	0.00011285	2.81699
CAP1	0.155184	11.9913	4.09006	5.00253e-05	0.00039006	1.41694
CAP2	-0.120761	2.53018	-2.42055	0.0158415	0.0439882	-3.83236
CAPG	0.221341	8.41402	1.92776	0.0544334	0.116804	-4.88027
CAPN1	-0.136007	6.62813	-1.72566	0.0850082	0.164748	-5.24239
CAPN10	0.0280875	5.7984	0.447798	0.654487	0.754307	-6.60917
CAPN11	-0.00963057	3.73181	-0.197902	0.8432	0.895745	-6.6888
CAPN12	-0.0603458	6.61337	-0.772202	0.440348	0.571459	-6.41395
CAPN13	0.111479	2.53083	1.60133	0.109917	0.201323	-5.44548
CAPN14	-0.00260265	2.45447	-0.0433034	0.965476	0.977447	-6.70721
CAPN15	0.117111	5.31864	1.3387	0.181259	0.29413	-5.82502
CAPN2	0.0785398	9.9827	1.22164	0.222402	0.342432	-5.97249
CAPN3	0.310688	8.57879	3.48176	0.000540404	0.00279089	-0.794035
CAPN5	-0.0339356	4.60576	-0.494696	0.621025	0.727698	-6.58736
CAPN6	-0.267538	2.46442	-4.24499	2.59279e-05	0.000226329	2.03333
CAPN7	-0.977293	5.67091	-8.56116	1.29051e-16	3.54269e-14	27.0885
CAPN9	-0.0563675	2.53102	-0.833785	0.404788	0.537624	-6.36519
CAPNS1	0.0152808	9.45942	0.240574	0.809981	0.872388	-6.67957
CAPNS2	0.313478	4.19843	3.06302	0.00230558	0.00918424	-2.11888
CAPRIN1	-0.0852241	7.72432	-1.49426	0.135718	0.236185	-5.60832
CAPRIN2	0.0211463	8.00203	0.315196	0.752741	0.830859	-6.6591
CAPS	0.153738	6.67857	2.28335	0.0228157	0.0588103	-4.14751
CAPS2	0.13092	2.1423	2.78909	0.00548093	0.0186668	-2.8971
CAPSL	-0.0995321	3.40031	-2.38565	0.0174088	0.047479	-3.91422
CAPZA1	-0.0977191	10.1731	-1.78161	0.0754007	0.150292	-5.14609
CAPZA2	-0.739789	9.93681	-7.1105	3.87693e-12	3.58886e-10	17.0849
CAPZA3	-0.0483417	2.05624	-1.03316	0.302011	0.43061	-6.18175
CAPZB	0.0556874	10.8594	0.753053	0.451762	0.582535	-6.42835
CARD10	0.357344	4.96864	4.39285	1.35845e-05	0.000131086	2.64148
CARD11	-0.0086302	7.20737	-0.155417	0.876554	0.918205	-6.69621
CARD14	-0.103293	4.75773	-1.53477	0.125453	0.222674	-5.54802
CARD16	0.432052	9.39003	4.28142	2.21493e-05	0.000199469	2.18136
CARD18	-0.267784	2.97056	-4.53239	7.2559e-06	7.79544e-05	3.23308
CARD19	0.278525	7.2399	4.02346	6.59366e-05	0.000488299	1.15857
CARD6	0.515869	8.46943	6.05789	2.66134e-09	9.97032e-08	10.7834
CARD8	0.156489	10.6969	3.04411	0.00245281	0.00965956	-2.17487
CARD9	0.154316	6.03722	2.10369	0.0358895	0.0840713	-4.53295
CARF	-0.340755	3.45352	-3.91422	0.000102863	0.000704121	0.743388
CARHSP1	-0.0596903	7.92093	-0.561972	0.574379	0.688567	-6.55228
CARM1	0.0131098	7.93929	0.107242	0.914639	0.943987	-6.70246
CARMIL1	-0.0163371	4.71907	-0.148285	0.882175	0.921714	-6.69728
CARMIL2	-0.0613026	5.89703	-0.778722	0.436501	0.567576	-6.40896
CARMIL3	0.0297175	6.29565	0.400696	0.68881	0.780419	-6.62889
CARNMT1	-0.26828	7.00213	-3.01628	0.00268519	0.0104353	-2.25666
CARNS1	0.0857781	5.70013	0.770469	0.441375	0.572417	-6.41527
CARS1	0.124825	8.62148	1.50855	0.132026	0.23146	-5.58723
CARS2	0.316205	9.36024	3.23779	0.00128207	0.0056798	-1.5857
CARTPT	-0.0833467	3.01903	-2.22684	0.0263888	0.066209	-4.27208
CASC3	0.087131	11.0188	2.3245	0.0204861	0.0540212	-4.05488
CASD1	-0.637408	5.72023	-4.52093	7.64419e-06	8.13031e-05	3.18385
CASK	0.0227887	6.95053	0.231996	0.816633	0.877182	-6.68157
CASKIN1	-0.180142	7.23136	-1.74949	0.0808013	0.158555	-5.20175
CASKIN2	-0.080205	3.83802	-1.32429	0.185992	0.299946	-5.84389
CASP1	0.0773401	9.98208	1.3515	0.177128	0.289018	-5.80808
CASP10	-0.106159	7.63884	-1.63556	0.102542	0.190711	-5.39106
CASP12	-0.120784	2.66611	-2.24823	0.0249828	0.0633603	-4.22528
CASP14	-0.0192199	3.21459	-0.437864	0.661668	0.759942	-6.61351
CASP2	0.0390238	10.7747	1.00659	0.314604	0.445097	-6.20846
CASP3	-0.0085386	7.27854	-0.12319	0.902005	0.935069	-6.70064
CASP4	0.244628	10.9164	4.90997	1.2243e-06	1.79167e-05	4.919
CASP5	0.730738	7.48537	4.11667	4.47514e-05	0.000355732	1.52128
CASP6	-0.17192	6.1235	-1.61189	0.107597	0.198018	-5.4288
CASP7	-0.263229	6.54932	-2.98602	0.00296064	0.0113071	-2.34476
CASP8	-0.254912	8.69674	-3.38286	0.000771867	0.00374001	-1.12159
CASP9	0.330937	7.55989	5.20237	2.84363e-07	5.26469e-06	6.30869
CASQ1	-0.0422111	2.03069	-0.888592	0.374636	0.508045	-6.31865
CASQ2	-0.0538638	2.75509	-1.23119	0.218813	0.338754	-5.96096
CASR	0.0838373	6.28168	1.13834	0.255505	0.380036	-6.06927
CASS4	-0.495134	4.70923	-3.50264	0.000500685	0.00262579	-0.723745
CAST	-0.204982	10.0684	-3.40616	0.000710244	0.00349136	-1.04525
CASTOR3	0.256958	6.12347	3.73298	0.000210277	0.0012769	0.0783367
CASZ1	0.00142942	5.89928	0.0194143	0.984518	0.98999	-6.70795
CAT	-0.215021	10.0431	-2.52513	0.0118641	0.0349945	-3.58006
CATSPER1	-0.0687812	4.71646	-0.780801	0.435278	0.566494	-6.40736
CATSPER2	-0.00479427	5.7302	-0.043894	0.965006	0.977095	-6.70719
CATSPER3	-0.0829322	4.53042	-1.18972	0.234705	0.356616	-6.01038
CATSPERB	0.00988272	3.92771	0.115911	0.907768	0.938926	-6.7015
CATSPERE	-0.173416	2.87838	-3.43549	0.000639175	0.00320736	-0.948416
CATSPERG	-0.0385159	3.53355	-0.737849	0.460942	0.590092	-6.43953
CATSPERZ	-0.205409	4.55027	-3.76464	0.00018597	0.00115201	0.192357
CAV1	-0.22101	3.1002	-2.13497	0.0332344	0.0791997	-4.46807
CAV2	0.150386	4.35945	1.82738	0.0682198	0.139095	-5.06507
CAV3	0.103115	3.99094	2.2116	0.0274321	0.0681714	-4.30515
CAVIN1	0.0927228	4.72122	1.64674	0.100221	0.187181	-5.37304
CAVIN2	-0.343681	8.50141	-3.33241	0.000922757	0.00432631	-1.2852
CAVIN3	0.301948	3.74489	4.62154	4.81871e-06	5.57114e-05	3.61999
CBFA2T2	-0.333408	8.34388	-5.13483	4.00916e-07	6.97637e-06	5.98124
CBFA2T3	0.433852	8.46518	4.85515	1.59701e-06	2.25222e-05	4.6666
CBFB	-0.116504	9.11438	-1.91886	0.0555541	0.118443	-4.89706
CBL	0.00140827	10.3068	0.014506	0.988432	0.992484	-6.70803
CBLB	-0.116008	6.87993	-1.30378	0.192891	0.307799	-5.87041
CBLC	-0.127077	4.72826	-1.80736	0.0712881	0.143877	-5.10076
CBLIF	0.179869	3.44907	2.47506	0.0136416	0.038988	-3.70215
CBLL1	-0.294497	7.065	-3.91648	0.000101933	0.000699559	0.751856
CBLN1	-0.061103	1.92021	-1.85412	0.0642919	0.132891	-5.01679
CBLN2	-0.0577597	2.31528	-1.15923	0.246899	0.370546	-6.04564
CBLN3	0.192633	2.94591	1.46618	0.143209	0.246129	-5.64918
CBR1	0.132147	6.24434	1.7363	0.0831079	0.161845	-5.22431
CBR3	-0.221422	6.74042	-1.95585	0.0510219	0.110943	-4.82682
CBR4	-0.0590915	8.09911	-0.611942	0.540846	0.660683	-6.52335
CBS	0.28178	5.93333	2.05872	0.0400231	0.0914665	-4.62457
CBX1	0.279204	8.72885	4.08303	5.15157e-05	0.000398752	1.38945
CBX2	0.0257229	4.33853	0.518154	0.604573	0.714573	-6.57563
CBX3	0.0431743	8.9624	0.761965	0.446429	0.577281	-6.42169
CBX4	0.531282	6.57594	5.09013	5.02225e-07	8.38199e-06	5.76663
CBX5	-0.310716	7.51985	-4.97958	8.70459e-07	1.32499e-05	5.24323
CBX6	-0.353406	9.75567	-5.61634	3.19246e-08	8.26711e-07	8.39897
CBX7	0.28349	9.00861	3.91733	0.000101583	0.000697457	0.755064
CBX8	-0.0415545	3.94478	-0.835471	0.40384	0.536678	-6.3638
CBY1	-0.0569883	7.14349	-0.971831	0.33159	0.463609	-6.24234
CBY2	-0.14406	3.63189	-1.61882	0.106097	0.195926	-5.41781
CC2D1A	0.137699	6.08424	2.20088	0.0281868	0.0696879	-4.32828
CC2D1B	0.0437998	5.88857	0.700669	0.483825	0.610866	-6.4659
CC2D2A	-0.301355	6.0097	-2.51922	0.0120627	0.0354481	-3.5946
CC2D2B	0.100643	4.64852	0.693949	0.488027	0.614549	-6.47052
CCAR1	-0.101759	9.61081	-1.35442	0.176197	0.28792	-5.80419
CCAR2	-0.456305	6.3636	-5.2027	2.83893e-07	5.26209e-06	6.31027
CCBE1	0.0465483	2.53505	0.867205	0.386233	0.519966	-6.33716
CCDC102A	0.0214234	4.31377	0.396506	0.691896	0.783024	-6.63054
CCDC103	0.314755	3.73505	6.80653	2.78529e-11	1.99763e-09	15.1785
CCDC105	0.181711	4.4852	2.8885	0.00403348	0.014493	-2.62283
CCDC106	0.222802	4.99835	3.6937	0.000244607	0.00144836	-0.0618849
CCDC107	0.164913	8.29997	1.73009	0.0842122	0.163496	-5.23487
CCDC110	0.0211983	2.15607	0.411955	0.680543	0.774197	-6.62437
CCDC112	-0.0334938	3.93455	-0.459684	0.645937	0.747427	-6.60384
CCDC113	0.0617784	2.74828	1.18744	0.235599	0.357599	-6.01304
CCDC115	-0.363627	6.75811	-6.37011	4.18712e-10	1.99194e-08	12.5635
CCDC116	-0.0486113	4.29206	-0.815681	0.415059	0.547702	-6.37991
CCDC117	-0.232792	8.97664	-3.77175	0.000180887	0.00112591	0.218091
CCDC12	0.115809	8.14685	1.87641	0.0611633	0.127971	-4.97603
CCDC120	-0.290714	4.2869	-4.70109	3.32548e-06	4.12691e-05	3.97106
CCDC121	0.0314069	2.89038	0.389467	0.697091	0.786779	-6.63327
CCDC122	-0.017052	3.10521	-0.17653	0.859947	0.906459	-6.69275
CCDC124	0.0885227	4.85666	1.17766	0.239477	0.362276	-6.02444
CCDC125	-0.0165589	7.84944	-0.15103	0.880011	0.920408	-6.69688
CCDC126	0.179793	6.59202	1.84699	0.0653218	0.134583	-5.02975
CCDC127	0.16033	6.2844	2.63733	0.00860825	0.027007	-3.29782
CCDC13	-0.467209	4.64025	-5.11207	4.49742e-07	7.66679e-06	5.87175
CCDC130	0.344887	7.74097	5.61268	3.25673e-08	8.39056e-07	8.37988
CCDC134	-0.143102	4.64913	-2.707	0.00701463	0.0228632	-3.11658
CCDC136	0.093895	5.79292	1.53832	0.124582	0.221458	-5.54265
CCDC137	0.0649725	7.0224	0.692632	0.488852	0.615297	-6.47143
CCDC138	-0.0959504	2.73235	-1.20898	0.227223	0.347664	-5.98763
CCDC14	-0.329662	7.28294	-3.04606	0.00243727	0.00960788	-2.16913
CCDC142	-0.218186	5.70999	-2.06499	0.0394234	0.0903815	-4.61191
CCDC144A	0.0576701	2.92469	0.960251	0.337379	0.469928	-6.25336
CCDC146	0.137897	5.48679	1.16283	0.245436	0.36902	-6.04152
CCDC149	-0.104066	5.09021	-1.14508	0.252707	0.377272	-6.06169
CCDC15	-0.0463963	5.37031	-0.328787	0.74245	0.82298	-6.65478
CCDC150	0.071082	3.7836	1.26127	0.207781	0.325869	-5.92406
CCDC152	-0.161149	7.36762	-1.833	0.0673789	0.137879	-5.05499
CCDC153	0.142854	6.14814	1.22668	0.220504	0.34053	-5.96642
CCDC158	0.0965992	2.45772	2.07491	0.0384898	0.088778	-4.59179
CCDC167	0.0160349	6.66163	0.208792	0.834693	0.890332	-6.68662
CCDC17	0.569217	6.27797	4.87713	1.43606e-06	2.05066e-05	4.76747
CCDC170	-0.00450506	3.47754	-0.068758	0.945209	0.964472	-6.7058
CCDC171	0.115773	4.31994	2.27751	0.0231639	0.0594769	-4.16051
CCDC173	0.0394728	2.72477	0.782585	0.43423	0.565665	-6.40599
CCDC174	0.130063	7.92746	2.21055	0.0275049	0.0683261	-4.30741
CCDC177	0.0502415	2.81152	1.02257	0.306991	0.436538	-6.19248
CCDC178	-0.00851614	2.81435	-0.177199	0.859422	0.906086	-6.69264
CCDC18	-0.62212	6.98751	-4.72772	2.93356e-06	3.72473e-05	4.08986
CCDC180	-0.00633673	5.89584	-0.0784935	0.937466	0.959214	-6.70509
CCDC181	-0.132413	3.66284	-2.3176	0.0208618	0.0547489	-4.07053
CCDC183	0.0529422	3.88319	0.581181	0.561372	0.678427	-6.54145
CCDC184	0.12137	2.6281	2.95717	0.00324708	0.0121762	-2.42795
CCDC185	-0.0795278	4.85294	-1.2998	0.194252	0.309349	-5.87551
CCDC186	-0.233601	8.14956	-2.21795	0.0269934	0.0672913	-4.29141
CCDC189	0.29041	5.62803	3.74051	0.000204239	0.00124546	0.10537
CCDC190	-0.142025	2.12814	-3.71905	0.000221894	0.0013327	0.0284595
CCDC191	0.0387741	4.04136	0.403447	0.686787	0.779289	-6.6278
CCDC198	0.02415	3.68896	0.418337	0.675875	0.770258	-6.62176
CCDC22	0.105048	6.81865	0.987256	0.32398	0.455368	-6.22745
CCDC24	0.00507729	4.455	0.0918718	0.926836	0.951947	-6.70397
CCDC25	-0.121626	6.72849	-1.73903	0.0826261	0.161143	-5.21965
[truncated: 13,923 more rows]

## Sheet: RRA
Name	logFC	up_Pvalue	up_adjPvalue	down_Pvalue	down_adjPvalue
A1BG	0.0860165	0.0422317	1	0.788516	1
A1CF	0.00456561	0.0251369	1	1	1
A2M	0.0300759	0.521454	1	0.865982	1
A2ML1	0.0107714	0.3325	1	1	1
A4GALT	0.0556591	0.227525	1	1	1
A4GNT	0.0385818	0.00527224	1	1	1
AAAS	-0.0951331	1	1	0.189244	1
AACS	-0.0203795	0.79066	1	0.502012	1
AADAC	0.0353714	0.34106	1	1	1
AADACL2	-0.00837774	0.393339	1	0.758919	1
AADAT	0.0603272	0.529437	1	0.838757	1
AAGAB	-0.113719	0.432365	1	0.655751	1
AAK1	-0.200103	1	1	0.457684	1
AAMDC	0.0686076	0.358602	1	1	1
AAMP	-0.0466037	1	1	0.162037	1
AANAT	-0.0518172	0.537742	1	1	1
AAR2	-0.175386	0.854274	1	0.11877	1
AARS1	-0.070269	1	1	0.540873	1
AARS2	-0.179562	0.995831	1	0.557924	1
AARSD1	-0.144961	1	1	0.667309	1
AASDH	0.0527127	1	1	0.52171	1
AASDHPPT	0.00279419	1	1	0.1043	1
AASS	0.125729	0.303654	1	0.800325	1
AATF	-0.014575	1	1	0.013767	1
AATK	0.185551	0.323625	1	0.278941	1
ABAT	-0.017964	0.144248	1	1	1
ABCA1	0.466159	1	1	0.106259	1
ABCA13	0.24751	0.546112	1	0.544144	1
ABCA2	0.234364	0.267737	1	0.0984928	1
ABCA3	-0.00832649	1	1	0.213079	1
ABCA4	-0.144187	0.401364	1	0.88637	1
ABCA5	-0.0779655	0.10779	1	1	1
ABCA6	0.0387812	0.672981	1	0.938524	1
ABCA7	0.247192	0.529843	1	0.396193	1
ABCA8	0.082004	0.477695	1	1	1
ABCA9	0.121047	1	1	0.649007	1
ABCB1	-0.349843	1	1	0.214019	1
ABCB10	0.0504853	1	1	0.0376305	1
ABCB11	0.0149139	0.0660205	1	1	1
ABCB4	-0.335253	0.816617	1	0.275836	1
ABCB7	-0.136657	0.675525	1	0.289645	1
ABCB8	-0.0228478	0.75413	1	1	1
ABCB9	0.059026	0.150795	1	1	1
ABCC1	-0.175576	1	1	0.513861	1
ABCC10	0.0298978	1	1	0.269067	1
ABCC11	-0.0529294	0.517756	1	1	1
ABCC2	0.322616	1	1	0.297534	1
ABCC3	-0.000705289	0.8861	1	0.25372	1
ABCC4	0.071284	0.141161	1	1	1
ABCC5	-0.000687829	0.372564	1	1	1
ABCC9	0.049901	0.524537	1	1	1
ABCD1	0.0221471	1	1	0.1043	1
ABCD2	0.290984	0.442867	1	0.629127	1
ABCD3	0.0684528	1	1	0.357857	1
ABCD4	-0.127422	1	1	0.645862	1
ABCE1	-0.0275705	1	1	0.120303	1
ABCF1	-0.172869	1	1	0.00125593	1
ABCF2	-0.323024	1	1	0.0497822	1
ABCF3	-0.110564	1	1	0.0894185	1
ABCG1	0.0836266	0.247101	1	1	1
ABCG4	0.0480209	0.330059	1	1	1
ABCG5	0.0193961	0.0536188	1	1	1
ABCG8	0.0602099	0.169829	1	1	1
ABHD1	0.060207	0.923916	1	1	1
ABHD10	-0.0392867	1	1	0.1362	1
ABHD11	0.0959038	1	1	0.279392	1
ABHD12	-0.105517	0.172952	1	0.642613	1
ABHD12B	-0.0644046	0.168868	1	0.77243	1
ABHD13	0.273854	0.0647851	1	0.0165465	1
ABHD14A	-0.0679763	1	1	0.581725	1
ABHD14B	-0.134672	0.783231	1	0.336939	1
ABHD15	-0.115948	0.230126	1	0.932193	1
ABHD16A	-0.0633271	0.40841	1	1	1
ABHD16B	0.0296916	1	1	0.138108	1
ABHD17B	-0.0626279	0.55799	1	1	1
ABHD17C	0.0618971	0.434002	1	1	1
ABHD18	-0.194353	0.249452	1	0.789689	1
ABHD2	-0.347417	1	1	0.0920599	1
ABHD3	0.163894	1	1	0.086225	1
ABHD4	0.101643	1	1	0.452164	1
ABHD5	0.328406	1	1	0.160753	1
ABHD6	-0.0625916	0.227762	1	1	1
ABHD8	0.000501085	0.377132	1	0.788135	1
ABI1	0.107692	0.632868	1	0.172952	1
ABI2	-0.158025	1	1	0.483557	1
ABI3	-0.189518	0.330059	1	0.528766	1
ABI3BP	-0.00968587	0.0614546	1	1	1
ABITRAM	0.208442	1	1	0.224686	1
ABL1	-0.250169	1	1	0.325064	1
ABL2	-0.187178	1	1	0.590702	1
ABLIM1	-0.20372	1	1	0.740537	1
ABLIM2	-0.0618802	0.458787	1	1	1
ABLIM3	0.102574	1	1	0.414907	1
ABR	0.0749734	1	1	0.0608396	1
ABRACL	-0.0723392	1	1	0.747903	1
ABRAXAS1	0.174081	1	1	0.172232	1
ABRAXAS2	-0.296866	1	1	0.0375062	1
ABT1	0.0509479	0.237444	1	1	1
ABTB1	0.114129	0.0753968	1	1	1
ABTB2	0.009727	0.676191	1	0.479612	1
ACAA1	0.158651	1	1	0.090646	1
ACAA2	0.0725561	1	1	0.498619	1
ACACA	-0.0600701	1	1	0.150936	1
ACACB	-0.262679	1	1	0.487642	1
ACAD10	0.0915866	1	1	0.34106	1
ACAD8	-0.286744	1	1	0.214731	1
ACAD9	-0.0280492	1	1	0.0517029	1
ACADL	-0.00547633	0.0302764	1	1	1
ACADM	-0.0312126	1	1	0.0824095	1
ACADS	0.0495961	0.76419	1	0.944384	1
ACADSB	0.149069	1	1	0.24406	1
ACADVL	-0.0372388	1	1	0.146008	1
ACAP1	0.09019	1	1	0.0802313	1
ACAP2	0.140122	0.234613	1	0.357721	1
ACAP3	0.192512	1	1	0.36931	1
ACAT1	0.0452568	0.910512	1	0.485535	1
ACAT2	-0.0940672	0.0623131	1	0.32983	1
ACBD3	0.0559917	1	1	0.403204	1
ACBD4	-0.0569984	0.369858	1	1	1
ACBD5	-0.0924432	1	1	0.0868012	1
ACBD6	0.067502	1	1	0.23683	1
ACCS	0.00751956	0.168975	1	1	1
ACD	-0.114456	1	1	0.163335	1
ACE	-0.0114539	0.0602713	1	1	1
ACE2	0.0493769	0.406256	1	0.869788	1
ACER1	-0.120746	0.913736	1	0.949224	1
ACER3	-0.160264	0.788608	1	1	1
ACHE	-0.0682461	0.754851	1	1	1
ACIN1	-0.206626	1	1	0.0772406	1
ACKR1	-0.0786536	0.128001	1	1	1
ACKR2	-0.138699	0.854284	1	0.884595	1
ACKR3	-0.144472	1	1	0.0790917	1
ACKR4	0.0948112	0.551303	1	1	1
ACLY	-0.220456	1	1	0.0671286	1
ACMSD	0.0582305	0.684709	1	1	1
ACO1	0.226293	1	1	0.0694776	1
ACO2	-0.1421	1	1	0.167425	1
ACOT11	0.0107241	0.205601	1	1	1
ACOT12	-0.140789	1	1	0.246395	1
ACOT13	0.22477	1	1	0.178451	1
ACOT4	0.0250483	0.121415	1	1	1
ACOT6	-0.0820135	0.372258	1	0.567933	1
ACOT7	0.0364018	1	1	0.130684	1
ACOT8	-0.179859	1	1	0.29839	1
ACOT9	0.0849168	1	1	0.581996	1
ACOX1	-0.042411	0.717711	1	0.694425	1
ACOX2	-0.0173138	0.0224791	1	1	1
ACOX3	0.0419234	0.949051	1	0.271098	1
ACP1	0.0113967	0.326789	1	1	1
ACP2	0.08862	1	1	0.380859	1
ACP3	0.0718316	0.665283	1	1	1
ACP4	-0.0225271	0.0670086	1	1	1
ACP5	-0.0867749	0.491121	1	1	1
ACP6	0.144487	0.696905	1	0.705408	1
ACRBP	-0.234863	0.472869	1	1	1
ACRV1	0.0877664	0.18446	1	0.834221	1
ACSBG1	0.196574	0.849706	1	0.670614	1
ACSF2	0.118383	1	1	0.158035	1
ACSF3	-0.0594266	1	1	0.619302	1
ACSL1	0.177158	1	1	0.434821	1
ACSL3	0.384549	1	1	0.0350571	1
ACSL4	0.118141	1	1	0.144992	1
ACSL5	-0.140578	1	1	0.665569	1
ACSL6	-0.00110724	0.356053	1	1	1
ACSM1	-0.0416064	0.862514	1	0.690434	1
ACSM3	0.183825	0.117064	1	0.606362	1
ACSM5	0.127544	0.44774	1	0.516675	1
ACSS1	-0.0587764	1	1	0.171751	1
ACSS2	0.0927733	1	1	0.0913823	1
ACSS3	0.0484791	0.638263	1	1	1
ACTA1	0.0451912	1	1	0.215381	1
ACTA2	0.283671	0.0573643	1	0.665283	1
ACTB	-0.0407439	0.31787	1	0.617245	1
ACTC1	0.0221476	0.870757	1	1	1
ACTG1	-0.0273449	1	1	0.191825	1
ACTG2	0.0113908	0.136265	1	1	1
ACTL10	-0.0912136	0.602364	1	1	1
ACTL6A	-0.0632038	0.625608	1	0.390781	1
ACTL6B	-0.0696839	0.544275	1	1	1
ACTL7B	-0.0695539	0.448991	1	0.853135	1
ACTL8	-0.00036889	0.0181793	1	1	1
ACTN1	-0.12608	0.305175	1	0.889181	1
ACTN2	0.0132223	0.0725738	1	1	1
ACTN3	0.050738	0.298779	1	0.80829	1
ACTN4	-0.047152	1	1	0.00716507	1
ACTR10	0.147278	1	1	0.121936	1
ACTR1A	-0.10931	1	1	0.229889	1
ACTR1B	0.0159303	1	1	0.207377	1
ACTR2	-0.256073	1	1	0.0637965	1
ACTR3	-0.00262885	0.194479	1	1	1
ACTR5	-0.0175845	0.593435	1	0.806056	1
ACTR6	0.245672	1	1	0.00470186	1
ACTR8	0.104122	0.875264	1	0.900876	1
ACTRT2	-0.0616075	0.504911	1	1	1
ACVR1	-0.0302004	0.179804	1	1	1
ACVR1B	0.0362042	0.343239	1	1	1
ACVR1C	0.190854	0.536298	1	0.938425	1
ACVR2A	-0.108016	1	1	0.848547	1
ACVR2B	0.025985	0.544406	1	0.585253	1
ACVRL1	0.0680335	0.481637	1	0.978489	1
ACY1	0.00307852	1	1	0.0336089	1
ACY3	-0.0319717	0.160204	1	1	1
ACYP1	0.149637	0.84799	1	1	1
ACYP2	-0.00313724	1	1	0.122283	1
ADA	-0.0271545	0.957202	1	0.911021	1
ADA2	-0.213005	1	1	0.186852	1
ADAD1	-0.0149545	0.248999	1	1	1
ADAL	-0.0274116	0.037424	1	1	1
ADAM10	0.0968382	1	1	0.0618958	1
ADAM11	0.0610194	0.126802	1	1	1
ADAM12	-0.263494	1	1	0.705206	1
ADAM15	-0.107867	0.0935904	1	1	1
ADAM17	-0.0851065	0.62814	1	1	1
ADAM19	-0.0917062	0.437167	1	0.699913	1
ADAM2	0.00403228	0.165271	1	1	1
ADAM21	-0.030908	0.408637	1	0.65259	1
ADAM22	0.047927	0.14862	1	1	1
ADAM23	0.130824	0.967869	1	0.570058	1
ADAM28	0.0436195	0.0321594	1	1	1
ADAM29	0.0177673	0.281085	1	1	1
ADAM32	-0.00260008	0.31213	1	0.754438	1
ADAM33	-0.0636984	0.331886	1	1	1
ADAM7	-0.0264335	0.0360128	1	1	1
ADAM8	0.235683	0.914498	1	0.0332733	1
ADAM9	0.135046	1	1	0.437167	1
ADAMDEC1	0.0301647	0.0819512	1	1	1
ADAMTS1	0.0765115	1	1	0.194244	1
ADAMTS10	0.153641	1	1	0.858888	1
ADAMTS12	-0.117994	0.452827	1	0.538446	1
ADAMTS13	-0.029134	0.287321	1	1	1
ADAMTS14	-0.101484	0.471771	1	0.984943	1
ADAMTS15	0.0310568	0.415823	1	1	1
ADAMTS17	-0.0144204	0.0693092	1	1	1
ADAMTS18	0.0347976	0.146076	1	1	1
ADAMTS2	0.119784	0.0412373	1	0.711061	1
ADAMTS20	0.0247609	0.136594	1	1	1
ADAMTS3	0.00835669	0.774161	1	0.859876	1
ADAMTS4	0.0731516	0.179669	1	1	1
ADAMTS5	0.0150669	0.00547425	1	1	1
ADAMTS6	-0.102295	0.287088	1	0.953744	1
ADAMTS7	-0.0512655	0.29713	1	1	1
ADAMTS8	-0.11206	0.688369	1	1	1
ADAMTS9	0.055752	0.465447	1	1	1
ADAMTSL1	0.0468737	0.0360128	1	0.974715	1
ADAMTSL2	-0.0654873	0.367055	1	0.894816	1
ADAMTSL3	-0.0117712	0.0849791	1	1	1
ADAMTSL4	0.181336	0.962266	1	0.502796	1
ADAMTSL5	-0.00443669	0.160824	1	1	1
ADAP1	0.228908	0.465616	1	0.132147	1
ADAP2	-0.0593198	1	1	0.361159	1
ADAR	0.0124135	1	1	0.243709	1
ADARB1	-0.048902	1	1	0.34501	1
ADARB2	-0.0360261	0.165777	1	1	1
ADAT1	-0.141838	0.113406	1	0.911534	1
ADAT2	0.141029	0.694722	1	1	1
ADAT3	0.0427336	0.505921	1	0.83892	1
ADCK1	0.0467654	0.720875	1	0.80861	1
ADCK2	-0.015146	0.573489	1	0.658054	1
ADCK5	0.0873589	0.556134	1	0.571473	1
ADCY1	-0.0566347	0.207539	1	0.966087	1
ADCY10	-0.111634	0.722531	1	1	1
ADCY2	-0.0728411	0.289877	1	1	1
ADCY3	0.0523739	0.594531	1	0.416854	1
ADCY4	0.277428	0.53135	1	0.223976	1
ADCY5	0.0348881	0.30014	1	1	1
ADCY6	-0.00919866	0.0393028	1	1	1
ADCY7	-0.0720247	0.971682	1	0.538003	1
ADCY8	-0.0400566	0.404559	1	1	1
ADCY9	-0.182675	0.83502	1	0.547425	1
ADD1	-0.115883	1	1	0.0392478	1
ADD2	-0.0426554	0.153848	1	1	1
ADD3	0.0711908	1	1	0.26095	1
ADGB	-0.0585826	0.782939	1	1	1
ADGRA1	0.0605653	1	1	0.164766	1
ADGRA2	0.0169409	0.433768	1	0.72586	1
ADGRA3	0.00886325	0.155455	1	1	1
ADGRB1	-0.0516414	0.213307	1	1	1
ADGRB2	-0.0306281	0.149284	1	1	1
ADGRB3	-0.0342211	0.775256	1	0.887271	1
ADGRD1	0.051138	0.0769447	1	1	1
ADGRE1	-0.00478094	1	1	0.257943	1
ADGRE2	-0.04399	0.176132	1	1	1
ADGRE3	0.03922	0.850021	1	0.684984	1
ADGRE5	0.149717	1	1	0.344033	1
ADGRF1	0.0125642	0.128504	1	1	1
ADGRF2	-0.0248006	0.627014	1	0.43447	1
ADGRF3	0.0192116	0.00100477	1	1	1
ADGRF4	0.0577195	0.272951	1	0.924978	1
ADGRF5	0.0506184	0.45349	1	1	1
ADGRG1	-0.164684	0.266567	1	1	1
ADGRG2	-0.000858763	0.0544861	1	1	1
ADGRG3	0.410041	0.675321	1	0.0494332	1
ADGRG4	0.0450284	0.256261	1	1	1
ADGRG5	-0.0871237	0.808572	1	0.741135	1
ADGRG6	0.0883667	0.197152	1	0.948186	1
ADGRG7	0.0809503	0.0957066	1	1	1
ADGRL1	-0.318088	1	1	0.0740649	1
ADGRL2	0.0228914	0.126165	1	1	1
ADGRL3	-0.0697367	0.510734	1	1	1
ADGRL4	-0.025111	0.756909	1	0.517996	1
ADH1A	-0.043169	0.596698	1	1	1
ADH1B	0.129247	0.913572	1	0.520134	1
ADH1C	-0.0407723	0.0662676	1	1	1
ADH4	-0.00585361	0.151696	1	1	1
ADH5	-0.0553998	1	1	0.563978	1
ADH6	0.0143525	0.0383924	1	1	1
ADH7	-0.0194161	0.110706	1	1	1
ADHFE1	-0.173151	0.635152	1	0.751875	1
ADI1	0.0160669	1	1	0.189343	1
ADIPOQ	-0.0844774	0.614738	1	0.560483	1
ADIPOR1	-0.252545	1	1	0.28867	1
ADIPOR2	-0.137465	1	1	0.281504	1
ADIRF	0.043978	0.221943	1	1	1
ADK	-0.0831595	0.315115	1	1	1
ADM	0.318036	1	1	0.0724383	1
ADM2	0.0479842	0.543096	1	1	1
ADNP	-0.360954	0.847037	1	0.0172969	1
ADNP2	-0.2932	0.1976	1	0.0275393	1
ADO	-0.0430023	0.316413	1	1	1
ADORA1	-0.108443	0.525824	1	0.679262	1
ADORA2B	0.140865	0.228235	1	1	1
ADORA3	0.0195718	0.0539071	1	1	1
ADPGK	-0.0835617	1	1	0.648292	1
ADPRH	-0.0709727	0.6647	1	1	1
ADPRHL1	0.128476	0.84341	1	0.629542	1
ADPRM	0.193185	0.971157	1	0.187646	1
ADPRS	0.0954556	1	1	0.167299	1
ADRA1A	0.0060253	0.0750836	1	1	1
ADRA1D	0.0461538	0.387408	1	1	1
ADRA2A	0.103628	0.709158	1	1	1
ADRA2B	0.102021	0.489071	1	0.927783	1
ADRA2C	0.0592983	0.711554	1	0.975187	1
ADRB1	-0.018817	0.0876932	1	1	1
ADRB2	-0.119425	0.502767	1	0.912208	1
ADRB3	0.0933133	0.459669	1	0.779505	1
ADRM1	-0.0512183	1	1	0.0454041	1
ADSL	-0.0209569	0.623783	1	1	1
ADSS1	0.0243412	0.115123	1	1	1
ADSS2	-0.14551	0.743924	1	0.166704	1
ADTRP	0.358857	0.0945714	1	0.448626	1
AEBP1	-0.110682	0.579559	1	1	1
AEBP2	-0.114964	1	1	0.39256	1
AEN	-0.0568871	0.161649	1	1	1
AFAP1	-0.000315177	0.0202217	1	1	1
AFAP1L1	-0.00828069	0.239866	1	1	1
AFAP1L2	-0.116618	0.419381	1	1	1
AFDN	0.00803872	0.669778	1	0.679408	1
AFF1	0.0489303	0.421224	1	1	1
AFF2	-0.0161718	0.111594	1	1	1
AFF3	-0.670932	1	1	0.130556	1
AFF4	0.115933	0.721629	1	0.331068	1
AFG1L	0.06887	0.320825	1	1	1
AFG3L2	-0.0148821	0.583623	1	1	1
AFMID	0.0826737	0.570483	1	1	1
AFP	0.0282346	0.0543203	1	1	1
AFTPH	-0.0309223	0.986271	1	0.248114	1
AGA	-0.0722021	0.203082	1	1	1
AGAP1	-0.0749988	0.137054	1	1	1
AGAP2	-0.149613	0.88712	1	0.673685	1
AGAP3	0.0149809	1	1	0.155455	1
AGAP4	-0.158799	0.580659	1	0.605732	1
AGBL1	-0.057194	0.587702	1	1	1
AGBL2	0.146188	0.889555	1	1	1
AGBL4	0.0210903	0.174125	1	1	1
AGBL5	0.0744815	1	1	0.483433	1
AGER	-0.102693	0.340831	1	0.550234	1
AGFG1	0.208142	1	1	0.377014	1
AGFG2	-0.450189	1	1	0.00700062	1
AGGF1	0.267593	1	1	0.139666	1
AGK	-0.219497	0.431764	1	0.215918	1
AGL	0.356014	0.589534	1	0.177512	1
AGMAT	-0.0853576	0.310941	1	1	1
AGO1	-0.235846	0.809154	1	0.0347678	1
AGO2	-0.059957	0.152002	1	1	1
AGO3	0.246887	1	1	0.300432	1
AGO4	0.0633784	0.40518	1	1	1
AGPAT1	-0.137115	0.418388	1	0.998144	1
AGPAT2	0.108856	0.759999	1	0.612227	1
AGPAT3	-0.0628668	1	1	0.953017	1
AGPAT4	0.289797	1	1	0.204797	1
AGPAT5	-0.0281416	0.993694	1	0.309456	1
AGPS	-0.0469233	0.640875	1	0.935601	1
AGR2	0.0718978	0.54009	1	0.719819	1
AGR3	0.0538627	0.55746	1	0.644578	1
AGRN	0.0962215	0.688984	1	1	1
AGRP	0.0151273	0.195342	1	1	1
AGT	-0.0406248	0.119934	1	1	1
AGTPBP1	0.200247	1	1	0.534231	1
AGTR1	0.099289	1	1	0.72534	1
AGTR2	-0.0526224	0.697093	1	0.956681	1
AGTRAP	0.218308	0.637434	1	0.183263	1
AGXT	0.0362534	0.277309	1	1	1
AHCTF1	0.235608	1	1	0.5851	1
AHCY	-0.159059	0.941624	1	0.205682	1
AHCYL1	-0.346445	1	1	0.00652651	1
AHCYL2	-0.224136	1	1	0.281736	1
AHDC1	0.0300379	0.162538	1	1	1
AHI1	0.020894	0.579424	1	0.449944	1
AHNAK	-0.19221	1	1	0.141963	1
AHNAK2	-0.248106	1	1	0.296066	1
AHR	-0.0591483	0.727375	1	0.545062	1
AHSA1	-0.0616056	1	1	0.0835208	1
AHSP	-0.0421258	0.00226038	1	1	1
AICDA	0.19611	1	1	0.261652	1
AIDA	-0.00814508	0.44058	1	0.569461	1
AIF1	0.136252	1	1	0.331988	1
AIF1L	-0.0557765	0.468239	1	1	1
AIFM1	-0.185664	1	1	0.196128	1
AIFM2	-0.180495	1	1	0.338468	1
AIFM3	0.0622895	1	1	0.675314	1
AIG1	0.11341	0.474336	1	1	1
AIM2	0.463594	1	1	0.205843	1
AIMP1	0.132421	1	1	0.65302	1
AIMP2	-0.0636893	1	1	0.254384	1
AIP	-0.036088	1	1	0.2139	1
AIPL1	0.0647688	1	1	0.798857	1
AIRE	-0.07527	0.605815	1	0.905434	1
AJAP1	0.041327	0.0955521	1	1	1
AJUBA	0.078128	0.917135	1	0.841851	1
AK1	-0.13803	0.731927	1	1	1
AK2	-0.126025	0.693861	1	0.3502	1
AK3	-0.161588	1	1	0.373618	1
AK5	0.0773039	0.494363	1	1	1
AK7	-0.0501882	0.675606	1	0.655607	1
AK8	0.174626	0.886745	1	0.230598	1
AK9	0.145764	0.612888	1	0.903069	1
AKAP1	-0.102345	0.0449648	1	1	1
AKAP10	-0.0674396	1	1	0.726315	1
AKAP11	0.0878479	0.331207	1	1	1
AKAP12	0.195689	0.993515	1	0.96118	1
AKAP13	-0.143673	1	1	0.44065	1
AKAP14	0.0631482	0.475316	1	1	1
AKAP17A	0.040419	0.605401	1	1	1
AKAP3	0.0515171	1	1	0.812929	1
AKAP4	0.0279602	0.221274	1	1	1
AKAP5	0.131405	1	1	0.818062	1
AKAP7	0.0981403	1	1	0.203833	1
AKAP8	-0.0102914	0.873769	1	0.742145	1
AKAP8L	-0.0714242	0.706418	1	0.767702	1
AKAP9	-0.0633044	1	1	0.654025	1
AKIP1	-0.0605807	0.396418	1	1	1
AKIRIN1	-0.337672	0.421068	1	0.312106	1
AKIRIN2	-0.0610872	0.124655	1	1	1
AKNA	-0.0326771	1	1	0.00364798	1
AKNAD1	-0.0528445	0.241216	1	1	1
AKR1A1	-0.190431	1	1	0.240998	1
AKR1B1	-0.174827	1	1	0.651299	1
AKR1B10	0.0528019	1	1	0.825147	1
AKR1C1	0.0949111	0.152458	1	1	1
AKR1C2	0.163284	0.4847	1	1	1
AKR1C3	0.238646	1	1	0.249452	1
AKR1C4	-0.0893246	0.689187	1	0.595225	1
AKR1D1	0.0322624	0.289434	1	1	1
AKR1E2	0.0184614	0.0157958	1	1	1
AKR7A2	0.000350753	1	1	0.0369445	1
AKR7A3	-0.0186343	0.0402427	1	1	1
AKT1	0.104392	1	1	0.0926537	1
AKT1S1	-0.0763442	0.0115396	1	1	1
AKT2	0.00624031	1	1	0.00353091	1
AKT3	-0.0622934	0.587213	1	1	1
AKTIP	-0.064513	0.422955	1	0.896161	1
ALAD	-0.0041982	1	1	0.273044	1
ALAS1	-0.0164134	1	1	0.304045	1
ALAS2	-0.118015	0.683074	1	0.935429	1
ALCAM	0.403528	1	1	0.0478201	1
ALDH16A1	0.0221807	1	1	0.0635418	1
ALDH18A1	-0.235483	1	1	0.169998	1
ALDH1A1	-0.342511	1	1	0.487518	1
ALDH1A2	-0.0101138	0.101961	1	1	1
ALDH1A3	0.0227092	0.434877	1	1	1
ALDH1B1	-0.0749194	0.457242	1	1	1
ALDH1L1	-0.114226	0.845278	1	0.646576	1
ALDH1L2	0.038799	0.705871	1	0.559717	1
ALDH2	-0.160488	0.00150706	1	1	1
ALDH3A1	0.0412612	0.198316	1	1	1
ALDH3A2	-0.0638153	0.439166	1	1	1
ALDH3B1	-0.0776407	0.994225	1	0.444243	1
ALDH3B2	0.00709576	0.229624	1	0.907633	1
ALDH4A1	-0.102913	0.573879	1	1	1
ALDH5A1	-0.282698	0.952862	1	0.910512	1
ALDH6A1	-0.164251	0.626311	1	0.700211	1
ALDH7A1	-0.0213603	0.237956	1	1	1
ALDH8A1	0.0876027	0.284391	1	1	1
ALDH9A1	-0.136556	0.0337716	1	0.358176	1
ALDOA	-0.135752	1	1	0.30818	1
ALDOB	0.0436934	0.418388	1	1	1
ALDOC	-0.102625	1	1	0.32618	1
ALG1	-0.0176978	0.0290359	1	1	1
ALG10B	0.269392	1	1	0.147895	1
ALG12	0.0457872	0.817259	1	0.902732	1
ALG13	0.20205	0.906896	1	0.631621	1
ALG14	0.216954	0.804143	1	0.448515	1
ALG2	-0.0323106	0.301796	1	1	1
ALG3	-0.102016	1	1	0.189343	1
ALG5	-0.171587	1	1	0.0620658	1
ALG6	0.0876372	1	1	0.0798302	1
ALG8	-0.147843	1	1	0.818544	1
ALG9	-0.0253632	0.27481	1	1	1
ALK	-0.030182	0.0637965	1	1	1
ALKAL2	0.0619529	0.59412	1	0.826923	1
ALKBH1	-0.0420207	0.240562	1	1	1
ALKBH2	-0.0385006	0.146551	1	1	1
ALKBH3	0.0277224	0.165994	1	1	1
ALKBH4	0.0801823	1	1	0.203082	1
ALKBH5	-0.262522	1	1	0.00216619	1
ALKBH6	0.0284736	1	1	0.348043	1
ALKBH7	-0.0951547	0.475071	1	1	1
ALKBH8	0.119744	1	1	0.392337	1
ALLC	-0.0534393	0.841688	1	0.920541	1
ALMS1	-0.245545	1	1	0.354076	1
ALOX12	0.106678	1	1	0.247937	1
ALOX15	-0.278137	0.269607	1	1	1
ALOX15B	0.093302	0.580371	1	0.738782	1
ALOX5	0.141746	1	1	0.457243	1
ALOX5AP	0.0916189	0.188048	1	1	1
ALOXE3	0.00664184	0.0130878	1	1	1
ALPG	0.0472936	0.73055	1	0.949742	1
ALPI	-0.0375511	0.323042	1	1	1
ALPK1	0.269842	0.328911	1	0.140877	1
ALPK2	0.0987651	0.620794	1	0.990483	1
ALPK3	0.116631	0.554943	1	1	1
ALPL	0.0882741	1	1	0.514168	1
ALPP	-0.0480278	0.843156	1	0.633219	1
ALS2	-0.0206704	0.188494	1	1	1
ALS2CL	0.0768068	1	1	0.899359	1
ALX1	0.187138	0.612855	1	0.0511695	1
ALX3	-0.00838867	0.00685278	1	1	1
ALYREF	-0.65296	1	1	0.00702811	1
AMACR	-0.131184	0.344801	1	0.910682	1
AMBN	-0.0138961	0.125849	1	1	1
AMBP	0.0180227	0.284486	1	0.936804	1
AMBRA1	-0.0958689	1	1	0.436654	1
AMD1	-0.0307701	1	1	0.0182273	1
AMDHD1	0.191415	0.595079	1	1	1
AMDHD2	0.00609133	0.534101	1	0.703038	1
AMELX	-0.047091	0.203558	1	1	1
AMELY	-0.0354547	0.273137	1	1	1
AMER1	-0.176419	0.857571	1	0.282216	1
AMER2	0.0402782	0.240562	1	1	1
AMER3	-0.0203578	0.177776	1	1	1
AMFR	-0.160664	0.741074	1	0.59645	1
AMH	-0.0718572	0.568657	1	0.934227	1
AMHR2	-0.0337748	0.201993	1	1	1
AMIGO1	0.130053	0.297071	1	1	1
AMIGO2	0.259612	0.604264	1	0.902992	1
AMIGO3	0.0123796	0.843482	1	0.415021	1
AMMECR1	-0.245388	0.581929	1	0.0808147	1
AMMECR1L	-0.0401012	0.173384	1	1	1
AMN	0.130311	0.0773678	1	0.874152	1
AMN1	0.456806	1	1	0.0452132	1
AMOT	-0.214899	1	1	0.395968	1
AMOTL1	-0.0802175	0.416824	1	1	1
AMOTL2	-0.0364265	0.119988	1	1	1
AMPD3	0.114159	0.26376	1	0.978669	1
AMPH	0.0364585	0.318013	1	1	1
AMT	-0.0574812	1	1	0.401064	1
AMZ2	0.0699394	1	1	0.175832	1
ANAPC1	-0.0216781	1	1	0.0720006	1
ANAPC10	0.22049	1	1	0.486449	1
ANAPC11	-0.0480364	0.943726	1	0.787343	1
ANAPC13	0.0652024	0.20689	1	0.850087	1
ANAPC15	0.100434	0.271242	1	1	1
ANAPC16	-0.289284	1	1	0.0190475	1
ANAPC2	-0.0496445	1	1	0.662818	1
ANAPC4	0.0322403	0.100452	1	1	1
ANAPC5	-0.168503	0.431097	1	0.0419831	1
ANAPC7	-0.0235848	1	1	0.11712	1
ANG	0.018525	0.0308353	1	1	1
ANGEL1	-0.115322	1	1	0.880257	1
ANGEL2	0.124192	0.494961	1	0.718512	1
ANGPT1	0.683757	1	1	0.0183715	1
ANGPT2	0.0161906	0.0350904	1	1	1
ANGPTL1	-0.143605	0.701996	1	0.88059	1
ANGPTL2	0.00405169	0.443296	1	1	1
ANGPTL3	0.109339	0.0486888	1	0.678386	1
ANGPTL4	0.134677	0.682875	1	0.345176	1
ANGPTL6	0.0143753	0.835669	1	0.311238	1
ANGPTL7	-0.0820498	0.683514	1	0.761708	1
ANK1	-0.174837	0.524453	1	1	1
ANK2	-0.100521	0.448847	1	0.426866	1
ANK3	0.0442346	0.248733	1	1	1
ANKAR	0.133252	1	1	0.166864	1
ANKDD1A	0.233537	0.735748	1	0.472649	1
ANKEF1	-0.100042	1	1	0.706014	1
ANKFY1	-0.00391266	1	1	0.256231	1
ANKH	-0.126784	0.222318	1	0.396868	1
ANKHD1	-0.0288096	1	1	0.13346	1
ANKIB1	0.184137	0.84551	1	0.265398	1
ANKLE1	0.193154	1	1	0.220186	1
ANKLE2	-0.0626117	0.0992276	1	1	1
ANKMY1	0.0181102	0.773536	1	0.343967	1
ANKMY2	0.241233	1	1	0.496489	1
ANKRA2	0.326602	0.753066	1	0.151036	1
ANKRD1	0.00616019	0.0281513	1	1	1
ANKRD10	-0.00329986	1	1	0.194323	1
ANKRD11	0.0421855	0.145194	1	1	1
ANKRD12	0.378347	1	1	0.0249121	1
ANKRD13A	0.0487269	1	1	0.671233	1
ANKRD13B	-0.0426704	0.624485	1	0.921734	1
ANKRD13C	0.0882093	1	1	0.148119	1
ANKRD13D	0.0780598	0.122423	1	1	1
ANKRD16	0.0867571	0.759603	1	1	1
ANKRD17	-0.0546901	0.297303	1	1	1
ANKRD18A	-0.140472	1	1	0.525532	1
ANKRD2	0.193044	1	1	0.0397453	1
ANKRD22	0.721026	1	1	0.246965	1
ANKRD24	-0.0672525	0.49605	1	1	1
ANKRD26	0.189254	0.164538	1	0.84016	1
ANKRD27	0.0174338	0.404107	1	0.793822	1
ANKRD28	0.125733	1	1	0.477475	1
ANKRD29	-0.0610795	1	1	0.547452	1
ANKRD30A	0.0358281	0.189722	1	1	1
ANKRD30B	-0.0280072	0.304927	1	1	1
ANKRD33	-0.00617345	0.0201712	1	1	1
ANKRD34A	-0.0106258	0.472747	1	0.914585	1
ANKRD34C	-0.0041875	0.364798	1	0.883426	1
ANKRD35	0.16753	0.779113	1	0.501709	1
ANKRD36	-0.191574	0.891291	1	0.493739	1
ANKRD36B	-0.174722	0.780426	1	1	1
ANKRD37	0.140905	0.924294	1	0.901045	1
ANKRD39	-0.0630869	0.325005	1	1	1
ANKRD40	-0.302935	1	1	0.257434	1
ANKRD42	0.0767663	0.694064	1	0.950106	1
ANKRD44	-0.272035	1	1	0.276209	1
ANKRD45	-0.0646346	0.362762	1	0.788292	1
ANKRD46	-0.0141257	1	1	0.0119162	1
ANKRD49	0.340297	0.847037	1	0.044468	1
ANKRD50	-0.0059211	0.981689	1	0.22784	1
ANKRD52	-0.0388157	0.980985	1	0.672544	1
ANKRD53	-0.118334	0.726769	1	0.640875	1
ANKRD54	-0.0458556	0.26797	1	1	1
ANKRD55	0.0609519	0.581725	1	0.977469	1
ANKRD6	0.35431	1	1	0.0270402	1
ANKRD7	0.0604176	0.583081	1	0.787819	1
ANKRD9	0.228358	1	1	0.424458	1
ANKS1A	0.139482	0.648195	1	0.437321	1
ANKS1B	0.0554306	0.33671	1	1	1
ANKS3	-0.0410295	0.483169	1	1	1
ANKS4B	0.00632468	0.2467	1	1	1
ANKS6	-0.130165	0.741992	1	0.817419	1
ANKUB1	0.00845911	0.232699	1	1	1
ANKZF1	-0.152033	0.913387	1	0.538876	1
ANLN	0.307074	1	1	0.150315	1
ANO1	-0.0143628	0.034428	1	1	1
ANO10	0.171766	0.954834	1	0.550876	1
ANO2	-0.0593972	0.15924	1	1	1
ANO4	-0.0558563	0.613305	1	1	1
ANO5	0.156077	0.400914	1	1	1
ANO6	-0.0660236	0.207944	1	1	1
ANO7	-0.00616534	0.53566	1	0.704379	1
ANO8	0.0537625	1	1	0.459889	1
ANO9	-0.0151033	0.888275	1	0.445191	1
ANP32B	-0.178214	1	1	0.276676	1
ANP32E	-0.00382339	1	1	0.0472778	1
ANPEP	0.0194477	1	1	0.347414	1
ANTKMT	-0.0100827	0.942486	1	0.772287	1
ANTXR1	0.0274099	0.161608	1	1	1
ANTXR2	0.0238142	1	1	0.427124	1
ANXA1	0.245767	1	1	0.19235	1
ANXA10	-0.0319951	0.764501	1	0.851331	1
ANXA11	0.065245	1	1	0.0774877	1
ANXA13	-0.0494654	0.408095	1	1	1
ANXA2	-0.127311	0.425306	1	0.361361	1
ANXA2R	-0.0611347	0.282972	1	1	1
ANXA3	0.660204	1	1	0.0508581	1
ANXA4	0.083581	0.30837	1	0.804621	1
ANXA5	-0.362849	1	1	0.0321275	1
ANXA6	-0.231473	0.166463	1	0.152002	1
ANXA7	-0.508749	1	1	0.0053566	1
ANXA9	-0.0691588	1	1	0.67	1
AOAH	0.0152787	1	1	0.223788	1
AOC1	0.220537	0.61996	1	0.970394	1
AOC2	0.23753	0.639738	1	0.482569	1
AOC3	0.346371	1	1	0.594383	1
AOPEP	0.0199195	0.00627569	1	1	1
AP1AR	-0.155866	1	1	0.00659063	1
AP1B1	-0.0625146	1	1	0.0177981	1
AP1G1	-0.231646	1	1	0.031148	1
AP1G2	-0.0730253	1	1	0.309104	1
AP1M1	0.0593453	1	1	0.0160201	1
AP1M2	-0.0380322	0.303787	1	1	1
AP1S1	0.0762567	0.790976	1	0.983978	1
AP1S2	0.0211408	1	1	0.181465	1
AP1S3	0.0265534	0.70274	1	1	1
AP2A1	-0.153662	0.601534	1	0.878859	1
AP2A2	-0.000321616	1	1	0.0416978	1
AP2B1	-0.176335	0.469794	1	0.04074	1
AP2M1	-0.222034	0.0867165	1	0.138212	1
AP2S1	-0.120666	0.188048	1	0.851229	1
AP3B1	-0.0927664	0.897963	1	1	1
AP3B2	0.0569547	0.106079	1	1	1
AP3D1	-0.137018	0.542524	1	0.0360128	1
AP3M1	-0.144589	1	1	0.448634	1
AP3M2	0.15469	0.249922	1	0.637019	1
AP3S1	0.0955161	0.283599	1	0.384022	1
AP3S2	-0.00300208	0.376478	1	0.85642	1
AP4B1	-0.0656824	0.0531529	1	0.951926	1
AP4E1	-0.121969	0.8918	1	0.412127	1
AP4M1	-0.0786462	0.509085	1	1	1
AP4S1	0.136021	0.915435	1	0.882258	1
AP5M1	0.155712	0.323855	1	0.371805	1
AP5S1	-0.059513	0.651291	1	0.715494	1
AP5Z1	0.0115829	1	1	0.24723	1
APAF1	-0.11492	0.0424802	1	0.990126	1
APBA1	0.114953	0.737146	1	0.970934	1
APBA2	-0.165724	0.617067	1	1	1
APBA3	0.171723	1	1	0.361586	1
APBB1	-0.085532	0.336301	1	0.778857	1
APBB1IP	0.0807062	1	1	0.0565791	1
APBB2	0.0396724	0.546243	1	0.476173	1
APBB3	0.199899	0.383345	1	0.173672	1
APC	0.0941642	1	1	0.509527	1
APC2	-0.0244821	0.0988089	1	1	1
APCDD1	0.246244	1	1	0.652735	1
APCDD1L	0.0180822	0.165127	1	1	1
APCS	0.051929	0.428751	1	1	1
APEH	-0.0417083	1	1	0.153709	1
APEX1	-0.239162	1	1	0.208593	1
APEX2	-0.0882071	0.65026	1	0.628502	1
APH1A	-0.13552	1	1	0.613064	1
APH1B	-0.00304108	0.735579	1	0.820152	1
API5	-0.0661891	0.082537	1	1	1
APIP	0.128998	1	1	0.00184047	1
APLF	0.254086	1	1	0.681447	1
APLN	0.0843167	0.101921	1	1	1
APLNR	-0.048248	0.28825	1	1	1
APLP1	0.0296849	0.685425	1	0.362762	1
APLP2	-0.216789	1	1	0.028841	1
APMAP	0.121338	0.180388	1	0.931275	1
APOA1	-0.00806529	0.015485	1	1	1
APOA2	0.00779046	0.090155	1	1	1
APOA4	0.0147475	0.202843	1	1	1
APOBEC1	0.0579664	0.397136	1	0.723441	1
APOBEC3A	0.191262	0.529437	1	0.972733	1
APOBEC3B	0.320619	0.173606	1	1	1
APOBEC3C	-0.292118	1	1	0.0240449	1
APOBEC3D	-0.178764	1	1	0.521215	1
APOBEC3F	-0.17536	1	1	0.157311	1
APOBEC3G	-0.0658144	0.220186	1	1	1
APOBEC4	-0.0398169	0.961552	1	0.609554	1
APOC1	-0.0839794	0.557924	1	1	1
APOC2	0.0382072	0.154197	1	1	1
APOC3	-0.0931162	0.822406	1	0.93354	1
APOC4	-0.0666413	0.219523	1	1	1
APOD	-0.0123373	0.193931	1	0.974661	1
APOE	-0.0405896	0.117181	1	1	1
APOF	0.00918812	0.0726216	1	1	1
APOL1	0.0929767	1	1	0.348462	1
APOL2	0.125221	0.211882	1	0.328682	1
APOL3	-0.149978	0.14862	1	0.506706	1
APOL4	0.193842	1	1	0.435766	1
APOL5	0.017053	0.0835866	1	1	1
APOL6	0.0779107	0.551945	1	1	1
APOLD1	0.220482	0.939385	1	0.597136	1
APOM	-0.0348352	0.445526	1	1	1
APOO	0.0774338	0.598802	1	1	1
APOOL	-0.161008	0.339229	1	0.108523	1
APP	-0.0992288	0.789885	1	0.199985	1
APPBP2	0.173234	0.918566	1	0.353392	1
APPL1	-0.0413487	0.273508	1	1	1
APPL2	0.0198237	0.360224	1	1	1
APRT	-0.178668	0.99298	1	0.529628	1
APTX	0.0832661	0.36148	1	0.976767	1
AQP1	0.00816772	0.041734	1	1	1
AQP10	0.265936	1	1	0.249922	1
AQP11	-0.0429004	0.502641	1	1	1
AQP2	0.0359528	0.081553	1	1	1
AQP3	-0.154038	0.79496	1	0.934944	1
AQP4	0.00891791	0.760623	1	0.969582	1
AQP5	-0.0046874	0.00444954	1	1	1
AQP6	-0.000513686	0.0176326	1	1	1
AQP7	0.0939876	0.573667	1	0.596067	1
AQP8	0.0428756	0.51048	1	1	1
AQP9	0.116498	1	1	0.758614	1
AQR	-0.209561	1	1	0.280803	1
AR	-0.128718	1	1	0.926126	1
ARAF	-0.00405366	1	1	0.0596623	1
ARAP1	-0.0967229	0.297534	1	1	1
ARAP2	0.0747712	1	1	0.417271	1
ARAP3	0.142712	1	1	0.461873	1
ARC	-0.0600946	0.668565	1	1	1
ARCN1	-0.264331	1	1	0.0400814	1
AREL1	-0.162225	1	1	0.479886	1
ARF1	-0.195945	1	1	0.342661	1
ARF3	-0.268569	1	1	0.144509	1
ARF4	-0.060407	0.273973	1	0.798577	1
ARF5	-0.092005	0.24776	1	0.927713	1
ARF6	-0.143951	1	1	0.0438282	1
ARFGAP1	4.41708e-05	0.473114	1	0.690582	1
ARFGAP2	-0.151978	0.90448	1	0.106812	1
ARFGAP3	-0.0491099	0.0543921	1	1	1
ARFGEF1	0.0199375	0.160927	1	1	1
ARFGEF2	-0.153213	1	1	0.0682842	1
ARFGEF3	0.0635805	0.415035	1	0.83748	1
ARFIP1	0.0518629	1	1	0.235018	1
ARFIP2	0.0219515	1	1	0.206569	1
ARFRP1	0.0841501	1	1	0.109351	1
ARG1	0.946011	1	1	0.222792	1
ARG2	0.118802	0.319022	1	0.975255	1
ARGLU1	0.00497048	1	1	0.0264491	1
ARHGAP1	-0.143755	1	1	0.331895	1
ARHGAP10	-0.0618319	1	1	0.122407	1
ARHGAP11A	-0.000915478	0.0495447	1	1	1
ARHGAP12	0.199713	1	1	0.0514175	1
ARHGAP15	-0.0592178	0.333501	1	1	1
ARHGAP17	-0.412326	1	1	0.00215793	1
ARHGAP18	0.167883	0.997239	1	0.905265	1
ARHGAP19	0.0944479	0.414907	1	1	1
ARHGAP20	0.00764627	0.121044	1	1	1
ARHGAP21	0.108277	0.532155	1	0.806535	1
ARHGAP22	-0.30618	1	1	0.34449	1
ARHGAP23	-0.0519164	0.540743	1	1	1
ARHGAP24	0.035876	0.337951	1	1	1
ARHGAP25	0.083504	1	1	0.00652651	1
ARHGAP26	-0.0844003	0.352481	1	1	1
ARHGAP27	0.153752	1	1	0.0849961	1
ARHGAP28	0.022526	0.727145	1	1	1
ARHGAP30	-0.0691962	1	1	0.163974	1
ARHGAP33	-0.0635708	0.975794	1	0.966786	1
ARHGAP35	-0.0238061	0.242395	1	1	1
ARHGAP4	0.115568	1	1	0.12851	1
ARHGAP42	0.0506305	0.146483	1	1	1
ARHGAP45	0.141578	1	1	0.0292953	1
ARHGAP5	-0.0602294	1	1	0.0282408	1
ARHGAP6	-0.0878915	0.387346	1	1	1
ARHGAP8	-0.0228386	0.211687	1	1	1
ARHGAP9	0.0140295	0.585525	1	0.503523	1
ARHGDIA	-0.0663273	1	1	0.0152867	1
ARHGDIB	-0.0380113	0.23178	1	0.819406	1
ARHGDIG	0.000408486	0.317613	1	1	1
ARHGEF1	0.0144675	1	1	0.0394085	1
ARHGEF10	0.0798313	0.0741644	1	1	1
ARHGEF10L	-0.0818666	1	1	0.552035	1
ARHGEF11	0.016435	1	1	0.148598	1
ARHGEF12	-0.32112	1	1	0.346472	1
ARHGEF16	-0.014728	0.150795	1	1	1
ARHGEF17	0.0754844	0.441642	1	1	1
ARHGEF18	-0.0707435	1	1	0.27661	1
ARHGEF19	-0.0295418	0.998126	1	0.772911	1
ARHGEF2	-0.106793	1	1	0.311644	1
ARHGEF3	0.0179325	0.0879564	1	1	1
ARHGEF39	0.0252937	0.200558	1	1	1
ARHGEF4	-0.0123776	0.422493	1	0.961552	1
ARHGEF5	0.00372383	1	1	0.312329	1
ARHGEF6	-0.106539	0.981539	1	0.249687	1
ARHGEF7	-0.120968	0.472649	1	0.624755	1
ARHGEF9	-0.200226	1	1	0.269251	1
ARID1A	-0.403311	1	1	0.00612331	1
ARID1B	-0.0315719	0.929805	1	0.535653	1
ARID2	-0.0143606	0.595764	1	0.666874	1
ARID3A	-0.113676	0.370074	1	0.946803	1
ARID3B	0.0666186	1	1	0.411823	1
ARID4A	-0.0923365	1	1	0.00502389	1
ARID4B	0.218161	0.0182974	1	0.0177972	1
ARID5A	0.279267	1	1	0.0471997	1
ARID5B	0.0442813	0.130204	1	1	1
ARIH1	-0.0389615	0.0282877	1	1	1
ARIH2	0.0377914	1	1	0.339399	1
ARL1	0.249776	0.841116	1	0.441981	1
ARL11	0.135115	0.336816	1	1	1
ARL13B	0.321489	1	1	0.0605818	1
ARL14	-0.0422553	0.838107	1	1	1
ARL14EP	0.00536784	0.963295	1	0.269805	1
ARL15	0.132632	0.859971	1	0.249217	1
ARL16	0.117608	0.241687	1	1	1
ARL17A	0.0501429	0.571876	1	0.981161	1
ARL2	-0.198474	1	1	0.315335	1
ARL2BP	-0.21336	1	1	0.389437	1
ARL3	0.193228	1	1	0.605539	1
ARL4A	0.292233	1	1	0.546596	1
ARL4C	-0.297733	1	1	0.12218	1
ARL4D	0.100577	0.763162	1	0.989055	1
ARL5A	0.137573	1	1	0.161823	1
ARL5B	0.429798	1	1	0.125343	1
ARL5C	-0.148386	1	1	0.271561	1
ARL6	0.230022	0.428648	1	0.682263	1
ARL6IP1	-0.153312	1	1	0.126316	1
ARL6IP4	-0.212143	1	1	0.234072	1
ARL6IP5	0.0933364	0.194021	1	0.49038	1
ARL6IP6	0.0693733	1	1	0.103633	1
ARL8A	0.0646288	1	1	0.528404	1
ARL8B	0.0074952	1	1	0.0897568	1
ARMC1	-0.118997	1	1	0.400914	1
ARMC10	0.0581528	0.111209	1	1	1
ARMC12	0.193444	1	1	0.278079	1
ARMC2	-0.0673751	0.160895	1	1	1
ARMC3	-0.0445197	0.245026	1	1	1
ARMC5	-0.091465	0.74671	1	0.998677	1
ARMC6	0.0730445	1	1	0.393005	1
ARMC7	-0.0157564	1	1	0.117851	1
ARMC8	-0.00248776	1	1	0.0697308	1
ARMC9	0.110926	0.955378	1	0.373165	1
ARMCX1	0.000952893	1	1	0.181389	1
ARMCX2	0.124313	0.413078	1	0.619861	1
ARMCX3	0.145368	1	1	0.496703	1
ARMCX4	-0.0413401	0.181087	1	1	1
ARMCX5	0.08105	1	1	0.534101	1
ARMH3	-0.0649079	1	1	0.259075	1
ARMH4	0.0840188	0.326384	1	0.73395	1
ARMT1	-0.0153466	1	1	0.00651872	1
ARNT	-0.148781	1	1	0.563178	1
ARNT2	0.147648	1	1	0.0593446	1
ARNTL	0.0494361	0.1976	1	1	1
ARNTL2	0.0350695	0.0731782	1	1	1
ARPC2	0.0384372	1	1	0.766321	1
ARPC3	0.0336248	0.455922	1	1	1
ARPC4	-0.013944	1	1	0.48072	1
ARPC5L	-0.070449	1	1	0.363862	1
ARPIN	-0.0525336	0.249798	1	1	1
ARPP19	-0.268318	1	1	0.0220467	1
ARR3	0.0110018	0.0567482	1	1	1
ARRB1	-0.0242765	0.791134	1	0.38812	1
ARRB2	-0.0219649	0.97624	1	0.709457	1
ARRDC1	0.19154	1	1	0.358176	1
ARRDC2	0.0089273	0.756136	1	0.514422	1
ARRDC3	-0.0798803	1	1	0.0127245	1
ARRDC4	0.100298	0.944557	1	1	1
ARSA	0.206588	1	1	0.138212	1
ARSB	-0.189138	0.963171	1	0.68532	1
ARSD	0.181143	1	1	0.10779	1
ARSG	0.256522	0.649021	1	0.307255	1
ARSJ	0.0134551	0.421109	1	0.805578	1
ARSK	0.306703	1	1	0.406077	1
ARSL	-0.000581092	0.140628	1	1	1
ART1	0.00566946	0.559451	1	0.946457	1
ART3	-0.0110075	0.747704	1	1	1
ART4	-0.0309855	1	1	0.255333	1
ARTN	0.0400073	0.483388	1	1	1
ARV1	0.0626456	1	1	0.482816	1
ARVCF	0.11109	0.322935	1	0.738543	1
ARX	-0.0304704	0.193462	1	1	1
AS3MT	-0.218417	0.64964	1	0.339	1
ASAH1	0.033873	1	1	0.638885	1
ASAP1	0.0969698	0.300778	1	0.713883	1
ASAP2	-0.00542831	0.532933	1	0.667599	1
ASAP3	-0.0633341	0.541451	1	1	1
ASB1	-0.0761798	0.931091	1	0.659942	1
ASB10	-0.0305891	0.186571	1	1	1
ASB11	-0.0439468	0.913906	1	0.936288	1
ASB13	-0.00997024	0.287336	1	1	1
ASB15	0.0791484	0.869057	1	1	1
ASB16	-0.00933576	0.296066	1	1	1
ASB17	-0.0678233	0.649847	1	0.411679	1
ASB2	0.067149	0.600986	1	1	1
ASB4	-0.0497848	0.702981	1	1	1
ASB5	-0.00795641	0.738782	1	0.53514	1
ASB6	0.00991751	0.382716	1	0.854448	1
ASB7	0.0239452	1	1	0.351568	1
ASB8	-0.123173	1	1	0.583621	1
ASB9	0.210173	1	1	0.125975	1
ASCC1	-0.0397442	0.0107881	1	1	1
ASCC2	-0.43772	1	1	0.32163	1
ASCC3	-0.0905574	0.779171	1	1	1
ASCL1	0.0545765	0.62126	1	1	1
ASCL2	0.106152	0.719719	1	1	1
ASCL3	0.00621143	0.165343	1	1	1
ASF1A	-0.0260568	1	1	0.0854977	1
ASF1B	-0.00319537	0.475806	1	0.592888	1
ASGR1	-0.13295	0.414678	1	1	1
ASGR2	0.0120443	0.692502	1	0.37735	1
ASH1L	-0.14157	0.10559	1	0.349515	1
ASH2L	-0.203115	1	1	0.0958715	1
ASIC1	-0.148937	1	1	0.430652	1
ASIC2	-0.000400814	0.511242	1	0.74874	1
ASIC3	-0.096442	0.44923	1	1	1
ASIC4	0.0350075	1	1	0.397024	1
ASIC5	0.033185	0.373649	1	1	1
ASIP	-0.0415824	0.11682	1	1	1
ASL	0.106697	1	1	0.3858	1
ASMT	0.0646283	0.358921	1	1	1
ASMTL	-0.0465607	1	1	0.129595	1
ASNS	0.0290596	0.618743	1	0.436345	1
ASNSD1	0.293719	1	1	0.0930998	1
ASPA	-0.057204	0.375062	1	0.724197	1
ASPG	-0.00267184	0.140694	1	1	1
ASPH	0.519157	1	1	0.218359	1
ASPHD1	-0.1048	0.935085	1	0.670215	1
ASPHD2	0.0446603	0.119258	1	1	1
ASPM	0.0261427	0.319317	1	1	1
ASPN	-0.0998449	0.572817	1	0.497616	1
ASPRV1	0.357189	0.699945	1	0.308642	1
ASPSCR1	0.00214061	0.870616	1	0.299264	1
ASRGL1	-0.102013	0.0496813	1	1	1
ASS1	-0.0601945	0.757837	1	1	1
ASTE1	-0.0822539	0.759208	1	0.966244	1
ASTN1	0.0481008	0.224449	1	1	1
ASTN2	-0.0407862	0.60195	1	0.946976	1
ASXL1	-0.117116	1	1	0.601675	1
ASXL2	-0.191611	1	1	0.354304	1
ASZ1	0.0413896	0.591222	1	1	1
ATAD1	0.104141	1	1	0.0765019	1
ATAD2	0.364352	1	1	0.26576	1
ATAD2B	-0.0743204	1	1	0.013415	1
ATAD3A	-0.0781342	1	1	0.592276	1
ATAD3C	-0.0147949	0.0132918	1	1	1
ATAD5	-0.130616	1	1	0.540593	1
ATAT1	-0.122628	0.77243	1	0.979028	1
ATCAY	-0.00837765	0.252558	1	1	1
ATE1	-0.034947	0.0808147	1	1	1
ATF1	0.0959075	1	1	0.403384	1
ATF2	0.141001	1	1	0.232488	1
ATF3	0.0228864	0.08607	1	1	1
ATF4	0.0146587	0.318916	1	0.895321	1
ATF5	-0.035252	1	1	0.198653	1
ATF6	-0.0181881	0.173163	1	1	1
ATF6B	-0.141581	0.946098	1	0.256027	1
ATF7	-0.168257	0.33671	1	0.247571	1
ATF7IP	-0.273137	1	1	0.0805335	1
ATF7IP2	-0.252205	1	1	0.160397	1
ATG10	0.213508	0.883092	1	0.381947	1
ATG101	-0.111314	0.803136	1	0.287785	1
ATG12	-0.00731029	0.0357591	1	1	1
ATG13	0.0287226	1	1	0.0122875	1
ATG14	-0.146959	1	1	0.729349	1
ATG16L1	-0.527343	1	1	0.00100477	1
ATG16L2	0.0824051	1	1	0.577262	1
ATG2A	0.136339	0.984406	1	0.566657	1
ATG2B	0.0134371	0.0110783	1	1	1
ATG3	0.199159	1	1	0.188526	1
ATG4A	0.0774504	0.504785	1	0.840548	1
ATG4B	-0.0439649	1	1	0.180256	1
ATG4D	0.0560752	1	1	0.399042	1
ATG5	0.333532	1	1	0.430652	1
ATG7	0.0678438	1	1	0.262838	1
ATG9A	0.0575045	1	1	0.14901	1
ATG9B	0.102295	1	1	0.762372	1
ATIC	-0.226842	0.326155	1	0.0481925	1
ATL1	0.125543	0.762174	1	1	1
ATL2	0.00687059	1	1	0.0697308	1
ATL3	-0.267988	1	1	0.0290359	1
ATM	-0.085387	1	1	0.324457	1
ATMIN	-0.0616081	0.158758	1	1	1
ATN1	-0.187776	0.788321	1	0.387859	1
ATOH7	-0.0823048	0.48776	1	0.672252	1
ATOH8	-0.0890178	0.300315	1	1	1
ATOX1	-0.0557357	1	1	0.346472	1
ATP10A	0.00672644	0.0419885	1	1	1
ATP10B	0.00823627	0.0710031	1	1	1
ATP11A	0.0890182	1	1	0.665424	1
ATP11B	0.135793	0.69731	1	0.0232957	1
ATP11C	0.149038	1	1	0.072685	1
ATP12A	0.0236514	0.0732453	1	1	1
ATP13A1	-0.0326128	1	1	0.293462	1
ATP13A2	-0.0490163	1	1	0.231159	1
ATP13A3	-0.0354671	1	1	0.175908	1
ATP13A4	-0.0876083	0.485575	1	1	1
ATP13A5	0.0183899	0.0364002	1	1	1
ATP1A1	-0.132572	0.509093	1	0.225396	1
ATP1A3	-0.0134542	0.449349	1	1	1
ATP1A4	-0.00226339	0.0267388	1	1	1
ATP1B1	-0.400726	0.306331	1	0.0595921	1
ATP1B2	-0.111442	0.288575	1	0.834857	1
ATP1B3	0.0458914	0.815814	1	0.709008	1
ATP23	0.248901	0.646542	1	0.305175	1
ATP2A1	-0.00403461	0.0514608	1	1	1
ATP2A2	-0.216393	1	1	0.145059	1
ATP2A3	-0.0286719	1	1	0.024856	1
ATP2B1	0.150668	1	1	0.67859	1
ATP2B2	0.048524	0.272765	1	0.9868	1
ATP2B3	0.0834684	0.702293	1	0.86466	1
ATP2B4	-0.21447	1	1	0.202632	1
ATP2C1	-0.0459891	1	1	0.111475	1
ATP2C2	0.0278535	0.0635493	1	1	1
ATP4B	-0.012646	0.0428666	1	1	1
ATP5F1A	-0.0379313	0.681447	1	0.977591	1
ATP5F1B	-0.0911056	1	1	0.0790917	1
ATP5F1C	0.125307	1	1	0.70561	1
ATP5F1D	-0.114924	0.787343	1	0.320634	1
ATP5F1E	0.059938	0.749201	1	0.922076	1
ATP5IF1	-0.033193	0.221024	1	1	1
ATP5MC1	-0.101082	0.0439712	1	0.552372	1
ATP5MC2	-0.127009	0.932376	1	0.654384	1
ATP5MC3	-0.205206	1	1	0.184699	1
ATP5ME	0.134264	1	1	0.983152	1
ATP5MF	0.119634	0.936411	1	0.967869	1
ATP5MG	0.0961205	0.922587	1	0.809728	1
ATP5MJ	0.492982	1	1	0.0241056	1
ATP5MK	0.13281	0.140877	1	0.840351	1
ATP5PB	0.019959	0.71997	1	0.855763	1
ATP5PD	0.0554909	0.639299	1	1	1
ATP5PF	0.232302	1	1	0.558564	1
ATP5PO	0.0698042	0.41057	1	1	1
ATP6AP1	-0.0681116	1	1	0.156648	1
ATP6AP1L	-0.138631	0.751047	1	0.582538	1
ATP6AP2	0.0483031	0.382716	1	1	1
ATP6V0A1	0.143034	1	1	0.113406	1
ATP6V0A2	0.0531005	1	1	0.825631	1
ATP6V0A4	-0.0702595	0.0322767	1	1	1
ATP6V0B	0.0899915	1	1	0.752471	1
ATP6V0C	-0.35339	1	1	0.150867	1
ATP6V0D1	-0.111869	1	1	0.396353	1
ATP6V0D2	-0.00375687	0.0144421	1	1	1
ATP6V0E1	0.037383	0.549806	1	1	1
ATP6V0E2	0.0535869	0.847893	1	0.274066	1
ATP6V1A	-0.110886	0.267269	1	0.623505	1
ATP6V1B1	0.0151199	0.112605	1	1	1
ATP6V1B2	-0.0388116	0.207365	1	1	1
ATP6V1C1	0.156873	0.83502	1	1	1
ATP6V1C2	0.0614782	0.419505	1	1	1
ATP6V1D	0.0436576	0.274438	1	1	1
ATP6V1E1	0.0570088	0.594383	1	1	1
ATP6V1E2	-0.00142715	0.0121109	1	1	1
ATP6V1F	-0.1056	0.863834	1	0.603743	1
ATP6V1G1	-0.163007	1	1	0.0355148	1
ATP6V1G2	-0.0718018	0.13372	1	1	1
ATP6V1G3	0.00400381	0.139564	1	1	1
ATP6V1H	-0.101543	0.892735	1	0.555363	1
ATP7A	0.166362	1	1	0.725255	1
ATP7B	0.162179	0.449587	1	0.637041	1
ATP8A1	0.280574	0.273343	1	0.215918	1
ATP8A2	0.106335	0.773692	1	0.942659	1
ATP8B1	-0.299255	1	1	0.311238	1
ATP8B2	-0.338387	1	1	0.240475	1
ATP8B4	0.250209	0.657062	1	0.193305	1
ATP9A	0.0652427	0.767144	1	0.971157	1
ATP9B	0.0175954	0.247848	1	1	1
ATPAF1	0.114594	0.717909	1	1	1
ATPAF2	-0.0350007	1	1	0.194636	1
ATPSCKMT	0.128377	0.30263	1	0.681243	1
ATR	0.0368245	0.459768	1	1	1
ATRAID	-0.0543164	0.442232	1	1	1
ATRIP	0.0359489	1	1	0.149559	1
ATRN	-0.138583	0.0566215	1	0.697107	1
ATRNL1	0.0146718	0.668616	1	0.519147	1
ATRX	0.133269	0.847227	1	0.712472	1
ATXN1	0.0306647	0.126802	1	1	1
ATXN10	-0.0759435	0.58961	1	1	1
ATXN1L	-0.000620113	0.16455	1	1	1
ATXN2	-0.171875	1	1	0.560696	1
ATXN2L	-0.314649	1	1	0.165632	1
ATXN3	-0.0839798	0.535868	1	0.973996	1
ATXN3L	0.00417484	0.0495051	1	1	1
ATXN7	0.0651892	0.394454	1	1	1
ATXN7L1	-0.0261927	0.482569	1	0.784669	1
ATXN7L2	-0.0339257	0.696648	1	0.882091	1
ATXN7L3	0.0470564	1	1	0.143238	1
AUH	0.250799	0.436432	1	0.301472	1
AUP1	-0.154815	1	1	0.265164	1
AURKA	0.11151	0.392894	1	1	1
AURKAIP1	0.0593153	1	1	0.105739	1
AURKB	0.012503	0.10407	1	1	1
AURKC	0.00311311	0.0695901	1	1	1
AUTS2	-0.385225	1	1	0.206892	1
AVEN	-0.0147976	0.469455	1	1	1
AVIL	0.0957348	0.68778	1	1	1
AVL9	-0.0125219	0.223368	1	0.973259	1
AVP	-0.131756	1	1	0.221692	1
AVPI1	0.0339951	0.204074	1	1	1
AVPR1A	-0.0339371	0.252915	1	0.84822	1
AVPR1B	-0.0142445	0.265211	1	1	1
AVPR2	-0.0757694	0.444124	1	1	1
AXDND1	0.0160181	0.0694776	1	1	1
AXIN1	0.00927352	0.787977	1	0.313124	1
AXIN2	-0.292799	0.580448	1	0.387182	1
AXL	0.0565576	0.73255	1	0.825959	1
AZGP1	0.0490339	0.225388	1	1	1
AZI2	0.352929	1	1	0.0771215	1
AZIN1	-0.0166219	1	1	0.0976952	1
AZIN2	0.0561489	0.872939	1	0.661373	1
AZU1	0.169333	0.792228	1	1	1
B2M	-0.00831495	0.966436	1	0.42724	1
B3GALNT1	0.18531	1	1	0.437872	1
B3GALNT2	-0.0703429	0.681606	1	1	1
B3GALT1	-0.0527716	0.335106	1	1	1
B3GALT2	0.0123662	0.101904	1	1	1
B3GALT4	0.129111	0.252036	1	0.615574	1
B3GALT5	0.0112446	0.274624	1	1	1
B3GALT6	-0.0387786	0.771446	1	1	1
B3GAT1	0.0518962	0.0818495	1	1	1
B3GAT3	-0.132127	0.766913	1	0.278475	1
B3GLCT	-0.0911819	0.456042	1	1	1
B3GNT2	0.129167	1	1	0.42486	1
B3GNT3	0.0391276	0.119745	1	1	1
B3GNT4	0.141048	0.438209	1	0.226106	1
B3GNT5	0.325098	1	1	0.506272	1
B3GNT6	0.0108064	0.0387413	1	1	1
B3GNT7	-0.194654	1	1	0.775412	1
B3GNT8	0.0991608	1	1	0.851167	1
B3GNT9	0.05439	1	1	0.163112	1
B3GNTL1	0.196142	0.840733	1	0.328452	1
B4GALNT1	0.0076306	0.0108735	1	1	1
B4GALNT3	-0.190424	1	1	0.634209	1
B4GALNT4	-0.119146	1	1	0.589337	1
B4GALT1	-0.124909	1	1	0.137844	1
B4GALT2	0.0823183	1	1	0.169998	1
B4GALT3	-0.167335	0.90968	1	0.0442196	1
B4GALT4	0.197205	1	1	0.531896	1
B4GALT5	-0.0796488	0.111713	1	1	1
B4GALT6	0.324519	1	1	0.071945	1
B4GALT7	0.0270019	1	1	0.158552	1
B9D1	0.0532448	1	1	0.848943	1
B9D2	0.0741503	1	1	0.315614	1
BAALC	0.0334785	0.449953	1	1	1
BABAM1	-0.245495	1	1	0.43658	1
BABAM2	-0.102176	1	1	0.0207045	1
BACE1	0.0165975	0.0502988	1	1	1
BACE2	-0.195083	0.378372	1	1	1
BACH1	-0.0658117	1	1	0.109468	1
BACH2	-0.403953	1	1	0.216867	1
BAD	0.122293	0.422853	1	0.449511	1
BAG1	-0.147395	0.438342	1	1	1
BAG2	0.190985	0.788516	1	0.618081	1
BAG3	-0.0880968	0.246435	1	0.896498	1
BAG4	0.0203744	1	1	0.159757	1
BAG5	-0.0886245	0.542704	1	0.774161	1
BAG6	-0.120272	1	1	0.0948166	1
BAGE	-0.0289057	0.00326459	1	1	1
BAHCC1	0.00454161	0.677067	1	0.410228	1
BAHD1	-0.126696	0.862678	1	0.36921	1
BAIAP2	-0.0644099	0.459648	1	1	1
BAIAP2L1	0.0810609	0.703336	1	0.996707	1
BAIAP2L2	0.115967	1	1	0.356583	1
BAIAP3	0.0596774	1	1	0.138174	1
BAK1	-0.178471	1	1	0.740921	1
BAMBI	0.0745463	1	1	0.954424	1
BANF1	-0.371405	1	1	0.0169321	1
BANF2	-0.0537801	0.173192	1	1	1
BANK1	-0.299419	0.458787	1	0.517324	1
BANP	0.0144264	1	1	0.211932	1
BAP1	0.040988	1	1	0.0256179	1
BARD1	-0.206366	0.948878	1	0.380193	1
BARX1	0.00664533	0.340642	1	1	1
BARX2	-0.000274404	0.269344	1	1	1
BASP1	0.0440885	1	1	0.447564	1
BATF	0.232033	0.587846	1	0.149828	1
BATF2	0.475173	1	1	0.680223	1
BATF3	-0.0247833	0.148804	1	1	1
BAX	-0.158366	0.569421	1	0.397993	1
BAZ1A	-0.00218935	1	1	0.0860179	1
BAZ1B	-0.387153	1	1	0.000428299	1
BAZ2A	-0.22666	1	1	0.00795247	1
BAZ2B	0.116951	1	1	0.164261	1
BBC3	0.122752	0.73455	1	0.621837	1
BBLN	0.224927	0.957193	1	0.557924	1
BBOF1	0.158968	0.755049	1	1	1
BBS1	-0.139186	0.309797	1	0.847037	1
BBS10	0.15553	1	1	0.206176	1
BBS12	0.18799	0.654025	1	0.379098	1
BBS2	-0.144894	0.875094	1	0.86414	1
BBS4	-0.196339	1	1	0.378824	1
BBS5	-0.0317806	0.116333	1	1	1
BBS7	0.305196	1	1	0.393785	1
BBS9	-0.106015	0.45636	1	1	1
BBX	0.0708768	0.584031	1	1	1
BCAM	-0.0117614	0.572279	1	1	1
BCAN	-0.0339908	0.13411	1	1	1
BCAP29	-0.0548226	0.310951	1	1	1
BCAP31	-0.0542955	1	1	0.421737	1
BCAR1	-0.0938492	0.684543	1	1	1
BCAR3	0.0152238	0.472869	1	0.856256	1
BCAS1	0.0250696	0.121936	1	1	1
BCAS2	0.0724854	0.310259	1	0.999032	1
BCAS3	-0.193642	1	1	0.536728	1
BCAS4	-0.213307	1	1	0.426196	1
BCAT1	0.573658	1	1	0.176312	1
BCAT2	-0.187322	0.814769	1	0.584044	1
BCCIP	-0.128919	0.400277	1	0.692946	1
BCDIN3D	0.00724585	0.494114	1	0.651012	1
BCHE	0.034955	0.347309	1	1	1
BCKDHA	0.0440405	1	1	0.201833	1
BCKDHB	-0.129632	0.537372	1	0.819792	1
BCKDK	0.0551851	1	1	0.188263	1
BCL10	-0.0229531	0.316612	1	0.999902	1
BCL11A	-0.346563	1	1	0.0826647	1
BCL11B	-0.367023	1	1	0.117486	1
BCL2	-0.0479114	0.305026	1	1	1
BCL2A1	0.728835	1	1	0.00778038	1
BCL2L1	0.160097	1	1	0.333272	1
BCL2L10	0.0498694	0.417271	1	1	1
BCL2L11	-0.00215725	0.40569	1	0.66789	1
BCL2L12	-0.0822827	0.378333	1	0.847402	1
BCL2L13	-0.166632	1	1	0.654313	1
BCL2L14	0.0249866	0.760468	1	0.664121	1
BCL2L15	-0.0474879	0.211034	1	1	1
BCL2L2	-0.0205112	0.241085	1	0.955639	1
BCL3	0.18947	1	1	0.181347	1
BCL6	0.13616	1	1	0.413992	1
BCL6B	0.0487567	0.220857	1	1	1
BCL7A	-0.486695	1	1	0.0317782	1
BCL7B	-0.066189	0.349515	1	0.951016	1
BCL7C	0.0846814	0.95047	1	0.565806	1
BCL9	-0.309603	1	1	0.0385667	1
BCL9L	-0.216841	0.974356	1	0.0908914	1
BCLAF1	0.0992173	1	1	0.546596	1
BCLAF3	0.306799	1	1	0.0355148	1
BCO1	0.0260558	0.313259	1	1	1
BCOR	-0.414923	1	1	0.00987859	1
BCORL1	-0.157291	0.640542	1	0.98691	1
BCR	-0.0545955	1	1	0.353091	1
BCS1L	-0.0931367	0.190917	1	1	1
BDH1	-0.121828	0.602088	1	1	1
BDH2	-0.0224169	0.982745	1	0.510861	1
BDKRB1	-0.0629485	0.674094	1	1	1
BDKRB2	0.173368	0.551731	1	0.0330242	1
BDNF	0.014503	0.0854977	1	1	1
BDP1	0.247897	0.760592	1	0.404507	1
BECN1	-0.148075	0.355899	1	0.078353	1
BEGAIN	0.178968	0.217116	1	1	1
BEND2	0.106042	0.204958	1	1	1
BEND3	0.0203602	0.118768	1	1	1
BEND4	0.0657272	0.252271	1	1	1
BEND5	-0.149342	0.209268	1	0.848562	1
BEND6	-0.0319699	0.391892	1	1	1
BEND7	0.481895	1	1	0.191872	1
BEST1	0.339866	1	1	0.204748	1
BEST2	0.00872269	0.0265938	1	1	1
BEST4	0.0206235	0.1473	1	1	1
BET1	0.00497642	1	1	0.0473551	1
BET1L	0.0291264	1	1	0.0487962	1
BEX1	0.0592579	0.587424	1	1	1
BEX2	0.167696	1	1	0.843601	1
BEX3	0.215489	0.0345188	1	0.404507	1
BEX4	-0.339952	0.223029	1	0.0454616	1
BEX5	0.122999	0.409432	1	1	1
BFAR	-0.133746	0.205462	1	0.928886	1
BFSP1	0.0255669	0.0411554	1	1	1
BFSP2	0.00519113	0.00656182	1	1	1
BGLAP	0.0593431	1	1	0.188417	1
BGN	0.0939957	0.0172969	1	1	1
BHLHB9	0.0226145	0.214969	1	1	1
BHLHE22	-0.0183504	0.306204	1	1	1
BHLHE23	0.0734044	0.954289	1	0.862435	1
BHLHE40	-0.34846	1	1	0.168868	1
BHMT	0.000765428	0.00143844	1	1	1
BHMT2	0.0122501	0.108822	1	1	1
BICC1	-0.0713283	0.703485	1	0.823534	1
BICD1	-0.373751	1	1	0.0210472	1
BICD2	0.0292436	0.355206	1	0.78845	1
BICDL2	0.24445	0.0225463	1	0.480324	1
BICRA	0.0141934	0.842993	1	0.330148	1
BICRAL	-0.270068	1	1	0.0463171	1
BID	0.0457922	0.252506	1	1	1
BIK	0.184479	1	1	0.242629	1
BIN1	-0.142316	0.106323	1	0.53135	1
BIN2	-0.0480601	1	1	0.810368	1
BIN3	0.0955255	1	1	0.315566	1
BIRC2	0.371079	1	1	0.0414859	1
BIRC3	0.0437043	0.128446	1	1	1
BIRC5	0.0169044	0.0721437	1	1	1
BIRC6	-0.317073	1	1	0.25673	1
BIRC7	-0.0557077	0.294907	1	1	1
BIVM	0.0397989	0.588655	1	1	1
BLCAP	-0.16488	1	1	0.199208	1
BLID	-0.0102366	0.442705	1	0.749663	1
BLK	-0.222296	0.619542	1	0.752868	1
BLM	0.0322401	0.143642	1	1	1
BLMH	-0.19245	0.959913	1	0.26797	1
BLNK	-0.369773	1	1	0.659325	1
BLOC1S2	0.183438	1	1	0.0387503	1
BLOC1S4	0.0885456	0.458084	1	0.958941	1
BLOC1S5	0.0529169	0.850021	1	0.679555	1
BLOC1S6	0.108954	0.782055	1	0.324315	1
BLVRA	0.221399	0.217578	1	0.272876	1
BLVRB	-0.363008	0.992809	1	0.249975	1
BLZF1	0.191945	1	1	0.126802	1
BMERB1	-0.00147502	0.0158631	1	1	1
BMF	0.0149362	1	1	0.145194	1
BMI1	0.106724	1	1	0.598922	1
BMP1	0.0688985	1	1	0.722933	1
BMP15	-0.0511262	1	1	0.548477	1
BMP2	0.0506854	0.201115	1	1	1
BMP2K	-0.188831	0.12364	1	0.387408	1
BMP3	0.0579497	0.409887	1	0.773849	1
BMP4	-0.0255507	0.17871	1	1	1
BMP5	-0.037198	0.810528	1	0.777447	1
BMP6	0.0150506	0.00840222	1	1	1
BMP7	0.0962987	0.176552	1	0.849706	1
BMP8B	-0.324976	1	1	0.158269	1
BMPER	0.073833	1	1	0.35681	1
BMPR1A	0.00164169	1	1	0.237782	1
BMPR1B	0.0882334	1	1	0.879757	1
BMPR2	0.0887743	1	1	0.204154	1
BMS1	-0.192021	1	1	0.62413	1
BMX	0.595641	1	1	0.165054	1
BNC1	-0.0525597	0.639028	1	1	1
BNC2	-0.11112	1	1	0.0370085	1
BNIP1	-0.0774999	0.460991	1	1	1
BNIP2	0.212391	0.809541	1	0.0222965	1
BNIP3	0.0780507	0.794765	1	0.972556	1
BNIP3L	-0.342927	1	1	0.121206	1
BNIPL	0.163872	0.698874	1	0.591931	1
BOD1	0.0999107	0.895351	1	0.719317	1
BOD1L1	-0.179045	1	1	0.188287	1
BOK	-0.0690269	0.263291	1	1	1
BOLA1	0.191726	1	1	0.760988	1
BOLA3	0.282781	1	1	0.298293	1
BOLL	-0.0210808	0.0336089	1	1	1
BORA	0.0243975	1	1	0.319618	1
BORCS5	-0.0774337	0.421801	1	1	1
BORCS6	0.0688345	1	1	0.0675897	1
BORCS7	0.0431885	1	1	0.0613666	1
BPGM	0.123836	0.137646	1	1	1
BPHL	-0.0363135	0.388535	1	1	1
BPI	0.28251	0.402262	1	1	1
BPIFA1	-0.155449	1	1	0.48776	1
BPIFA2	-0.0185249	0.115002	1	1	1
BPIFA3	-0.0251961	0.185574	1	1	1
BPIFB1	0.0238294	0.45257	1	1	1
BPIFB2	0.00619952	0.313621	1	1	1
BPIFB4	-0.0194686	0.0680986	1	1	1
BPIFB6	0.0155717	0.171319	1	1	1
BPIFC	0.0781272	1	1	0.461212	1
BPNT1	0.113687	0.604684	1	1	1
BPNT2	-0.12537	1	1	0.278475	1
BPTF	-0.0682521	0.278173	1	1	1
BRAF	0.0409473	1	1	0.228774	1
BRAP	0.0595316	1	1	0.180106	1
BRAT1	0.0320872	0.686307	1	0.365335	1
BRCA1	0.114562	0.452092	1	0.974837	1
BRCC3	0.134551	0.879757	1	0.326992	1
BRD1	0.0315671	0.240998	1	1	1
BRD2	-0.200055	0.394618	1	0.169829	1
BRD3	-0.205645	1	1	0.0156623	1
BRD4	-0.490868	1	1	0.023858	1
BRD7	-0.112168	1	1	0.463268	1
BRD8	0.0725683	1	1	0.736148	1
BRD9	-0.235802	1	1	0.0611907	1
BRDT	0.0514235	0.406369	1	1	1
BRF1	0.0191267	0.67167	1	0.374518	1
BRF2	0.054244	1	1	0.862349	1
BRI3	0.186281	1	1	0.139424	1
BRI3BP	-0.374822	1	1	0.0599229	1
BRICD5	0.158163	1	1	0.847418	1
BRINP1	-0.0507839	0.580912	1	1	1
BRINP2	-0.0980199	0.789239	1	1	1
BRINP3	-0.080933	0.257903	1	0.318331	1
BRIP1	-0.10644	1	1	0.248041	1
BRIX1	-0.061391	1	1	0.255243	1
BRK1	-0.0593917	0.754592	1	0.770726	1
BRME1	0.108983	0.559417	1	0.496703	1
BRMS1	0.0722455	1	1	0.279017	1
BRMS1L	0.00692229	1	1	0.0505781	1
BROX	0.0172229	0.0484046	1	1	1
BRPF1	-0.101817	1	1	0.204748	1
BRPF3	-0.105193	0.489944	1	0.987983	1
BRS3	-0.0239254	0.130235	1	1	1
BRSK1	0.0250511	0.855927	1	0.601537	1
BRSK2	-0.126915	0.815012	1	1	1
BRWD1	0.279563	0.9853	1	0.407646	1
BRWD3	-0.0572404	0.150109	1	1	1
BSCL2	-0.0144729	1	1	0.0902898	1
BSDC1	-0.154913	1	1	0.293558	1
BSG	-0.28953	1	1	0.708261	1
BSN	0.0864389	0.805578	1	0.539176	1
BSND	-0.0292677	0.116089	1	1	1
BSPRY	-0.0227194	0.0733415	1	1	1
BST1	0.107578	0.457843	1	1	1
BST2	-0.0920831	0.0610765	1	1	1
BTAF1	0.0101417	1	1	0.0475099	1
BTBD1	0.0918059	0.326614	1	0.848181	1
BTBD10	0.150499	0.142088	1	0.0543921	1
BTBD11	-0.257921	1	1	0.433543	1
BTBD16	-0.138877	0.805856	1	0.220423	1
BTBD17	0.108091	0.243571	1	0.485356	1
BTBD2	-0.0516504	1	1	0.319317	1
BTBD3	0.202342	0.175593	1	0.709649	1
BTBD6	0.122014	0.929805	1	0.526395	1
BTBD7	-0.302552	1	1	0.0654819	1
BTBD8	-0.0078718	0.376369	1	1	1
BTBD9	0.104364	1	1	0.274977	1
BTC	-0.0583502	1	1	0.389663	1
BTD	-0.149519	1	1	0.575788	1
BTF3	-0.105242	0.323395	1	0.403833	1
BTF3L4	0.0411462	1	1	0.00499874	1
BTG1	-0.0269883	0.240214	1	1	1
BTG2	0.0115663	0.216206	1	1	1
BTG3	0.248957	0.850277	1	0.926311	1
BTG4	0.133405	1	1	0.324085	1
BTK	-0.0409181	0.136272	1	1	1
BTLA	-0.227893	1	1	0.38357	1
BTN1A1	0.0730286	0.509085	1	1	1
BTN2A1	0.184406	1	1	0.272858	1
BTN2A2	0.0415164	0.0538965	1	1	1
BTN3A1	0.0309403	0.746283	1	0.364584	1
BTN3A2	0.0211266	0.988742	1	0.177177	1
BTN3A3	-0.161519	0.147653	1	0.352252	1
BTNL3	0.255357	0.122531	1	1	1
BTNL8	0.244161	0.146823	1	1	1
BTRC	-0.168648	1	1	0.581048	1
BUB1	0.097931	0.905967	1	0.256261	1
BUB1B	0.0419863	0.172277	1	1	1
BUB3	-0.041013	1	1	0.129467	1
BUD13	-0.128879	1	1	0.556399	1
BUD23	-0.169352	0.627254	1	0.376788	1
BUD31	0.0569248	1	1	0.542704	1
BVES	0.0565744	0.322475	1	1	1
BYSL	-0.123109	0.75802	1	0.600063	1
BZW1	0.0128974	1	1	0.125597	1
BZW2	-0.197787	0.768885	1	0.082045	1
C10orf53	-0.0201655	0.0210472	1	1	1
C10orf62	-0.0029502	0.115243	1	1	1
C10orf67	-0.0973047	0.619721	1	0.821279	1
C10orf71	0.0977713	0.827731	1	0.341264	1
C10orf82	-0.022227	0.023858	1	1	1
C10orf88	0.237416	0.66282	1	0.369084	1
C10orf90	-0.0141794	0.528404	1	0.766988	1
C10orf99	-0.0759993	0.925832	1	0.464478	1
C11orf1	0.139714	0.109256	1	0.938974	1
C11orf21	0.117185	0.627436	1	0.446851	1
C11orf24	-0.111372	0.255557	1	0.890865	1
C11orf49	-0.0955493	1	1	0.455698	1
C11orf52	0.0960362	0.538661	1	0.195215	1
C11orf53	0.0575584	0.251933	1	0.843319	1
C11orf54	0.221356	0.3061	1	0.0117901	1
C11orf58	0.0649162	1	1	0.190582	1
C11orf68	0.132915	1	1	0.149345	1
C11orf71	0.106384	0.954289	1	0.431542	1
C11orf80	-0.0928846	0.563711	1	1	1
C11orf86	-0.0301228	0.3502	1	1	1
C12orf29	0.150917	1	1	0.475806	1
C12orf4	0.175449	0.509743	1	0.29127	1
C12orf40	-0.0077343	0.227247	1	1	1
C12orf42	-0.160118	0.863174	1	0.513404	1
C12orf43	-0.0504205	0.289912	1	1	1
C12orf50	-0.0790968	0.904927	1	0.371806	1
C12orf54	0.0700571	0.322436	1	1	1
C12orf57	0.155291	0.214019	1	1	1
C12orf60	0.189827	1	1	0.531566	1
C12orf73	0.0113636	0.145601	1	1	1
C12orf76	-0.0421379	0.954944	1	0.210137	1
C14orf119	-0.0273301	0.302861	1	1	1
C14orf178	0.0844297	0.254149	1	0.902248	1
C14orf180	-0.16492	0.476379	1	0.749493	1
C14orf28	0.125931	1	1	0.0214264	1
C14orf39	0.0139781	0.563578	1	0.637183	1
C14orf93	0.0940677	0.955923	1	0.862246	1
C15orf39	0.0647498	1	1	0.0594023	1
C15orf40	-0.0501109	0.260022	1	1	1
C15orf48	-0.000255257	0.00236053	1	1	1
C15orf62	0.00379566	0.660795	1	0.862184	1
C16orf46	-0.138574	0.428648	1	1	1
C16orf54	-0.116829	0.306793	1	0.681855	1
C16orf72	0.111547	0.360906	1	0.746909	1
C16orf74	-0.117429	0.601675	1	0.510607	1
C16orf78	-0.00965169	0.0279431	1	1	1
C16orf82	-0.047342	0.266677	1	1	1
C16orf86	0.0355697	0.0907173	1	1	1
C16orf87	0.0351513	1	1	0.091468	1
C16orf89	0.10544	0.201176	1	0.470014	1
C16orf91	0.113615	0.984155	1	0.856091	1
C17orf100	0.135569	0.106812	1	1	1
C17orf49	-0.0304421	1	1	0.33373	1
C17orf50	0.0275389	0.83892	1	0.556929	1
C17orf58	0.185121	1	1	0.770259	1
C17orf64	-0.181268	1	1	0.47879	1
C17orf67	0.0090118	0.658054	1	0.765588	1
C17orf75	0.0417151	1	1	0.266952	1
C17orf78	0.0175763	0.212357	1	1	1
C17orf80	0.010488	0.427473	1	0.68778	1
C17orf97	-0.0779219	0.586205	1	1	1
C17orf98	-0.00888635	0.0511695	1	1	1
C18orf21	-0.0423002	1	1	0.0531263	1
C18orf25	0.139354	0.635152	1	0.0115396	1
C18orf32	0.36977	0.652116	1	0.0160461	1
C18orf54	0.312436	0.2431	1	0.290574	1
C19orf12	-0.0218957	0.385469	1	1	1
C19orf18	-0.0292649	0.227332	1	1	1
C19orf25	0.131852	0.964075	1	0.236265	1
C19orf33	-0.156855	0.297534	1	1	1
C19orf44	-0.0601862	0.470064	1	1	1
C19orf47	-0.0697644	0.770264	1	1	1
C19orf48	0.0142315	0.729801	1	0.406596	1
C19orf53	-0.124296	1	1	0.863951	1
C19orf54	-0.149019	0.76987	1	0.47879	1
C19orf73	0.0314782	0.140495	1	1	1
C1D	0.280222	1	1	0.204034	1
C1GALT1	0.615242	1	1	0.0111157	1
C1GALT1C1	0.356585	0.389663	1	0.00477042	1
C1orf100	0.0723663	0.515825	1	1	1
C1orf105	-0.00457982	0.0157737	1	1	1
C1orf109	-0.0590171	0.218527	1	1	1
C1orf112	0.102413	0.54782	1	1	1
C1orf115	0.154877	0.747903	1	0.743725	1
C1orf116	0.0225861	0.503902	1	0.756754	1
C1orf122	0.0495994	0.298876	1	1	1
C1orf127	-0.0366658	0.247571	1	1	1
C1orf131	-0.0730187	1	1	0.00461698	1
C1orf158	-0.0377525	0.346054	1	1	1
C1orf159	-0.0584947	0.380193	1	1	1
C1orf162	0.0534723	1	1	0.392782	1
C1orf174	-0.0352837	0.229199	1	1	1
C1orf194	-0.00354936	0.00289721	1	1	1
C1orf198	-0.178298	0.570907	1	0.679407	1
C1orf21	-0.119792	0.695688	1	1	1
C1orf210	-0.0247216	0.127303	1	1	1
C1orf216	-0.0672806	1	1	0.874152	1
C1orf226	0.0483983	0.304339	1	1	1
C1orf35	0.00656669	0.546243	1	0.531767	1
C1orf43	0.00441194	0.208917	1	1	1
C1orf50	0.0559864	0.727829	1	0.782782	1
C1orf52	0.129435	1	1	0.0457099	1
C1orf53	-0.0527944	0.171031	1	1	1
C1orf54	0.266358	0.298461	1	0.720121	1
C1orf56	-0.0244299	0.272876	1	1	1
C1orf68	0.188525	1	1	0.0960424	1
C1orf74	0.10259	1	1	0.333042	1
C1orf87	-0.0369384	0.0677494	1	1	1
C1orf94	0.0264831	0.301241	1	1	1
C1QA	0.227428	0.749493	1	0.546167	1
C1QB	0.280129	1	1	0.675525	1
C1QBP	-0.212629	0.39079	1	0.392141	1
C1QC	0.134059	0.691017	1	0.670409	1
C1QL1	0.0325894	0.720422	1	0.729194	1
C1QTNF1	-0.033263	0.174644	1	1	1
C1QTNF2	0.0483775	0.246524	1	0.975363	1
C1QTNF3	0.213463	0.905265	1	0.314517	1
C1QTNF4	-0.000441329	0.5801	1	1	1
C1QTNF6	0.0345632	0.716206	1	0.839408	1
C1QTNF7	0.0163178	0.36727	1	1	1
C1R	0.0505357	1	1	0.704801	1
C1RL	0.163378	0.566657	1	0.867734	1
C1S	0.106773	0.276377	1	0.697716	1
C2	0.302179	0.28918	1	0.265398	1
C20orf141	0.105638	1	1	0.378145	1
C20orf173	-0.0176938	0.681039	1	1	1
C20orf204	-0.0941664	0.639092	1	1	1
C20orf27	-0.000279167	0.0266808	1	1	1
C20orf85	-0.0735268	0.738543	1	1	1
C20orf96	-0.0765486	0.200461	1	1	1
C21orf58	0.00614892	0.540351	1	0.738171	1
C21orf62	0.0652746	0.167666	1	1	1
C21orf91	0.335909	1	1	0.0889073	1
C22orf15	-0.110358	0.774161	1	0.811168	1
C22orf23	-0.0294738	0.303093	1	1	1
C22orf39	0.309125	1	1	0.072685	1
C2CD2	-0.0383741	0.336198	1	1	1
C2CD2L	0.0958577	1	1	0.200081	1
C2CD3	0.0458236	0.89703	1	1	1
C2CD4B	0.0673356	0.297071	1	1	1
C2CD4C	-0.00934914	0.0100364	1	1	1
C2CD5	0.122139	1	1	0.35476	1
C2CD6	-0.0776349	0.416153	1	0.631621	1
C2orf15	0.0432009	0.123092	1	1	1
C2orf16	0.00685797	0.181087	1	1	1
C2orf42	-0.139269	1	1	0.617904	1
C2orf49	-0.0553223	1	1	0.0444627	1
C2orf50	-0.00612949	0.231928	1	1	1
C2orf68	-0.135056	0.465326	1	0.648149	1
C2orf69	0.237287	0.608458	1	0.299157	1
C2orf73	0.0728332	0.483557	1	0.656758	1
C2orf76	0.271588	0.429093	1	0.200461	1
C2orf80	-0.0182148	0.851823	1	0.525181	1
C2orf88	0.270243	0.746511	1	0.805079	1
C3	-0.00041469	0.00203593	1	1	1
C3AR1	0.10319	0.146928	1	1	1
C3orf14	0.175676	0.206652	1	0.926679	1
C3orf18	0.0185874	0.189343	1	1	1
C3orf20	-0.0557413	0.362121	1	1	1
C3orf22	-0.0712835	0.366087	1	0.720422	1
C3orf33	0.00283357	0.795881	1	0.303262	1
C3orf35	0.117588	0.94059	1	0.383266	1
C3orf38	0.22189	0.238623	1	0.171271	1
C3orf52	-0.00463958	0.224377	1	1	1
C3orf56	-0.00496218	0.369642	1	1	1
C3orf62	-0.119516	0.982256	1	0.900013	1
C3orf70	0.0171162	0.37905	1	1	1
C4BPA	0.266982	0.277611	1	1	1
C4BPB	0.202287	1	1	0.466781	1
C4orf19	-0.0653676	0.138697	1	1	1
C4orf3	-0.0021516	0.0455936	1	1	1
C4orf33	0.230697	1	1	0.0573643	1
C4orf36	0.0111118	0.0331222	1	1	1
C4orf45	0.0663819	0.108764	1	1	1
C4orf46	-0.203056	1	1	0.143305	1
C4orf48	0.270613	0.31741	1	0.428203	1
C5	0.14518	0.580642	1	0.80829	1
C5AR1	0.0396157	0.804781	1	0.689549	1
C5AR2	0.214768	0.600694	1	0.104123	1
C5orf15	-0.0453879	1	1	0.128383	1
C5orf22	-0.110162	0.978523	1	0.624345	1
C5orf24	0.15875	1	1	0.25229	1
C5orf34	0.128144	1	1	0.300237	1
C5orf46	-0.00299337	0.0101631	1	1	1
C5orf49	0.100525	1	1	0.129719	1
C5orf51	-0.321414	1	1	0.0404914	1
C6	-0.0205897	0.186647	1	1	1
C6orf118	0.00158719	0.159402	1	1	1
C6orf120	0.277544	1	1	0.301704	1
C6orf136	-0.144031	1	1	0.539567	1
C6orf141	0.0397378	0.203673	1	1	1
C6orf15	0.0291531	0.315414	1	1	1
C6orf201	-0.139207	0.858394	1	0.322033	1
C6orf223	-0.0284609	0.0618185	1	1	1
C6orf47	-0.0753603	1	1	0.742729	1
C6orf52	0.0641643	0.377014	1	1	1
C6orf58	-0.0539441	0.186135	1	1	1
C6orf62	-0.0624564	1	1	0.0139763	1
C6orf89	-0.0628527	1	1	0.443533	1
C7orf26	-0.0819599	1	1	0.374977	1
C7orf31	-0.0579853	0.0177972	1	1	1
C7orf50	0.0599479	1	1	0.716206	1
C7orf57	0.159586	0.815814	1	0.296937	1
C7orf61	0.137366	0.415482	1	0.773217	1
C8B	-0.0078976	0.253988	1	1	1
C8G	0.0262214	0.353408	1	0.917986	1
C8orf33	-0.0173468	0.473847	1	1	1
C8orf34	0.0349747	0.158906	1	1	1
C8orf37	-0.205791	0.804691	1	0.484044	1
C8orf48	0.0159887	0.0984741	1	1	1
C8orf58	0.142238	1	1	0.157311	1
C8orf74	-0.00838999	0.0210639	1	1	1
C8orf76	0.0578481	0.246788	1	0.991216	1
C9orf116	0.114337	0.771643	1	0.589534	1
C9orf131	-0.109815	0.0884362	1	1	1
C9orf135	0.0289833	0.0657094	1	1	1
C9orf152	-0.0185848	0.883259	1	0.34251	1
C9orf24	-0.0382251	0.200223	1	1	1
C9orf40	0.0719285	0.192111	1	1	1
C9orf43	-0.00576192	0.00590292	1	1	1
C9orf47	0.157954	0.559843	1	1	1
C9orf50	-0.0124831	0.199985	1	1	1
C9orf57	0.00344798	0.303849	1	1	1
C9orf64	-0.118279	1	1	0.516458	1
C9orf72	0.162835	0.994406	1	0.156347	1
C9orf78	-0.0246411	0.142572	1	1	1
C9orf85	0.167554	1	1	0.442202	1
CA1	0.0324575	0.155245	1	1	1
CA10	-0.00666059	0.19354	1	1	1
CA11	-0.0116346	0.858559	1	0.668471	1
CA12	-0.0428382	0.0170468	1	1	1
CA13	0.186411	0.2007	1	0.704801	1
CA2	-0.153782	0.274624	1	0.997771	1
CA3	0.0711764	0.51506	1	0.850512	1
CA4	0.248447	0.278475	1	0.642613	1
CA5B	0.177373	0.800643	1	0.695907	1
CA6	0.0307783	0.320322	1	0.990156	1
CA8	0.129803	0.764545	1	1	1
CA9	0.123612	1	1	0.297906	1
CAAP1	0.18933	0.486668	1	0.422407	1
CAB39	0.0667682	0.865086	1	0.475502	1
CAB39L	0.247886	1	1	0.276116	1
CABIN1	-0.036656	1	1	0.377896	1
CABLES1	0.0196607	0.116877	1	1	1
CABLES2	-0.0536811	0.697513	1	1	1
CABP1	0.0827288	1	1	0.773807	1
CABP2	0.0689194	0.674001	1	0.769791	1
CABP4	-0.0560162	0.155623	1	1	1
CABP5	0.0934592	0.451733	1	1	1
CABP7	0.0946242	0.267687	1	1	1
CABS1	0.100286	0.898522	1	0.962628	1
CABYR	-0.18234	0.840548	1	0.296937	1
CACFD1	-0.0476184	0.477695	1	1	1
CACHD1	0.0541551	0.23433	1	1	1
CACNA1A	-0.106116	0.897507	1	0.846258	1
CACNA1B	0.0154561	0.198733	1	1	1
CACNA1C	0.0165764	0.0270301	1	1	1
CACNA1D	-0.00863476	0.528017	1	1	1
CACNA1E	0.554272	1	1	0.354888	1
CACNA1G	0.0201018	0.0475099	1	1	1
CACNA1H	-0.0263999	0.17235	1	1	1
CACNA1I	0.200799	0.799246	1	0.405404	1
CACNA1S	-0.00602922	0.272116	1	1	1
CACNA2D1	0.0354863	0.251844	1	1	1
CACNA2D2	0.0261838	0.269067	1	1	1
CACNA2D3	-0.298502	1	1	0.454373	1
CACNA2D4	0.231681	1	1	0.377787	1
CACNB1	-0.0385192	0.671843	1	1	1
CACNB2	-0.224293	1	1	0.425037	1
CACNB3	0.0105645	0.432131	1	0.991924	1
CACNB4	0.201616	1	1	0.855794	1
CACNG1	0.0532691	0.322235	1	0.906449	1
CACNG3	0.0172725	0.0589701	1	1	1
CACNG4	-0.101443	0.716507	1	1	1
CACNG5	-0.059999	0.797883	1	1	1
CACNG6	-0.0248146	0.0274111	1	1	1
CACNG8	-0.0739591	0.532544	1	1	1
CACTIN	-0.153512	0.950106	1	0.510177	1
CACUL1	-0.0604601	0.59733	1	1	1
CACYBP	0.11924	0.720121	1	0.589746	1
CAD	0.0222533	1	1	0.17509	1
CADM1	-0.213472	0.0317783	1	1	1
CADM2	0.0961072	0.402866	1	0.725406	1
CADM3	-0.0414226	0.212014	1	1	1
CADM4	0.0256966	0.115304	1	1	1
CADPS	-0.00880188	0.0562837	1	1	1
CADPS2	0.0730369	0.546768	1	0.770415	1
CAGE1	-0.0242248	0.510353	1	1	1
CALB2	-0.0176119	0.0526768	1	1	1
CALCA	-0.0452377	0.248379	1	1	1
CALCB	0.0279037	0.0642908	1	1	1
CALCOCO1	-0.0911404	0.486449	1	0.97813	1
CALCOCO2	-0.0241763	0.827084	1	0.94784	1
CALCR	0.0203304	0.172719	1	1	1
CALCRL	0.214492	0.94062	1	0.536942	1
CALD1	-0.0770959	0.477475	1	1	1
CALHM1	0.0898491	0.602777	1	0.44697	1
CALHM2	-0.0188702	0.480596	1	0.985036	1
CALHM4	-0.0179657	0.877592	1	0.39256	1
CALHM5	-0.00508096	0.333936	1	1	1
CALHM6	0.262132	0.739393	1	0.76419	1
CALM1	-0.13854	1	1	0.259544	1
CALM2	-0.00686604	0.549794	1	0.80845	1
CALM3	-0.232467	1	1	0.157846	1
CALML3	-0.0564088	0.176072	1	1	1
CALML4	0.0319226	1	1	0.271746	1
CALML5	-0.0571519	0.375606	1	0.85412	1
CALML6	0.00162675	0.635058	1	0.736951	1
CALN1	0.065757	0.392367	1	1	1
CALR	-0.227295	1	1	0.140361	1
CALR3	-0.0636928	0.463631	1	0.572414	1
CALU	-0.36085	1	1	0.0147948	1
CALY	-0.0455079	0.514805	1	1	1
CAMK1	-0.395153	1	1	0.153152	1
CAMK1D	-0.143959	0.666104	1	0.594593	1
CAMK1G	0.0384296	0.404785	1	1	1
CAMK2A	-0.0385502	0.304045	1	1	1
CAMK2B	0.0194134	0.533193	1	0.648578	1
CAMK2D	-0.105041	0.389228	1	0.842666	1
CAMK2G	0.0472967	1	1	0.340434	1
CAMK2N1	-0.169853	0.669633	1	0.952342	1
CAMK4	-0.0282757	0.112188	1	1	1
CAMKK1	0.0171168	0.00804781	1	1	1
CAMKK2	0.0783145	1	1	0.611359	1
CAMKMT	-0.095635	0.372347	1	0.714404	1
CAMKV	0.060445	0.517973	1	1	1
CAMLG	0.112501	0.914076	1	0.453287	1
CAMP	0.321779	0.937693	1	0.907267	1
CAMSAP1	0.10532	0.772131	1	0.966611	1
CAMSAP2	0.0468829	1	1	0.037321	1
CAMTA1	0.0118054	0.146143	1	1	1
CAMTA2	0.040602	1	1	0.0593157	1
CAND1	0.0740288	1	1	0.0446127	1
CAND2	-0.218709	0.77823	1	0.630818	1
CANT1	-0.00407818	0.607614	1	0.436815	1
CANX	-0.139041	1	1	0.379729	1
CAP1	-0.00146093	1	1	0.0553185	1
CAP2	-0.0548534	0.329371	1	1	1
CAPG	-0.0205934	0.893809	1	0.434353	1
CAPN1	-0.25292	1	1	0.345633	1
CAPN10	0.0117148	0.0350571	1	1	1
CAPN11	-0.0206941	0.180106	1	1	1
CAPN12	-0.11067	0.537872	1	1	1
CAPN13	0.0468793	0.412393	1	1	1
CAPN14	0.0021157	0.00716507	1	1	1
CAPN15	-0.0203759	0.928056	1	0.759539	1
CAPN2	-0.00653395	0.557327	1	0.843645	1
CAPN3	0.0328151	1	1	0.0876406	1
CAPN5	-0.129005	0.543596	1	1	1
CAPN6	-0.153628	1	1	0.431987	1
CAPN7	-0.310614	1	1	0.0145445	1
CAPN9	-0.0453488	0.228179	1	1	1
CAPNS1	-0.201156	0.276143	1	0.136272	1
CAPNS2	0.155349	0.048937	1	0.878107	1
CAPRIN1	-0.0791605	0.708709	1	0.660362	1
CAPRIN2	0.0291527	0.0768954	1	1	1
CAPS	0.00189044	0.749355	1	0.379317	1
CAPS2	0.172251	1	1	0.17235	1
CAPSL	-0.0195679	0.802392	1	0.398032	1
CAPZA1	0.030942	1	1	0.0484407	1
CAPZA2	-0.190149	1	1	0.000255611	1
CAPZA3	-0.0497455	0.653738	1	0.983802	1
CAPZB	-0.196278	0.797494	1	0.186613	1
CARD10	0.155184	1	1	0.393042	1
CARD11	-0.100313	0.177751	1	0.798857	1
CARD14	-0.0832964	0.586885	1	0.634775	1
CARD16	0.429575	1	1	0.0758155	1
CARD18	-0.119948	0.973996	1	0.354988	1
CARD19	0.133258	0.194499	1	0.503665	1
CARD6	0.277619	0.536513	1	0.105346	1
CARD8	0.163406	1	1	0.128956	1
CARD9	-0.00309009	0.657046	1	0.575374	1
CARF	0.0329655	1	1	0.0564524	1
CARHSP1	-0.149258	0.608668	1	1	1
CARM1	-0.2377	0.122667	1	0.738543	1
CARMIL1	0.0199454	0.0372867	1	1	1
CARMIL2	-0.217726	0.817281	1	0.50714	1
CARMIL3	-0.0215814	0.442202	1	1	1
CARNMT1	0.084012	1	1	0.132424	1
CARNS1	-0.0834399	0.811091	1	1	1
CARS1	-0.0606689	1	1	0.389437	1
CARS2	0.12287	1	1	0.800998	1
CARTPT	-0.0252348	0.723592	1	0.727981	1
CASC3	-0.0749017	1	1	0.287621	1
CASD1	-0.102595	1	1	0.0290829	1
CASK	0.183938	0.267035	1	0.593119	1
CASKIN1	-0.20775	1	1	0.519403	1
CASKIN2	-0.128019	1	1	0.601114	1
CASP1	0.155167	1	1	0.246865	1
CASP10	-0.178176	0.998659	1	0.578208	1
CASP12	-0.0501425	0.733904	1	1	1
CASP14	-0.0142785	0.0334787	1	1	1
CASP2	-0.0811951	1	1	0.159963	1
CASP3	0.244112	0.139181	1	0.29568	1
CASP4	0.168272	1	1	0.140628	1
CASP5	0.565327	1	1	0.289912	1
CASP6	-0.0426308	0.417198	1	0.650725	1
CASP7	-0.0418243	1	1	0.343655	1
CASP8	-0.179261	1	1	0.485783	1
CASP9	0.110576	1	1	0.210218	1
CASQ1	-0.0221191	0.0785992	1	1	1
CASQ2	-0.0361904	0.250953	1	1	1
CASR	0.040572	0.134817	1	1	1
CASS4	-0.172582	1	1	0.627718	1
CAST	-0.141387	1	1	0.326078	1
CASTOR3	0.0882915	1	1	0.604474	1
CASZ1	-0.0861086	0.0222965	1	1	1
CAT	-0.198186	0.873935	1	0.378224	1
CATSPER1	-0.0136853	0.107362	1	1	1
CATSPER2	-0.177205	0.0494332	1	0.718914	1
CATSPER3	-0.0367096	0.219475	1	1	1
CATSPERB	0.0558542	0.131176	1	1	1
CATSPERE	-0.0799447	0.444862	1	0.717708	1
CATSPERG	-0.0360904	0.182071	1	1	1
CATSPERZ	-0.0938255	0.660353	1	0.59354	1
CAV1	-0.0919044	0.378372	1	1	1
CAV2	0.324479	1	1	0.481089	1
CAV3	0.0411424	0.650879	1	1	1
CAVIN1	0.0517719	0.311875	1	1	1
CAVIN2	-0.121677	1	1	0.762174	1
CAVIN3	0.125742	1	1	0.330977	1
CBFA2T2	-0.219348	1	1	0.223266	1
CBFA2T3	-0.0124906	1	1	0.0110222	1
CBFB	0.043795	1	1	0.439991	1
CBL	-0.169952	0.0165465	1	0.582987	1
CBLB	-0.184788	1	1	0.36931	1
CBLC	-0.0674999	0.369991	1	1	1
CBLIF	0.07906	0.490599	1	1	1
CBLL1	-0.0748557	1	1	0.340745	1
CBLN1	-0.0195117	0.533063	1	1	1
CBLN2	-0.0129285	0.238563	1	0.88794	1
CBLN3	0.0580717	0.349827	1	1	1
CBR1	-0.00542479	0.64572	1	0.527371	1
CBR3	-0.145316	0.583759	1	1	1
CBR4	0.15851	0.659942	1	0.101431	1
CBS	0.0794896	0.578119	1	1	1
CBX1	0.105755	1	1	0.483388	1
CBX2	0.00758349	0.0474325	1	1	1
CBX3	0.214439	0.804302	1	0.201176	1
CBX4	0.269908	0.176792	1	0.232488	1
CBX5	-0.293317	1	1	0.0310854	1
CBX6	-0.309487	1	1	0.006207	1
CBX7	0.0849106	1	1	0.393451	1
CBX8	-0.0441782	0.377241	1	1	1
CBY1	-0.0663963	0.383706	1	1	1
CBY2	-0.0952105	0.503649	1	0.586477	1
CC2D1A	0.0106137	1	1	0.327195	1
CC2D1B	-0.0133437	0.249709	1	1	1
CC2D2A	-0.0778774	0.870616	1	0.588519	1
CC2D2B	0.0794958	0.146347	1	1	1
CCAR1	-0.104893	0.708111	1	0.748894	1
CCAR2	-0.43169	1	1	0.00582131	1
CCBE1	0.0266131	0.132424	1	1	1
CCDC102A	-0.0204654	0.250775	1	1	1
CCDC103	0.148199	0.486231	1	0.0553831	1
CCDC105	0.0718633	1	1	0.638602	1
CCDC106	0.0526456	1	1	0.190194	1
CCDC107	-0.0688649	1	1	0.469794	1
CCDC110	0.026517	0.274531	1	1	1
CCDC112	0.310987	0.506489	1	0.120962	1
CCDC113	0.0177036	0.23287	1	0.957376	1
CCDC115	-0.21341	1	1	0.083029	1
CCDC116	-0.051435	0.400839	1	1	1
CCDC117	-0.0588413	1	1	0.201036	1
CCDC12	-0.0358168	1	1	0.456762	1
CCDC120	-0.234265	1	1	0.0872729	1
CCDC121	0.269912	0.430207	1	0.285228	1
CCDC122	0.099508	0.200223	1	1	1
CCDC124	-0.0372954	1	1	0.873935	1
CCDC125	-0.00289707	0.00388785	1	1	1
CCDC126	0.511015	1	1	0.0185474	1
CCDC127	0.0443116	0.928398	1	0.797308	1
CCDC13	-0.204341	1	1	0.227762	1
CCDC130	0.089655	1	1	0.152244	1
CCDC134	-0.112446	0.961204	1	0.238129	1
CCDC136	0.0216222	0.382826	1	1	1
CCDC137	-0.0964842	0.737745	1	0.60741	1
CCDC138	0.220884	1	1	0.169589	1
CCDC14	-0.0131228	1	1	0.128701	1
CCDC142	-0.12918	0.635908	1	1	1
CCDC144A	0.0821726	0.197389	1	1	1
CCDC146	0.248957	1	1	0.883369	1
CCDC149	-0.125864	0.53488	1	0.897339	1
CCDC15	0.0478956	0.372485	1	1	1
CCDC150	0.0159853	0.262746	1	0.990156	1
CCDC152	0.0450104	1	1	0.477523	1
CCDC153	0.0931469	0.248556	1	1	1
CCDC158	0.0645032	0.641871	1	0.826923	1
CCDC167	0.0403621	0.0812408	1	1	1
CCDC17	0.335376	1	1	0.270307	1
CCDC170	0.210859	0.0793379	1	0.861298	1
CCDC171	0.0721214	0.652735	1	1	1
CCDC173	0.0473041	0.449944	1	1	1
CCDC174	-0.0028379	1	1	0.324052	1
CCDC177	0.0150616	0.176207	1	1	1
CCDC178	-0.000970077	0.00531767	1	1	1
CCDC18	-0.130188	1	1	0.0276764	1
CCDC180	-0.0556241	0.0899095	1	1	1
CCDC181	0.00618905	0.766366	1	0.520556	1
CCDC183	0.0673648	0.20665	1	1	1
CCDC184	0.0586289	0.168628	1	0.924469	1
CCDC185	-0.0669804	0.785613	1	0.788608	1
CCDC186	0.0910808	1	1	0.187092	1
CCDC189	0.121157	0.756634	1	0.602164	1
CCDC190	-0.0683545	0.188287	1	0.610553	1
CCDC191	-0.0372649	0.446855	1	1	1
CCDC198	-0.0127295	0.46033	1	1	1
CCDC22	-0.0376245	0.987804	1	0.902434	1
CCDC24	-0.0425298	0.104367	1	1	1
CCDC25	-0.0569849	0.124613	1	1	1
[truncated: 13,923 more rows]

## Sheet: SVA2
gene_symbol	logFC	AveExpr	t	P.Value	adj.P.Val	B
A1BG	0.0392482	3.9243	1.54278	0.123352	0.204735	-5.76081
A1CF	-0.0183395	3.07457	-0.846778	0.397418	0.514488	-6.58404
A2M	0.0114641	5.51607	0.330187	0.741361	0.811993	-6.88551
A2ML1	0.000160005	2.64786	0.00899347	0.992827	0.995014	-6.93955
A4GALT	0.0320232	4.78864	1.29082	0.197208	0.297654	-6.11396
A4GNT	0.00229268	2.63248	0.123434	0.9018	0.931539	-6.93203
AAAS	-0.161725	6.13178	-4.52551	7.11672e-06	4.03678e-05	3.06925
AACS	-0.0918977	5.28269	-2.64272	0.00841454	0.0212357	-3.49253
AADAC	0.00277202	2.1597	0.151858	0.879344	0.916267	-6.92815
AADACL2	-0.00728594	2.40488	-0.409509	0.682296	0.764821	-6.8564
AADAT	0.0359111	3.39265	1.76001	0.0788586	0.141347	-5.4063
AAGAB	-0.0715105	7.92617	-1.73517	0.0831657	0.147852	-5.44917
AAK1	-0.200021	8.85594	-6.08141	1.99171e-09	2.38108e-08	10.9209
AAMDC	0.065241	6.55232	2.15475	0.0315335	0.0659325	-4.64401
AAMP	-0.100582	5.87978	-3.91646	9.89703e-05	0.000425089	0.584701
AANAT	-0.0675218	3.10176	-2.73901	0.00632464	0.0165818	-3.23817
AAR2	-0.204207	7.26724	-7.43504	3.17186e-13	8.13242e-12	19.4141
AARS1	-0.119692	6.31266	-3.9999	7.03518e-05	0.000314912	0.904932
AARS2	-0.207943	6.48273	-5.94798	4.35254e-09	4.84963e-08	10.1653
AARSD1	-0.162151	5.04687	-5.47035	6.32745e-08	5.49023e-07	7.58526
AASDH	0.111497	7.34898	3.58107	0.000366694	0.00137636	-0.637224
AASDHPPT	0.112408	8.23788	2.72901	0.00651757	0.0170203	-3.26502
AASS	0.103029	3.96207	2.39021	0.0171113	0.0392194	-4.11714
AATF	-0.0836008	7.64248	-2.30609	0.0214067	0.0474705	-4.31153
AATK	0.131717	6.37415	3.12554	0.00185075	0.00572519	-2.12784
ABAT	-0.0271736	8.18582	-0.505589	0.61331	0.710286	-6.8128
ABCA1	0.500703	8.57658	7.71375	4.38462e-14	1.33484e-12	21.3436
ABCA13	0.234167	2.67253	3.52288	0.000455595	0.0016649	-0.838534
ABCA2	0.138001	5.64332	4.17209	3.41144e-05	0.000166362	1.58609
ABCA3	-0.030998	5.36452	-1.11172	0.266655	0.377931	-6.32698
ABCA4	-0.0739247	3.69316	-2.00805	0.0450352	0.0887987	-4.94505
ABCA5	-0.039579	7.23037	-0.991115	0.321983	0.437384	-6.45259
ABCA6	-0.0174154	3.02968	-0.52218	0.601716	0.700741	-6.80434
ABCA7	0.147391	7.42749	2.59163	0.00975833	0.0241149	-3.62387
ABCA8	0.0360345	2.94284	1.26535	0.20618	0.308331	-6.14617
ABCA9	0.0757467	3.21392	3.07789	0.00216896	0.00654554	-2.27242
ABCB1	-0.3128	5.33201	-6.10071	1.77653e-09	2.14939e-08	11.0314
ABCB10	0.180817	6.91442	3.66281	0.00026895	0.00104626	-0.349091
ABCB11	0.00341349	2.36023	0.190895	0.848665	0.893031	-6.92151
ABCB4	-0.356231	4.41152	-5.32959	1.34239e-07	1.08605e-06	6.8625
ABCB7	-0.0723899	7.08716	-2.50012	0.0126507	0.030253	-3.85283
ABCB8	-0.069234	5.04854	-2.13509	0.0331122	0.0686384	-4.68557
ABCB9	0.0250471	4.53904	0.820086	0.412456	0.529479	-6.60609
ABCC1	-0.107025	10.222	-3.37088	0.000791879	0.00272259	-1.34935
ABCC10	-0.083052	7.23438	-1.85716	0.0637221	0.118679	-5.23279
ABCC11	-0.0352272	3.12916	-1.33878	0.181093	0.278215	-6.05155
ABCC2	0.342928	5.45985	7.81098	2.16836e-14	6.86373e-13	22.0307
ABCC3	-0.0600661	6.03843	-1.03856	0.299382	0.413422	-6.40489
ABCC4	0.0487487	7.16834	0.79937	0.424356	0.541091	-6.62272
ABCC5	0.0613476	9.42426	1.53673	0.124827	0.206696	-5.77001
ABCC9	0.0429369	4.11708	1.87323	0.0614673	0.115207	-5.2032
ABCD1	-0.0635463	4.9719	-1.73737	0.0827773	0.14731	-5.4454
ABCD2	0.279986	3.74236	5.50217	5.32564e-08	4.7056e-07	7.75104
ABCD3	0.14586	7.23954	4.2328	2.62676e-05	0.000131396	1.83272
ABCD4	-0.10936	6.27813	-4.00956	6.75999e-05	0.000304218	0.942413
ABCE1	0.0840902	8.05165	1.92785	0.0542918	0.104011	-5.10075
ABCF1	-0.253419	7.43045	-7.62374	8.36102e-14	2.40296e-12	20.714
ABCF2	-0.312584	6.20876	-8.82745	9.09133e-18	5.42143e-16	29.6335
ABCF3	-0.162268	6.94204	-5.35791	1.15544e-07	9.47489e-07	7.00652
ABCG1	0.0642865	8.22839	1.11582	0.264894	0.376093	-6.32245
ABCG4	0.0132353	4.12527	0.636112	0.524918	0.633163	-6.7389
ABCG5	0.000536762	3.01868	0.024301	0.98062	0.985634	-6.9393
ABCG8	0.0148844	3.42266	0.692127	0.489095	0.600923	-6.70201
ABHD1	0.00120897	3.52811	0.0465964	0.962849	0.97392	-6.93852
ABHD10	0.0419937	8.99302	1.35051	0.177305	0.273577	-6.03594
ABHD11	0.0179103	6.61567	0.492077	0.622825	0.717855	-6.81948
ABHD12	-0.153157	5.69191	-4.42852	1.10618e-05	6.00905e-05	2.65086
ABHD12B	-0.0792219	3.78643	-2.58459	0.0099577	0.0245618	-3.64177
ABHD13	0.329815	5.18666	6.61045	7.7736e-11	1.23648e-09	14.0631
ABHD14A	-0.122881	5.34086	-3.50655	0.000483951	0.00175563	-0.894459
ABHD14B	-0.181039	7.79249	-4.97667	8.2144e-07	5.59408e-06	5.12676
ABHD15	-0.160606	5.84492	-3.78964	0.000164317	0.000671868	0.110326
ABHD16A	-0.0322779	7.66737	-1.2137	0.225286	0.331393	-6.20956
ABHD16B	-0.0508672	3.85808	-2.14063	0.0326606	0.0678171	-4.67389
ABHD17B	-0.0498193	7.78826	-1.93577	0.0533121	0.10238	-5.08565
ABHD17C	0.049523	4.2112	1.0539	0.292307	0.405622	-6.38899
ABHD18	-0.109998	5.92717	-2.04351	0.0413885	0.0828916	-4.87419
ABHD2	-0.285111	10.2642	-5.0866	4.72612e-07	3.38351e-06	5.65563
ABHD3	0.287268	8.60366	6.06399	2.20751e-09	2.61518e-08	10.8214
ABHD4	0.0322695	5.81195	0.768647	0.442371	0.557895	-6.6466
ABHD5	0.354358	9.04083	6.67912	5.0182e-11	8.35771e-10	14.4879
ABHD6	-0.0783807	6.33559	-2.30906	0.0212407	0.0471733	-4.30479
ABHD8	-0.0370758	3.5414	-1.41261	0.15823	0.249835	-5.95104
ABI1	0.159836	9.23767	5.71832	1.61466e-08	1.59285e-07	8.90031
ABI2	-0.123752	7.64465	-3.57759	0.000371518	0.00138955	-0.649354
ABI3	-0.21247	7.46809	-5.41297	8.61529e-08	7.25397e-07	7.28854
ABI3BP	-0.0284576	2.26086	-1.42917	0.153416	0.243612	-5.92776
ABITRAM	0.226513	5.73927	6.88915	1.28557e-11	2.39402e-10	15.8108
ABL1	-0.271817	6.00111	-8.22436	1.00431e-15	4.1534e-14	25.0313
ABL2	-0.191842	7.30325	-5.68554	1.93986e-08	1.89371e-07	8.72345
ABLIM1	-0.19883	10.3737	-4.27928	2.14556e-05	0.000109809	2.02386
ABLIM2	-0.0547922	6.04169	-1.71918	0.0860398	0.152113	-5.47646
ABLIM3	0.0264051	6.56956	0.362925	0.716775	0.79325	-6.87425
ABR	0.0278821	9.06705	0.973196	0.330803	0.446209	-6.47003
ABRACL	0.00503378	9.6379	0.155886	0.87617	0.91415	-6.92754
ABRAXAS1	0.266308	6.58216	5.97602	3.69757e-09	4.16355e-08	10.3229
ABRAXAS2	-0.163528	8.17086	-5.21942	2.3902e-07	1.82264e-06	6.30887
ABT1	0.0635306	6.45657	2.44541	0.0147225	0.0345384	-3.98585
ABTB1	0.0910712	7.60517	1.71125	0.0874932	0.154169	-5.48989
ABTB2	-0.0389464	4.77105	-1.09071	0.275788	0.388277	-6.34989
ACAA1	0.0969696	8.38319	3.00065	0.0027931	0.00816596	-2.50218
ACAA2	0.0291142	8.23095	0.861777	0.389115	0.505713	-6.57134
ACACA	-0.148071	6.4066	-4.23735	2.57541e-05	0.000129111	1.85136
ACACB	-0.276973	7.44506	-5.6184	2.81701e-08	2.66029e-07	8.36404
ACAD10	0.0359826	5.90072	1.21532	0.224668	0.330704	-6.20761
ACAD8	-0.155728	5.16394	-2.95067	0.00328043	0.00939239	-2.64783
ACAD9	-0.120533	6.85582	-3.40723	0.000695106	0.00242062	-1.22916
ACADL	-0.0210923	2.69004	-0.843561	0.399213	0.516014	-6.58673
ACADM	0.0563207	5.27248	1.03695	0.300131	0.414075	-6.40655
ACADS	0.0267603	5.24112	1.09678	0.273129	0.385495	-6.34332
ACADSB	0.240977	6.51598	4.81793	1.7917e-06	1.14845e-05	4.38199
ACADVL	-0.0926974	8.79533	-2.46496	0.0139503	0.0329717	-3.93866
ACAP1	0.00532935	8.70027	0.136631	0.891363	0.925061	-6.93033
ACAP2	0.209543	9.15541	6.10615	1.72015e-09	2.08434e-08	11.0626
ACAP3	0.0303144	5.23141	0.632396	0.527342	0.635172	-6.74124
ACAT1	0.0955023	7.02404	2.67865	0.00757142	0.0193876	-3.39866
ACAT2	-0.108657	7.40344	-4.65093	3.97477e-06	2.38726e-05	3.62287
ACBD3	0.152888	7.95294	3.7723	0.000175914	0.000713971	0.0466356
ACBD4	-0.0684333	5.59481	-1.8881	0.0594395	0.112045	-5.17559
ACBD5	0.0593225	7.69719	1.33643	0.181857	0.279141	-6.05465
ACBD6	0.00149938	6.89279	0.0487393	0.961141	0.972873	-6.93841
ACCS	-0.0301983	7.30881	-0.445547	0.656067	0.744344	-6.84112
ACD	-0.174672	7.48254	-5.00889	6.99326e-07	4.85357e-06	5.28066
ACE	-0.0125119	4.16207	-0.519031	0.603909	0.70237	-6.80597
ACE2	0.0286056	2.71216	1.47212	0.141455	0.228121	-5.86614
ACER1	-0.0757249	3.91583	-2.32936	0.0201336	0.0451479	-4.25845
ACER3	-0.172584	7.32933	-3.69026	0.000242043	0.000952027	-0.25095
ACHE	-0.0938747	3.58577	-3.21056	0.00138742	0.00444185	-1.8645
ACIN1	-0.1322	7.49417	-3.97165	7.90246e-05	0.00034883	0.795787
ACKR1	-0.0623601	5.4212	-1.05987	0.289584	0.402511	-6.38275
ACKR2	-0.16035	4.1602	-4.1659	3.50296e-05	0.000170459	1.56113
ACKR3	-0.0472842	5.94644	-1.02635	0.305095	0.419637	-6.41738
ACKR4	0.0583267	2.90539	1.6736	0.0946723	0.164542	-5.55286
ACLY	-0.196345	8.31585	-6.96527	7.77997e-12	1.5272e-10	16.2991
ACMSD	0.0219679	2.81141	1.14304	0.253426	0.363419	-6.292
ACO1	0.0995476	5.76062	2.11194	0.0350579	0.0719454	-4.73403
ACO2	-0.206459	6.68759	-5.69137	1.87768e-08	1.83639e-07	8.75485
ACOT11	0.00459577	5.12534	0.115611	0.907995	0.935965	-6.93296
ACOT12	-0.135774	2.22433	-6.5583	1.08107e-10	1.67766e-09	13.7431
ACOT13	0.235885	7.33706	6.74234	3.34284e-11	5.7979e-10	14.8823
ACOT4	-0.0148464	3.86383	-0.303048	0.761947	0.828725	-6.89403
ACOT6	-0.0518709	3.5429	-2.62418	0.00888157	0.0222381	-3.54047
ACOT7	-0.0463814	5.4363	-1.28579	0.198955	0.299693	-6.12036
ACOT8	-0.192176	5.03244	-6.01407	2.96058e-09	3.41583e-08	10.5377
ACOT9	0.0481678	8.92805	1.3728	0.170271	0.264545	-6.00591
ACOX1	-0.0492613	9.84691	-1.13931	0.254979	0.365219	-6.29623
ACOX2	-0.0258577	3.79213	-0.825133	0.409587	0.52639	-6.60197
ACOX3	-0.0661052	4.82602	-1.28762	0.198319	0.298962	-6.11804
ACP1	0.0557721	8.50717	1.22408	0.221349	0.326992	-6.19703
ACP2	0.0262847	6.29074	0.711559	0.476983	0.589912	-6.68849
ACP3	0.0385425	6.75051	0.846191	0.397745	0.514727	-6.58453
ACP4	-0.0263654	5.27651	-0.921051	0.357352	0.473791	-6.51897
ACP5	-0.0640538	4.62763	-1.80968	0.0707887	0.129343	-5.31874
ACP6	0.0622375	5.92696	1.42233	0.155392	0.246209	-5.93742
ACRBP	-0.245432	8.79977	-4.00711	6.82891e-05	0.000306973	0.932883
ACRV1	0.0272427	3.03722	1.15736	0.247535	0.356966	-6.2757
ACSBG1	0.0875182	5.34048	1.58462	0.11352	0.191327	-5.69612
ACSF2	0.0265688	5.749	0.610621	0.541655	0.646834	-6.75466
ACSF3	-0.110356	5.13525	-3.31732	0.000957466	0.00320865	-1.52414
ACSL1	0.19308	11.0249	5.85769	7.32572e-09	7.80202e-08	9.66265
ACSL3	0.386956	7.36514	8.76164	1.53825e-17	8.76364e-16	29.1187
ACSL4	0.226175	8.72393	5.16784	3.12034e-07	2.3151e-06	6.05332
ACSL5	-0.125032	8.79547	-4.05422	5.61495e-05	0.000258535	1.11685
ACSL6	0.0233624	4.94297	0.347823	0.728081	0.802065	-6.87958
ACSM1	-0.0142639	3.72706	-0.532054	0.594863	0.693978	-6.79918
ACSM3	0.207759	4.55259	4.30726	1.89777e-05	9.84503e-05	2.13986
ACSM5	0.0653549	3.90146	2.29828	0.0218496	0.0483382	-4.32923
ACSS1	-0.141404	8.19129	-3.41784	0.000669029	0.0023427	-1.19387
ACSS2	0.0422812	7.73141	1.21702	0.22402	0.329988	-6.20556
ACSS3	0.0377731	3.2637	1.56003	0.11922	0.198839	-5.73434
ACTA1	-0.0470708	3.3533	-1.60636	0.108661	0.184643	-5.66183
ACTA2	0.193483	6.21941	2.51105	0.0122691	0.0294377	-3.82589
ACTB	-0.0247599	12.9237	-2.39593	0.016849	0.0387338	-4.10368
ACTC1	0.0296852	2.77112	1.27367	0.203218	0.304962	-6.13572
ACTG1	-0.0475458	11.7485	-3.17292	0.00157742	0.00497438	-1.98192
ACTG2	-0.0227776	3.78917	-0.904576	0.366012	0.482461	-6.53388
ACTL10	-0.0784128	5.18008	-2.01134	0.0446853	0.0883277	-4.93851
ACTL6A	-0.0197164	5.23983	-0.405587	0.685174	0.76686	-6.85799
ACTL6B	-0.0540635	3.43167	-1.98815	0.0471977	0.09249	-4.98426
ACTL7B	-0.0510956	4.79571	-1.77768	0.075905	0.136916	-5.37542
ACTL8	-0.016631	3.95159	-0.628862	0.529651	0.636846	-6.74345
ACTN1	-0.116313	10.2336	-4.28021	2.13684e-05	0.000109468	2.02771
ACTN2	-0.0166326	3.51998	-0.434019	0.664413	0.751067	-6.84615
ACTN3	0.0189978	3.66042	0.81625	0.414644	0.531645	-6.6092
ACTN4	-0.108362	8.10922	-2.89708	0.00388825	0.0108956	-2.80136
ACTR10	0.194602	8.65302	9.98659	5.32096e-22	7.30348e-20	39.187
ACTR1A	-0.156354	9.97009	-3.91258	0.000100538	0.00043043	0.569969
ACTR1B	-0.0332382	6.70395	-1.29318	0.196388	0.296848	-6.11093
ACTR2	-0.0401274	10.5521	-1.14257	0.253623	0.363637	-6.29254
ACTR3	0.0445885	11.568	3.10658	0.00197181	0.00603869	-2.18562
ACTR5	-0.0396423	6.77622	-1.49958	0.13419	0.21862	-5.82579
ACTR6	0.305864	6.0486	5.98655	3.47735e-09	3.95339e-08	10.3822
ACTR8	0.085492	5.84921	2.9606	0.00317778	0.00913792	-2.61907
ACTRT2	-0.0345759	2.98753	-1.10992	0.267428	0.378926	-6.32896
ACVR1	0.0115956	6.60765	0.331127	0.740651	0.811551	-6.8852
ACVR1B	0.0189766	7.36694	0.410019	0.681922	0.764617	-6.8562
ACVR1C	0.194578	3.64978	4.11666	4.31884e-05	0.000205451	1.36384
ACVR2A	-0.0117882	8.63475	-0.288915	0.772735	0.836972	-6.89818
ACVR2B	0.0465196	5.44718	1.03533	0.300887	0.414889	-6.40821
ACVRL1	0.0288032	4.37923	1.25835	0.208698	0.311219	-6.15491
ACY1	-0.0857541	4.88309	-2.77786	0.00562338	0.0150051	-3.13303
ACY3	-0.0344798	3.46373	-1.46343	0.143813	0.231082	-5.87875
ACYP1	0.183955	7.73917	4.58676	5.364e-06	3.1376e-05	3.33783
ACYP2	0.0457087	6.09017	1.38045	0.167904	0.261479	-5.99548
ADA	-0.104082	6.96972	-1.70497	0.0886587	0.155946	-5.50048
ADA2	-0.20272	10.7665	-6.44031	2.26151e-10	3.31868e-09	13.0273
ADAD1	-0.0210646	2.68434	-0.927352	0.354075	0.470307	-6.5132
ADAL	-0.0483789	3.93605	-1.41913	0.156321	0.247421	-5.94191
ADAM10	0.15496	9.35897	5.13244	3.74177e-07	2.72412e-06	5.8793
ADAM11	0.0369944	4.91024	1.51545	0.130125	0.213208	-5.80212
ADAM12	-0.303409	4.04843	-8.09947	2.57477e-15	9.78414e-14	24.1114
ADAM15	-0.129503	5.57955	-3.38263	0.000759314	0.00262708	-1.31064
ADAM17	-0.0236272	9.3923	-0.757369	0.449092	0.564392	-6.65513
ADAM19	-0.0574712	10.109	-1.83604	0.0667908	0.123343	-5.2713
ADAM2	-0.00379144	2.19864	-0.223115	0.823514	0.874774	-6.9149
ADAM21	-0.00646236	2.80713	-0.205878	0.836948	0.884443	-6.91856
ADAM22	0.0117974	3.34923	0.409941	0.681979	0.764627	-6.85623
ADAM23	0.037767	3.82647	1.09808	0.272559	0.384792	-6.3419
ADAM28	0.0460017	7.25581	0.810102	0.418166	0.535256	-6.61416
ADAM29	-0.0131208	2.16238	-0.707378	0.479575	0.592106	-6.69143
ADAM32	-0.00301136	3.06803	-0.124629	0.900854	0.930952	-6.93189
ADAM33	-0.0374813	5.70109	-1.06265	0.288318	0.401393	-6.37981
ADAM7	-0.02289	4.11484	-0.971622	0.331586	0.446962	-6.47155
ADAM8	0.168831	9.49477	4.72847	2.75393e-06	1.69954e-05	3.97221
ADAM9	0.226304	6.52539	4.07936	5.05411e-05	0.000236195	1.21584
ADAMDEC1	0.0243003	2.28037	0.507536	0.611944	0.709176	-6.81182
ADAMTS1	0.132547	4.13047	2.59711	0.00960548	0.0237809	-3.6099
ADAMTS10	0.0808521	5.04344	2.15556	0.0314703	0.0658263	-4.6423
ADAMTS12	-0.0642985	4.00112	-2.39952	0.016686	0.0384144	-4.0952
ADAMTS13	-0.0425722	4.68092	-1.52919	0.126686	0.208876	-5.78145
ADAMTS14	-0.0507377	3.38516	-1.59884	0.110323	0.187008	-5.67374
ADAMTS15	-0.010358	3.97967	-0.39394	0.69375	0.773846	-6.86261
ADAMTS17	-0.00545526	4.912	-0.134658	0.892922	0.925834	-6.9306
ADAMTS18	0.0127215	3.61234	0.511877	0.608904	0.706579	-6.80962
ADAMTS2	0.0461644	3.71751	1.50733	0.132194	0.215957	-5.81427
ADAMTS20	0.00817812	2.4616	0.427385	0.669235	0.754856	-6.84898
ADAMTS3	0.0182103	2.78693	0.845305	0.398239	0.515049	-6.58527
ADAMTS4	0.0621696	4.38107	1.75266	0.0801137	0.143258	-5.41905
ADAMTS5	-0.00741732	4.43521	-0.100001	0.920373	0.945187	-6.93463
ADAMTS6	-0.0684704	3.02277	-2.3235	0.0204479	0.0457327	-4.27187
ADAMTS7	-0.0400491	4.98605	-1.56507	0.118033	0.197181	-5.72655
ADAMTS8	-0.0614	4.2456	-1.66086	0.0972048	0.168027	-5.57384
ADAMTS9	0.0196475	3.45346	0.804541	0.421367	0.538152	-6.61861
ADAMTSL1	0.0598573	4.3754	2.71584	0.00677954	0.0175947	-3.3002
ADAMTSL2	-0.0616759	3.69393	-2.22195	0.0266164	0.0570542	-4.49912
ADAMTSL3	0.0106097	4.74956	0.399743	0.689472	0.770316	-6.86032
ADAMTSL4	0.10304	6.47221	1.75672	0.0794173	0.142189	-5.412
ADAMTSL5	0.012701	4.35805	0.437376	0.661979	0.749326	-6.8447
ADAP1	0.120626	7.13659	3.22536	0.00131867	0.00424845	-1.81796
ADAP2	-0.148944	5.93471	-2.97996	0.00298623	0.00866692	-2.56278
ADAR	-0.0153898	11.8165	-0.889641	0.373975	0.490561	-6.54715
ADARB1	-0.124257	7.03969	-2.96918	0.00309159	0.00891907	-2.59418
ADARB2	-0.0438273	3.40138	-1.5251	0.127702	0.210178	-5.78762
ADAT1	-0.175046	7.13085	-3.75202	0.000190461	0.000766758	-0.0275216
ADAT2	0.14554	5.98232	3.50029	0.000495246	0.00179212	-0.91582
ADAT3	-0.0137481	4.22264	-0.433896	0.664502	0.751115	-6.8462
ADCK1	0.00271747	5.99002	0.0636414	0.949275	0.964664	-6.93758
ADCK2	-0.062197	5.63475	-1.82067	0.0690985	0.126837	-5.29904
ADCK5	0.0595847	4.1373	2.24827	0.0248803	0.0538899	-4.44119
ADCY1	-0.046809	4.37065	-1.52996	0.126494	0.208722	-5.78027
ADCY10	-0.115815	3.47611	-3.48522	0.000523465	0.00188183	-0.967108
ADCY2	-0.0591154	4.31694	-1.97952	0.0481621	0.0939977	-5.00115
ADCY3	-0.0293928	6.47089	-0.591088	0.554659	0.658118	-6.7663
ADCY4	0.226333	7.12827	4.46186	9.51442e-06	5.2557e-05	2.79373
ADCY5	-0.00121441	3.99497	-0.0495956	0.960459	0.972516	-6.93837
ADCY6	-0.0282967	2.7906	-1.24898	0.212104	0.315442	-6.16655
ADCY7	0.0110512	9.20343	0.372906	0.709335	0.786822	-6.87061
ADCY8	-0.0552831	3.86149	-1.93861	0.0529646	0.101811	-5.08023
ADCY9	-0.20686	5.35048	-4.70512	3.07734e-06	1.8809e-05	3.86645
ADD1	-0.13998	9.90158	-6.04136	2.52236e-09	2.95519e-08	10.6925
ADD2	-0.0505538	4.5972	-2.09953	0.0361397	0.0738471	-4.75977
ADD3	0.162916	10.788	5.6426	2.46364e-08	2.35876e-07	8.49315
ADGB	-0.0574887	2.2098	-3.14785	0.00171702	0.00535941	-2.0594
ADGRA1	-0.0371089	3.4166	-1.36289	0.17337	0.268808	-6.01931
ADGRA2	-0.0489338	5.27841	-1.49753	0.134722	0.219284	-5.82882
ADGRA3	-0.01462	2.97282	-0.4304	0.667042	0.752824	-6.8477
ADGRB1	-0.0696944	5.1994	-1.97159	0.0490631	0.0955225	-5.0166
ADGRB2	-0.0518025	3.98919	-2.4926	0.0129192	0.0308071	-3.87128
ADGRB3	-0.0205307	2.22842	-1.07849	0.281202	0.393899	-6.36302
ADGRD1	0.0300627	3.63253	0.66288	0.507633	0.61812	-6.72166
ADGRE1	-0.0863758	8.63515	-1.36403	0.173013	0.268333	-6.01778
ADGRE2	0.00578384	8.9874	0.0942327	0.924952	0.94836	-6.93519
ADGRE3	0.0231098	9.39658	0.479442	0.631779	0.7253	-6.82557
ADGRE5	0.0711867	7.75305	1.39666	0.162974	0.255225	-5.97321
ADGRF1	0.0129035	4.02432	0.495585	0.620348	0.715686	-6.81776
ADGRF2	-0.00182456	3.29685	-0.0782613	0.937643	0.957488	-6.93655
ADGRF3	0.01311	3.49134	0.436621	0.662526	0.749745	-6.84502
ADGRF4	0.0273638	2.99554	0.935042	0.3501	0.466	-6.5061
ADGRF5	0.0208668	2.17597	1.12495	0.261009	0.371783	-6.31232
ADGRG1	-0.176531	8.38311	-2.34479	0.0193258	0.04364	-4.22295
ADGRG2	-0.00775587	2.34439	-0.420855	0.673995	0.758553	-6.85173
ADGRG3	0.288232	9.29355	4.49305	8.25615e-06	4.61061e-05	2.92829
ADGRG4	0.00183396	3.33093	0.0605028	0.951773	0.966659	-6.93778
ADGRG5	-0.141554	5.77273	-3.78045	0.000170371	0.000693771	0.0765338
ADGRG6	0.0572638	2.81778	1.61921	0.105868	0.180746	-5.64135
ADGRG7	0.0666282	2.2274	0.94866	0.343132	0.458527	-6.49339
ADGRL1	-0.284129	6.27579	-5.79525	1.04593e-08	1.07998e-07	9.31904
ADGRL2	0.0076627	2.32365	0.445049	0.656426	0.74463	-6.84134
ADGRL3	-0.0618012	2.68635	-2.27568	0.0231768	0.0508153	-4.38012
ADGRL4	-0.00752271	2.66469	-0.299077	0.764973	0.831109	-6.89522
ADH1A	-0.0427865	2.25738	-2.08045	0.0378601	0.0768104	-4.7991
ADH1B	0.0920891	3.9755	3.45254	0.000589918	0.00209564	-1.07763
ADH1C	-0.0408981	2.39262	-1.9808	0.0480177	0.0938429	-4.99864
ADH4	-0.0114665	3.39763	-0.688584	0.491321	0.602867	-6.70444
ADH5	0.00523897	8.10718	0.183155	0.854731	0.898273	-6.92295
ADH6	-0.000935155	3.5963	-0.0331105	0.973596	0.981072	-6.93905
ADH7	-0.0328722	2.18924	-2.00375	0.0454955	0.0896065	-4.95356
ADHFE1	-0.122521	7.47997	-2.85982	0.00436944	0.0120572	-2.90648
ADI1	-0.0216882	8.38641	-0.634379	0.526048	0.634141	-6.73999
ADIPOQ	-0.0763922	2.31207	-4.18497	3.22838e-05	0.000158112	1.63811
ADIPOR1	-0.196569	10.3735	-4.6271	4.4447e-06	2.63963e-05	3.51657
ADIPOR2	-0.128961	8.77352	-6.80065	2.29174e-11	4.09529e-10	15.249
ADIRF	0.025874	3.77324	0.807997	0.419376	0.536599	-6.61585
ADK	-0.0754011	7.56815	-1.86263	0.0629474	0.117428	-5.22275
ADM	0.290847	9.35871	6.81709	2.05942e-11	3.7177e-10	15.3529
ADM2	0.0326873	5.14234	1.22245	0.221964	0.327584	-6.19901
ADNP	-0.153239	9.44418	-3.80579	0.000154166	0.000634407	0.169904
ADNP2	-0.183079	7.42091	-4.93881	9.91331e-07	6.6571e-06	4.94707
ADO	-0.0269215	7.33508	-0.866508	0.386519	0.503407	-6.56729
ADORA1	-0.0563983	5.6008	-1.47166	0.141577	0.228236	-5.8668
ADORA2B	0.0889699	4.20023	1.64038	0.10139	0.174165	-5.60724
ADORA3	-0.00651413	5.70322	-0.0798856	0.936352	0.95666	-6.93643
ADPGK	0.0153451	9.75133	0.5913	0.554517	0.658047	-6.76617
ADPRH	-0.100857	5.79218	-2.32286	0.0204825	0.0457909	-4.27334
ADPRHL1	0.0700721	3.65748	2.47832	0.0134429	0.0319317	-3.90617
ADPRM	0.21117	7.40539	6.19477	1.0133e-09	1.28046e-08	11.5746
ADPRS	0.0222283	9.23211	0.590252	0.555218	0.65864	-6.76679
ADRA1A	-0.0243327	3.16077	-0.967163	0.333808	0.44931	-6.47583
ADRA1D	0.0146122	3.99779	0.704666	0.481261	0.593772	-6.69333
ADRA2A	0.0140849	3.65486	0.289882	0.771995	0.836398	-6.89791
ADRA2B	0.0653534	4.79075	2.48746	0.0131055	0.0312037	-3.88386
ADRA2C	0.0202648	4.82458	0.733902	0.463263	0.577338	-6.67248
ADRB1	-0.0678474	3.27855	-0.923852	0.355892	0.472328	-6.51641
ADRB2	-0.084398	8.68755	-1.9824	0.0478388	0.0935276	-4.99553
ADRB3	0.0458258	3.541	1.89138	0.0590011	0.111371	-5.16949
ADRM1	-0.125764	7.80074	-3.51899	0.000462194	0.00168554	-0.851856
ADSL	-0.0229042	8.97279	-0.713342	0.47588	0.589005	-6.68723
ADSS1	0.0077341	4.19205	0.213342	0.831124	0.880216	-6.91701
ADSS2	-0.0539432	8.29426	-2.07278	0.0385712	0.0780641	-4.81481
ADTRP	0.474723	7.2583	5.81674	9.2561e-09	9.65131e-08	9.43694
AEBP1	-0.122551	6.1477	-3.00184	0.00278235	0.00813901	-2.49869
AEBP2	-0.038791	6.00843	-1.01976	0.308208	0.423088	-6.42406
AEN	-0.0548637	7.15635	-1.80953	0.0708126	0.129372	-5.31901
AFAP1	-0.0376102	3.19366	-0.706236	0.480284	0.592798	-6.69223
AFAP1L1	-0.0180789	4.77733	-0.747323	0.455128	0.57028	-6.66262
AFAP1L2	-0.152414	4.49432	-3.17796	0.00155066	0.00490165	-1.96628
[truncated: 15,576 more rows]

## Sheet: SVA4
gene_symbol	logFC	AveExpr	t	P.Value	adj.P.Val	B
[truncated: 15,922 more rows]
