# Supplementary material for: Deciphering the molecular landscape of rheumatoid arthritis offers new insights into the stratified treatment for the condition
Source: Front Immunol. 2024 Jun 25;15:1391848. doi: 10.3389/fimmu.2024.1391848 (PMC11232074; doi:10.3389/fimmu.2024.1391848)
Supplement: Supplementary file 4 [file Table_3.xlsx]

## Sheet: Summary
gene_symbol	GSE120178_logFC	GSE120178_P.Value	GSE120178_adj.P.Val	SVA3_logFC	SVA3_P.Value	SVA3_adj.P.Val
ACTN4	0.457844	1.50541e-05	0.000306556	0.378924	0.00119975	0.0352145
ADAMTSL4	0.458882	1.10012e-07	5.34619e-06	0.354518	0.00146844	0.0401746
AGER	0.83958	1.88966e-15	1.35451e-12	0.817035	9.26226e-14	2.21306e-10
AGPAT1	0.580568	7.60391e-13	2.13744e-10	0.570296	1.48258e-11	2.65679e-08
ALOX5AP	0.552126	6.09277e-05	0.000959845	0.459596	0.000558578	0.020428
ANPEP	0.821262	1.78905e-08	1.17802e-06	0.762352	3.01813e-06	0.000408188
AP1G2	0.446432	9.18279e-12	1.90789e-09	0.38659	7.07977e-07	0.000135327
APOBR	0.709268	5.31132e-10	6.39858e-08	0.632643	6.02077e-07	0.00011988
ARAF	0.419513	1.32473e-12	3.58328e-10	0.374773	3.36376e-07	7.87515e-05
ARAP3	0.396761	0.00013618	0.00184004	0.408053	0.000490196	0.018891
ARHGAP9	0.510727	2.95344e-10	3.92042e-08	0.469594	1.48369e-08	7.09007e-06
ARRB2	0.535564	1.74785e-12	4.55585e-10	0.500061	1.46088e-09	1.10227e-06
ARSA	0.388898	4.11143e-06	0.000109151	0.350317	0.00021991	0.0102692
ASAP1	0.357061	2.79012e-06	7.82762e-05	0.363043	0.000134787	0.00718332
ATF6B	0.530868	4.99253e-13	1.5925e-10	0.467999	1.04026e-10	1.14717e-07
ATF7	0.444616	5.16775e-15	3.08687e-12	0.403353	6.06718e-09	3.26806e-06
ATG16L2	0.504479	6.12514e-08	3.25222e-06	0.449989	8.44028e-06	0.00089782
ATP6V1F	0.434158	1.3384e-10	1.97807e-08	0.367719	8.72285e-05	0.00525423
ATXN2L	0.556605	6.48267e-12	1.45212e-09	0.450575	2.82738e-08	1.15809e-05
BAZ2A	0.405781	7.42228e-08	3.84137e-06	0.347257	3.70846e-05	0.0028279
BCKDK	0.377953	1.04547e-07	5.15047e-06	0.346257	0.000303034	0.0132045
BCL3	0.572881	3.27556e-07	1.33785e-05	0.543905	4.53732e-05	0.00327338
BMX	0.376296	0.0258512	0.100625	0.600616	0.00082781	0.0271567
BRICD5	0.360165	6.95406e-08	3.62522e-06	0.384399	0.000293	0.0129643
C1orf162	0.635645	1.36961e-19	4.90869e-16	0.571925	1.12939e-10	1.1565e-07
CAMTA2	0.547883	2.22795e-12	5.60349e-10	0.470744	1.67164e-09	1.18567e-06
CCDC159	0.408558	7.42736e-12	1.61331e-09	0.398775	1.51635e-05	0.00136304
CD37	0.647352	5.00657e-17	6.52493e-14	0.599252	2.51447e-09	1.63852e-06
CD3E	0.475149	4.26594e-05	0.000725462	0.421283	0.00171187	0.0445398
CD74	0.551953	1.48214e-05	0.000303522	0.513564	0.000107167	0.00617004
CDA	0.570309	6.93329e-05	0.00105404	0.494389	0.00133548	0.0379002
CDK5RAP3	0.51367	8.73846e-17	8.95904e-14	0.439659	1.69119e-08	7.82094e-06
CEACAM1	0.421066	0.000233045	0.00282089	0.552478	0.000159072	0.00805817
CIDEB	0.441076	2.71915e-09	2.45168e-07	0.399798	4.7287e-05	0.00335597
CIZ1	0.463174	2.5421e-09	2.32124e-07	0.420996	2.33693e-07	6.2041e-05
CLASRP	0.426067	2.22553e-11	4.17704e-09	0.376629	6.44317e-06	0.000737365
CLCF1	0.385569	7.87473e-06	0.000179764	0.365597	0.00186107	0.0471384
CLDN15	0.34808	2.40621e-08	1.51742e-06	0.342552	1.34504e-05	0.00126029
CLDN9	0.515312	1.41872e-05	0.000293841	0.63112	2.70896e-05	0.00220657
CLK2	0.410819	1.55609e-12	4.13113e-10	0.366977	5.88497e-08	1.96202e-05
CLSTN3	0.408099	1.78423e-07	7.99333e-06	0.351047	0.000406297	0.0166621
CNOT3	0.410136	7.06922e-10	7.97987e-08	0.375528	7.97576e-06	0.000866216
CREBBP	0.361616	1.33567e-05	0.000280764	0.343628	0.000618989	0.0220742
CRTC2	0.623343	1.52236e-16	1.36403e-13	0.572549	3.60093e-12	7.3747e-09
CSF3R	0.526073	6.80202e-07	2.40775e-05	0.469498	0.000100666	0.00589041
CST7	0.66486	7.49683e-06	0.000173626	0.597154	0.000294662	0.0129978
CTDNEP1	0.450626	1.7772e-09	1.78167e-07	0.379059	2.71773e-06	0.000385756
CTSA	0.424529	6.85918e-06	0.000160938	0.377068	0.000694071	0.023722
CTSW	0.654077	1.67807e-05	0.000335989	0.599993	0.000129063	0.00700851
CX3CR1	0.585179	5.69428e-07	2.09316e-05	0.53792	7.01003e-05	0.00448642
CXorf65	0.519156	1.8482e-08	1.20986e-06	0.557411	1.43258e-06	0.000247439
DENND1C	0.597034	8.74906e-17	8.95904e-14	0.534917	3.45935e-09	2.06638e-06
DENND4B	0.393825	2.44025e-08	1.52766e-06	0.324514	6.06351e-06	0.00070672
ELF4	0.438535	3.39125e-09	2.96445e-07	0.397153	6.60287e-06	0.000744533
EMD	0.456143	7.74492e-12	1.65718e-09	0.399191	1.1623e-05	0.00111716
ENTPD1	0.285427	0.00229299	0.0170323	0.345848	0.00149082	0.0404158
EP300	0.331895	4.40262e-07	1.71046e-05	0.332711	0.000313856	0.0135525
EVI2B	0.946975	2.23789e-20	1.06941e-16	0.915948	5.35016e-15	2.55666e-11
F8A1	0.562081	3.62544e-06	9.82502e-05	0.507241	0.000155268	0.00792146
FAM117A	0.527775	1.33985e-05	0.000281232	0.51126	1.14049e-06	0.000201853
FAM193B	0.438976	7.87516e-11	1.24064e-08	0.365605	4.35308e-06	0.000557194
FCER1G	0.731139	7.38535e-11	1.1764e-08	0.686638	3.09158e-09	1.927e-06
FCRL3	0.465451	2.38709e-05	0.000450534	0.449722	0.000678599	0.0233295
FGFBP2	0.72386	0.00054434	0.00559002	0.694279	0.000817649	0.0268849
FMNL1	0.505867	1.75094e-06	5.4179e-05	0.437674	8.65478e-06	0.000899094
FTL	0.255493	0.00361575	0.0237342	0.323566	0.000152454	0.0078439
FXYD5	0.532854	1.76413e-08	1.17631e-06	0.47479	1.12095e-05	0.00109236
G6PD	0.530735	2.76866e-07	1.17084e-05	0.473471	4.57158e-05	0.00327691
GDI1	0.421373	4.17913e-11	7.30635e-09	0.355483	1.6503e-06	0.000268848
GDPD3	0.64384	2.21694e-10	3.02686e-08	0.685685	7.71382e-10	6.50502e-07
GMIP	0.405238	1.48351e-06	4.69483e-05	0.35352	0.000116816	0.00656735
GNAS	0.569062	2.89296e-08	1.71378e-06	0.512033	4.12688e-08	1.51199e-05
GNG5	0.495923	2.56474e-15	1.67128e-12	0.457064	2.68926e-07	6.53567e-05
GPR160	0.32691	0.0061625	0.0350161	0.433442	0.000881404	0.0283951
GPR52	0.077024	0.382934	0.595546	0.377376	0.000274049	0.0123278
GPSM3	0.485142	2.62576e-08	1.60867e-06	0.449265	5.2524e-07	0.000110733
GRINA	0.757309	1.59593e-06	4.99547e-05	0.717087	1.84482e-08	8.26478e-06
GSTK1	0.371331	4.45188e-10	5.59843e-08	0.32476	1.40264e-05	0.00128899
GZMB	0.670001	0.000295195	0.00339096	0.625358	0.00077629	0.0257018
HCFC1R1	0.523859	2.09369e-10	2.91409e-08	0.51456	2.18108e-06	0.000319762
HIGD2A	0.538397	2.61395e-08	1.60867e-06	0.469481	1.16891e-05	0.00111716
HMGA1	0.550841	2.09004e-10	2.91409e-08	0.479098	4.46588e-06	0.000559573
HNRNPCL1	0.220067	0.00433909	0.0271876	0.343327	0.00115755	0.0345002
HSPB1	0.540207	1.51968e-05	0.000308149	0.519824	5.70354e-05	0.00380307
IFITM2	0.578171	4.86202e-06	0.000122382	0.545007	2.68414e-05	0.00219885
IL2RB	0.555094	1.37404e-05	0.000287566	0.470967	0.000426218	0.017212
IL2RG	0.521187	3.41307e-14	1.61603e-11	0.493329	4.89925e-08	1.68427e-05
IRF9	0.505412	8.71528e-08	4.41492e-06	0.492775	2.18587e-06	0.000319762
ITGAX	0.540185	1.24372e-06	4.03394e-05	0.494122	3.17722e-05	0.00248899
KDELR1	0.379426	1.62796e-07	7.36229e-06	0.320959	0.000241172	0.0110816
KDM6B	0.431526	0.000244975	0.00292664	0.400716	0.00120117	0.0352145
KLRC3	0.587207	0.0033135	0.022333	0.685998	0.00133959	0.0379002
LAPTM5	0.486014	2.37853e-09	2.1858e-07	0.405251	5.45172e-06	0.000656772
LENG8	0.4907	8.81579e-09	6.44812e-07	0.402758	7.43816e-05	0.00466746
LILRA6	0.469072	1.51631e-05	0.000308149	0.430171	0.000621493	0.0220948
LILRB2	0.801413	4.91761e-16	3.85962e-13	0.748654	4.93987e-11	6.02905e-08
LPAR2	0.723337	4.37107e-12	1.0107e-09	0.687637	1.73682e-09	1.18567e-06
LPCAT3	0.315973	1.02248e-05	0.000225167	0.32106	0.000204739	0.00978382
LRCH4	0.488482	4.03378e-10	5.16324e-08	0.450385	2.65107e-07	6.53567e-05
LTA	0.462028	4.36617e-08	2.46431e-06	0.463585	0.000107807	0.00618208
MAPK13	0.362751	5.43486e-05	0.000880386	0.358423	0.000663451	0.0231415
MAPK3	0.407361	1.35331e-06	4.31136e-05	0.370412	0.000435968	0.0175563
MAST3	0.500858	1.05733e-06	3.50067e-05	0.465289	1.77137e-06	0.000280528
MBD6	0.861263	3.12425e-15	1.94736e-12	0.815491	2.98295e-14	1.06909e-10
MBOAT7	0.485076	1.01328e-05	0.000224173	0.425392	0.000664818	0.0231415
MED12	0.455187	1.53489e-08	1.04285e-06	0.454011	2.07382e-07	5.82946e-05
MED25	0.346505	0.00047297	0.00500036	0.360734	0.00101221	0.0311397
MLLT1	0.400477	2.49391e-05	0.000463719	0.333199	0.00030873	0.013412
MPL	0.233422	0.0112815	0.0543635	0.347973	0.000448171	0.0178535
MS4A6E	0.128438	0.257315	0.466872	0.329619	0.000275861	0.0123586
MTRNR2L1	0.537086	0.00704832	0.0384786	0.907655	6.44564e-08	2.10011e-05
MYADM	0.594857	1.96371e-06	5.92668e-05	0.542536	8.43645e-05	0.00516859
NBEAL2	0.532242	3.80349e-08	2.18107e-06	0.466889	1.89545e-06	0.000295361
NBPF10	0.238326	0.000178712	0.00230397	0.383744	0.000122946	0.00676666
NCF1	0.592225	1.62463e-07	7.36229e-06	0.540516	4.52469e-05	0.00327338
NCR1	0.416591	0.000602786	0.00605998	0.469757	0.000592905	0.0213565
NDOR1	0.3819	5.49408e-08	2.99479e-06	0.325114	0.000134097	0.00717321
NDUFA3	0.35127	1.52812e-07	7.02153e-06	0.348974	0.00107001	0.0324994
NHSL2	0.362872	5.35552e-06	0.000131919	0.453168	2.23558e-05	0.00187422
OR2B6	0.27787	0.0319558	0.116748	0.469176	0.000832436	0.0272461
OR52K1	0.113019	0.212485	0.414072	0.369741	2.68037e-07	6.53567e-05
OR52K2	0.173504	0.221538	0.425032	0.462191	0.0013606	0.0383968
OR5B21	0.0885554	0.408454	0.619182	0.33948	0.000122785	0.00676666
OSCAR	0.502289	1.06568e-07	5.21418e-06	0.445619	0.000258627	0.0117332
OXA1L	0.374972	5.39498e-10	6.4452e-08	0.320003	1.06002e-05	0.00104803
OXER1	0.643742	1.39995e-07	6.49504e-06	0.717051	6.48075e-06	0.000737365
P2RX1	0.50395	3.74044e-05	0.000650764	0.473634	0.000182829	0.00894553
PABPC1	0.389957	9.52113e-08	4.73941e-06	0.344272	0.000316965	0.0136106
PABPC1L	0.399551	7.90394e-07	2.69147e-05	0.438843	2.29735e-06	0.000332675
PACS1	0.388754	1.76675e-06	5.4469e-05	0.341018	0.000518819	0.0197289
PADI2	0.652187	0.000197607	0.00246752	0.615372	0.000325801	0.0138596
PADI4	0.604808	1.89003e-05	0.00037118	0.559068	0.000569182	0.0207101
PATL1	0.436882	2.61401e-13	9.36862e-11	0.420059	3.31624e-08	1.30398e-05
PBX2	0.482762	9.67339e-10	1.04269e-07	0.432686	8.65739e-07	0.000163306
PCBP1	0.496466	7.54464e-08	3.89065e-06	0.464474	3.40583e-07	7.87515e-05
PDLIM7	0.466954	1.11135e-05	0.000241033	0.453316	0.000384456	0.0159294
PHF1	0.391488	3.90493e-10	5.04334e-08	0.332512	0.00018205	0.0089379
PILRA	0.464789	4.62985e-06	0.000119163	0.402522	0.000853194	0.0277356
PLB1	0.421663	0.00110088	0.00972799	0.47739	0.000622844	0.0220948
PLCB2	0.631741	6.44316e-14	2.79906e-11	0.554061	8.93973e-10	7.12e-07
PLP2	0.645508	9.4355e-12	1.93239e-09	0.575666	6.15497e-09	3.26806e-06
PNPLA2	0.376964	0.000200907	0.00249584	0.327422	0.000911425	0.0290323
POU5F2	0.102112	0.0520783	0.163333	0.380493	4.2824e-10	3.83703e-07
PPP1R11	0.431621	3.64486e-22	2.61263e-18	0.38898	4.13738e-08	1.51199e-05
PPP1R18	0.421594	5.09306e-08	2.80824e-06	0.375307	8.08328e-06	0.000871293
PRAF2	0.365517	6.27237e-06	0.000149868	0.338781	0.00071939	0.0242663
PRAM1	0.64849	7.89999e-09	5.96075e-07	0.591663	2.01374e-06	0.000303885
PRKACA	0.459278	3.27312e-07	1.33785e-05	0.411411	8.65458e-05	0.00523511
PRKCD	0.613472	1.30793e-08	9.05821e-07	0.55136	1.51208e-06	0.000255026
PRKD2	0.392335	2.95014e-06	8.1805e-05	0.35994	0.000153241	0.00784596
PRR14	0.453282	3.96604e-12	9.32085e-10	0.422311	2.0041e-07	5.74615e-05
PRRC2A	0.608045	3.29315e-10	4.33125e-08	0.521474	2.73838e-08	1.15809e-05
PRRC2C	0.369023	5.75335e-13	1.77718e-10	0.325141	5.61323e-05	0.00379376
PSENEN	0.516918	5.94335e-11	9.90743e-09	0.474936	3.22734e-06	0.000432403
PTOV1	0.35753	3.2575e-08	1.89835e-06	0.327488	0.00015109	0.00781959
PXN	0.557236	2.3337e-08	1.49357e-06	0.491748	1.26407e-07	3.77535e-05
RAB19	0.241098	0.00391976	0.0252082	0.453336	3.62442e-05	0.00279353
RAB7A	0.454879	2.10391e-09	2.02427e-07	0.406616	6.28677e-07	0.000123128
RAC2	0.520776	6.97053e-10	7.97272e-08	0.476273	4.21873e-08	1.51199e-05
RASGRP4	0.499408	4.9738e-07	1.88636e-05	0.450706	8.86426e-05	0.00531707
RCN3	0.554495	1.39353e-06	4.42962e-05	0.532361	5.54987e-05	0.00377075
REC8	0.48845	5.09312e-07	1.9164e-05	0.493099	1.44249e-05	0.00130883
RGL2	0.404681	4.02604e-09	3.43555e-07	0.359521	6.31086e-06	0.000729616
RHOG	0.527918	1.20953e-09	1.24747e-07	0.475808	7.85478e-06	0.000859588
RIPK3	0.327752	7.38549e-10	8.27175e-08	0.330652	6.22111e-05	0.0040539
RNF166	0.412561	2.45664e-07	1.04816e-05	0.361507	2.92382e-05	0.00233174
RNF167	0.427239	5.11528e-16	3.85962e-13	0.374997	4.19049e-06	0.000541215
RNF44	0.487655	1.24764e-09	1.27759e-07	0.432438	3.35792e-06	0.000445732
S100A11	0.717366	1.98797e-09	1.93875e-07	0.605274	2.35126e-06	0.000337077
SAMD4B	0.406205	5.65181e-10	6.69622e-08	0.420237	3.36547e-08	1.30398e-05
SAP130	0.349891	2.3212e-09	2.14689e-07	0.362425	1.78069e-06	0.000280528
SELPLG	0.485604	2.26202e-07	9.80019e-06	0.437383	1.60636e-05	0.00141281
SEMA4A	0.499264	5.87561e-06	0.000142554	0.474702	0.0002895	0.012889
SF3B4	0.614475	2.09442e-17	3.00256e-14	0.546461	5.2496e-09	3.01033e-06
SFRP2	0.43675	0.0108532	0.0529309	0.617622	0.000448329	0.0178535
SH3BGRL3	1.08714	5.5867e-25	8.00909e-21	1.03305	1.9982e-21	2.86462e-17
SHKBP1	0.499459	3.23317e-07	1.3281e-05	0.431806	5.86274e-05	0.00389112
SIGLEC7	0.455955	3.16868e-07	1.30535e-05	0.430392	0.000169257	0.00845459
SIRPB1	0.583777	6.93144e-08	3.62522e-06	0.564393	6.74055e-05	0.00435282
SLC9A1	0.547341	1.39702e-11	2.70644e-09	0.522749	2.77525e-08	1.15809e-05
SMARCC2	0.401927	1.51272e-10	2.21289e-08	0.344891	1.04274e-06	0.000186858
SP2	0.548906	1.0557e-11	2.10202e-09	0.52086	4.93438e-08	1.68427e-05
SPI1	0.533997	3.86816e-06	0.000103652	0.485392	0.000236761	0.0109139
SPINK8	0.602584	0.0224331	0.0909711	0.8254	0.000274314	0.0123278
SRCAP	0.382606	2.20542e-09	2.06866e-07	0.415723	2.00175e-06	0.000303885
SRRM2	0.887508	4.50933e-18	9.23511e-15	0.779003	5.80053e-14	1.66313e-10
SRRT	0.413227	6.98536e-12	1.54065e-09	0.339085	1.12771e-05	0.00109236
ST6GALNAC2	0.371029	0.000431593	0.00465438	0.424059	0.00180194	0.0461296
STIL	0.227034	0.0596835	0.179376	0.44274	2.00912e-06	0.000303885
TAPBP	0.400058	7.85325e-07	2.69147e-05	0.351507	5.4921e-05	0.00374927
TGM3	0.367216	0.0140199	0.0644816	0.526103	0.000469684	0.0183298
TLR9	0.210826	0.00129764	0.0110488	0.344216	0.000359316	0.0150179
TM4SF19	0.410271	0.000972435	0.00884571	0.49331	0.000960567	0.0301883
TMC8	0.429407	1.74775e-05	0.000349453	0.354017	0.00144488	0.0399881
TMEM175	0.399004	1.96189e-10	2.78471e-08	0.375323	3.87783e-06	0.000505971
TMEM69	0.344365	5.52288e-11	9.39059e-09	0.324194	8.21033e-05	0.00505164
TP53I11	0.573638	7.50131e-07	2.5913e-05	0.609232	1.71802e-06	0.000276737
TP53INP2	0.430337	2.15787e-06	6.44485e-05	0.426469	0.00190327	0.047926
TPP1	0.732977	1.25616e-13	4.86711e-11	0.657573	2.29661e-10	2.19494e-07
TXN2	0.380758	6.38282e-10	7.37937e-08	0.320598	0.000299426	0.0131155
UBAP2L	0.372384	2.04762e-12	5.24191e-10	0.340884	1.60499e-06	0.000267548
UBQLN2	0.41203	6.84833e-18	1.22722e-14	0.42612	9.41971e-07	0.000173129
UCP2	0.549789	3.08023e-07	1.27995e-05	0.499921	2.15022e-06	0.000319762
VAMP2	0.463193	1.5824e-14	8.10186e-12	0.395276	1.24784e-05	0.00117691
VPS9D1	0.402541	1.40679e-05	0.00029271	0.364587	0.000600295	0.0215685
WAS	0.665747	1.75206e-10	2.51175e-08	0.634612	1.4454e-08	7.09007e-06
WBP2	0.54067	6.63735e-07	2.36112e-05	0.500252	2.477e-07	6.45642e-05
YBX1	0.51384	5.19662e-05	0.00085418	0.464423	3.21149e-05	0.00250217
ZFP36	0.509733	5.13154e-09	4.06441e-07	0.453418	0.00067207	0.0232164
ZFP36L1	0.449246	1.14525e-09	1.18974e-07	0.414589	0.000227317	0.0105463
ZNF385A	0.591574	1.04933e-07	5.15176e-06	0.482925	9.58987e-05	0.00572835
ZNF580	0.430082	6.22511e-09	4.77236e-07	0.391805	0.00034492	0.0145008
ZYX	0.927205	4.99878e-13	1.5925e-10	0.874338	3.34242e-11	4.79169e-08

## Sheet: GSE120178
gene_symbol	logFC	AveExpr	t	P.Value	adj.P.Val	B
A1BG	0.00642107	0.26329	0.232936	0.816149	0.906649	-6.58908
A2M	0.0290559	0.0737368	1.69174	0.0928985	0.241573	-5.21451
A3GALT2	0.139782	1.80256	0.979945	0.328788	0.543137	-6.14251
A4GALT	-0.0236664	0.123745	-0.441246	0.659709	0.810003	-6.51967
AAAS	0.239603	2.22757	5.26644	5.07128e-07	1.9164e-05	5.89104
AACS	-0.00984727	0.316228	-0.727618	0.468051	0.6712	-6.35451
AAGAB	-0.167685	2.85611	-4.91072	2.47239e-06	7.08885e-05	4.38253
AAK1	0.0575403	1.19795	1.97435	0.0502911	0.159452	-4.71415
AAMDC	-0.00334749	1.93184	-0.0487299	0.961203	0.983419	-6.61474
AAMP	-0.119272	3.32092	-1.87396	0.0630009	0.185916	-4.90031
AANAT	0.0261327	0.0433435	1.57536	0.11741	0.282746	-5.39906
AAR2	0.0396759	1.69414	0.977363	0.33006	0.544378	-6.14499
AARD	-0.00551387	0.0233375	-0.526931	0.599068	0.770022	-6.4787
AARS2	-0.0863567	1.65587	-2.02763	0.0444774	0.147122	-4.61163
AARSD1	0.0630519	0.55535	1.4498	0.14933	0.330892	-5.58391
AASDH	-0.160295	1.98703	-3.1309	0.00211814	0.0160324	-1.9303
AASDHPPT	-0.113133	1.87889	-2.61363	0.00992874	0.0494691	-3.31717
AASS	-0.0239649	0.413089	-0.742966	0.458735	0.663816	-6.34339
AATF	0.136197	2.24373	3.12008	0.00219219	0.0164627	-1.96154
AATK	0.0750546	1.73195	0.723366	0.47065	0.673378	-6.35755
ABAT	0.0301964	1.45983	0.392529	0.695259	0.834497	-6.53974
ABCA1	0.0662941	2.20068	0.533547	0.594493	0.767046	-6.47524
ABCA10	-0.00479321	0.291634	-0.278003	0.781416	0.887669	-6.5777
ABCA13	0.0411934	0.27332	0.568443	0.570636	0.749959	-6.45626
ABCA2	0.193904	1.19543	3.39826	0.000881326	0.00820944	-1.12845
ABCA3	0.0306842	0.346486	1.53731	0.126453	0.297127	-5.45664
ABCA4	0.00690174	0.0158842	0.411561	0.681285	0.826349	-6.53218
ABCA5	-0.0515088	1.38037	-1.10154	0.272533	0.483962	-6.01827
ABCA6	-0.00823365	0.0651137	-1.38206	0.169135	0.357365	-5.67746
ABCA7	0.30619	2.40646	3.42967	0.000792346	0.00753822	-1.03058
ABCA8	0.00150451	0.00570435	0.476735	0.634287	0.794293	-6.50358
ABCA9	-0.00506422	0.0570872	-0.728214	0.467688	0.671081	-6.35409
ABCB1	-0.0185919	1.19183	-0.331732	0.740583	0.864386	-6.5615
ABCB10	-0.191387	2.96128	-1.94208	0.0541158	0.168043	-4.77499
ABCB11	-0.00609397	0.0232359	-1.07623	0.283657	0.496339	-6.04531
ABCB4	-0.0335566	0.572925	-0.499998	0.617854	0.783647	-6.49236
ABCB5	-0.00343006	0.0256127	-0.589926	0.556182	0.739824	-6.44398
ABCB6	-0.00912177	0.110007	-0.652933	0.51486	0.70917	-6.40534
ABCB7	-0.150334	2.39619	-3.65861	0.000357126	0.00399357	-0.294512
ABCB8	0.0738096	1.03439	2.07296	0.0399921	0.136767	-4.52238
ABCB9	-0.0223903	0.181579	-2.11013	0.0366088	0.128507	-4.44781
ABCC1	0.12965	1.89712	2.43832	0.0159965	0.0711536	-3.73601
ABCC10	0.0205349	1.61188	0.473532	0.636564	0.79583	-6.50508
ABCC11	-0.00115237	0.0220258	-0.195599	0.845205	0.924346	-6.59699
ABCC2	-0.0115978	0.555055	-0.396201	0.692554	0.832617	-6.53831
ABCC3	0.022024	0.979238	0.234566	0.814885	0.906433	-6.58871
ABCC4	-0.172282	1.82102	-1.63041	0.105242	0.262208	-5.31334
ABCC5	0.0983231	2.1057	1.34365	0.181214	0.373098	-5.72856
ABCC6	0.00530592	0.326744	0.16994	0.8653	0.933935	-6.60163
ABCD1	0.0412824	1.85175	0.573845	0.566985	0.74743	-6.45321
ABCD2	-0.202618	1.87018	-2.39555	0.017905	0.0772266	-3.83416
ABCD3	-0.10607	1.87893	-2.59443	0.0104733	0.0515606	-3.36433
ABCD4	0.103896	1.75745	2.452	0.0154253	0.0692785	-3.70428
ABCE1	-0.10131	2.37333	-1.35886	0.176356	0.366836	-5.70849
ABCF1	0.17564	2.65846	2.84967	0.00503129	0.030192	-2.71183
ABCF2	-0.0784647	2.33839	-1.75453	0.0815075	0.222274	-5.10971
ABCF3	0.0661157	2.40679	1.48246	0.140444	0.317923	-5.53725
ABCG1	0.0560073	2.6308	0.436467	0.663164	0.812701	-6.52174
ABCG2	-0.0948432	0.751398	-0.955903	0.340753	0.55575	-6.16537
ABCG4	2.81951e-05	0.00602366	0.00752878	0.994004	0.997273	-6.61589
ABHD1	0.016513	0.122687	0.802023	0.423886	0.632576	-6.29845
ABHD10	-0.137017	2.90076	-1.56553	0.119695	0.286088	-5.41407
ABHD11	0.182664	2.31508	2.4022	0.0175958	0.0762588	-3.81902
ABHD12	-0.151497	2.03927	-2.87765	0.0046287	0.028455	-2.63699
ABHD12B	0.0115529	0.0341715	0.928164	0.354905	0.568191	-6.19106
ABHD13	-0.0204702	2.85482	-0.188786	0.850532	0.926607	-6.59829
ABHD14A	0.206187	1.72579	3.15486	0.00196225	0.0151241	-1.86074
ABHD14B	0.144157	3.05261	2.11436	0.0362405	0.127621	-4.43926
ABHD15	-0.173962	2.06629	-3.36126	0.000998119	0.0090164	-1.24275
ABHD16A	0.121934	1.12621	2.75105	0.00671876	0.0370889	-2.97047
ABHD16B	-0.000135614	0.0593995	-0.00588559	0.995312	0.998027	-6.6159
ABHD17A	0.0572063	2.31399	0.859188	0.391692	0.603317	-6.2517
ABHD17B	-0.176693	2.63272	-4.67486	6.79571e-06	0.00015971	3.42329
ABHD17C	-0.00122967	0.530572	-0.0281274	0.9776	0.989497	-6.61553
ABHD2	0.195398	3.80862	2.02192	0.0450716	0.148277	-4.62274
ABHD3	0.0849634	4.78006	1.19521	0.234007	0.440426	-5.91285
ABHD4	0.216693	3.09178	3.13074	0.00211923	0.0160324	-1.93077
ABHD5	-0.0314987	4.55454	-0.308408	0.758226	0.875125	-6.56888
ABHD6	-0.0466376	1.65065	-0.942402	0.347595	0.561668	-6.17797
ABHD8	-0.176134	1.79406	-2.90892	0.00421378	0.026565	-2.55257
ABI1	-0.0754709	4.78733	-1.68253	0.0946732	0.244812	-5.22957
ABI2	-0.010997	0.223967	-1.26918	0.206462	0.407041	-5.82365
ABI3	0.0864952	4.08064	0.753416	0.452453	0.658055	-6.33569
ABL1	0.109428	1.22675	2.9079	0.0042268	0.0266354	-2.55534
ABL2	0.0134523	0.63148	0.655593	0.513152	0.707972	-6.40363
ABLIM1	0.0650186	2.67369	0.807095	0.420968	0.630775	-6.29443
ABLIM2	-0.0303386	0.268532	-1.56851	0.118999	0.285203	-5.40953
ABLIM3	0.128119	0.746564	1.49168	0.138011	0.314351	-5.5239
ABO	0.00992808	0.0509423	0.75569	0.451093	0.657316	-6.334
ABR	0.153893	2.53275	2.4113	0.0171802	0.074953	-3.79822
ABRACL	-0.0503844	5.33791	-0.568309	0.570727	0.749959	-6.45633
ABT1	-0.161789	3.38685	-3.60878	0.000426107	0.00460684	-0.458088
ABTB1	0.193549	3.98685	2.16711	0.0319018	0.116669	-4.33109
ABTB2	-0.0850331	0.542518	-1.79253	0.0751871	0.210062	-5.04451
ACAA1	0.164396	2.19064	3.40704	0.00085555	0.00801645	-1.10116
ACAA2	0.0176115	2.33785	0.304482	0.761209	0.877347	-6.57007
ACACA	-0.0205975	0.673158	-1.01803	0.310404	0.525069	-6.10513
ACACB	0.0271088	0.491574	1.16757	0.244947	0.452313	-5.94484
ACAD10	0.00465685	1.57378	0.141852	0.887399	0.94396	-6.60597
ACAD11	-0.170024	0.582153	-6.26731	4.17687e-09	3.54317e-07	10.4898
ACAD8	-0.0600981	1.82139	-1.61208	0.109176	0.268833	-5.3422
ACAD9	-0.00324519	1.7032	-0.0795104	0.936739	0.971469	-6.61279
ACADM	-0.0246085	1.22686	-0.526208	0.599569	0.770237	-6.47908
ACADS	-0.12285	2.03692	-1.79029	0.0755474	0.210694	-5.04838
ACADSB	0.00433228	1.34476	0.129159	0.897416	0.950084	-6.60767
ACADVL	0.286498	4.01905	4.54637	1.1627e-05	0.000249208	2.91516
ACAP1	0.116338	3.29267	2.28705	0.0236781	0.0944751	-4.07594
ACAP2	-0.0166565	4.08535	-0.291603	0.771017	0.882633	-6.57387
ACAP3	0.0902756	1.16926	2.02479	0.0447724	0.147655	-4.61717
ACAT1	-0.0582316	1.28842	-0.943547	0.347012	0.561232	-6.17691
ACAT2	-0.166919	1.90182	-3.29494	0.00124447	0.0106895	-1.44498
ACBD3	-0.0429506	3.09184	-1.00521	0.316512	0.531076	-6.11787
ACBD4	0.14454	1.60371	3.24634	0.00145984	0.0121183	-1.59098
ACBD5	-0.0572228	1.63381	-1.64199	0.102815	0.258522	-5.29495
ACBD6	-0.147938	2.21759	-3.86231	0.000170432	0.00222931	0.393166
ACBD7	0.00869595	0.0504503	0.596471	0.551815	0.737537	-6.44014
ACCS	0.160522	1.54974	1.63161	0.104988	0.26194	-5.31144
ACCSL	-0.0907929	0.297155	-1.45375	0.148233	0.329392	-5.57832
ACD	0.0118126	1.93955	0.229392	0.818896	0.908294	-6.58989
ACE	0.00626827	0.224976	0.210545	0.833546	0.917303	-6.59399
ACER1	-0.0326333	0.504262	-0.484285	0.628933	0.790688	-6.5
ACER2	-0.12065	1.62387	-1.55359	0.122518	0.290166	-5.43216
ACER3	0.0180526	0.687904	0.636927	0.525203	0.716604	-6.41553
ACHE	-0.0462326	0.393765	-0.629458	0.530066	0.720368	-6.42019
ACIN1	0.202311	3.58589	5.06096	1.27706e-06	4.10492e-05	5.01084
ACKR2	0.00894263	0.252054	0.23511	0.814464	0.906111	-6.58858
ACKR3	-0.00899646	1.57006	-0.14118	0.887929	0.944034	-6.60606
ACKR4	-0.00662004	0.113031	-0.259394	0.795709	0.8949	-6.58264
ACLY	0.0123654	3.22153	0.192644	0.847514	0.925007	-6.59756
ACO1	-0.068244	0.775546	-2.93409	0.00390497	0.0251264	-2.48405
ACO2	0.0418236	1.97122	0.832376	0.406601	0.617644	-6.27402
ACOT1	-0.125381	0.336141	-2.13906	0.0341496	0.122087	-4.38893
ACOT11	0.00848424	0.188391	0.438291	0.661844	0.811689	-6.52095
ACOT12	0.0111823	0.102766	0.522524	0.602124	0.772112	-6.48099
ACOT13	-0.0611909	1.10716	-1.50726	0.133975	0.308241	-5.50115
ACOT2	-0.12273	1.05569	-2.1534	0.0329836	0.119227	-4.35944
ACOT4	-0.158231	0.655174	-2.62747	0.00955214	0.0482521	-3.28298
ACOT7	0.0501669	0.687447	1.15186	0.251325	0.459858	-5.96269
ACOT8	-0.108646	2.32916	-3.18142	0.00180191	0.0142169	-1.7831
ACOT9	-0.0925623	2.557	-1.5589	0.121258	0.288235	-5.42414
ACOX1	-0.000168048	3.27	-0.00176379	0.998595	0.999013	-6.61592
ACOX2	0.0101243	0.0646204	0.689027	0.491936	0.690352	-6.38146
ACOX3	-0.133899	2.2466	-3.25458	0.00142103	0.0118822	-1.56635
ACOXL	-0.0307719	0.200057	-1.12784	0.261298	0.471132	-5.98952
ACP1	-0.144329	4.32514	-1.38008	0.169741	0.358052	-5.68012
ACP2	0.068767	2.14924	1.2109	0.227957	0.432846	-5.89437
ACP5	-0.030925	3.04177	-0.273875	0.784581	0.889381	-6.57882
ACP6	0.123671	0.774194	3.00246	0.00316781	0.0215231	-2.29526
ACRBP	-0.132104	3.18384	-1.22181	0.223813	0.427697	-5.88137
ACSBG1	-0.0129487	0.0806959	-1.13426	0.258607	0.468165	-5.98241
ACSBG2	0.0179824	0.0245445	2.02653	0.0445916	0.14733	-4.61378
ACSF2	-0.0514449	1.55623	-0.927529	0.355233	0.568246	-6.19164
ACSF3	0.0290136	1.35346	1.02037	0.309297	0.523876	-6.10279
ACSL1	0.120009	6.92566	0.811214	0.418607	0.628985	-6.29115
ACSL3	0.0409087	1.36785	0.854502	0.394273	0.605755	-6.25565
ACSL4	-0.0262921	3.82775	-0.328092	0.743327	0.866436	-6.56269
ACSL5	0.039556	3.49551	0.712147	0.477548	0.678977	-6.36549
ACSL6	-0.0631198	0.872389	-0.988209	0.324739	0.539451	-6.13452
ACSM1	-0.0126407	0.346444	-0.365013	0.715647	0.848174	-6.55004
ACSM3	0.00294286	0.714679	0.065803	0.947628	0.976579	-6.61378
ACSM5	0.0037848	0.025769	0.442177	0.659037	0.80994	-6.51926
ACSS1	-0.101421	1.92127	-1.89491	0.0601469	0.180202	-4.86222
ACSS2	0.0409104	2.46552	0.668292	0.505037	0.701056	-6.39534
ACSS3	-0.0270982	0.0749335	-2.59611	0.0104248	0.0513571	-3.36023
ACTA1	-0.00046754	0.232527	-0.0100557	0.991991	0.996094	-6.61587
ACTA2	0.0673309	1.67341	0.597339	0.551237	0.737145	-6.43963
ACTB	0.409698	9.34623	3.82874	0.000192905	0.00242374	0.277763
ACTG1	-0.0166695	7.58024	-0.201656	0.840475	0.922027	-6.5958
ACTG2	0.0140175	0.0318956	1.31041	0.192182	0.387578	-5.77166
ACTL10	-0.387024	0.783565	-7.3951	1.14039e-11	2.23955e-09	16.1804
ACTL6A	-0.13647	2.80634	-2.51213	0.0131246	0.0613143	-3.5629
ACTL7B	-0.0256889	0.0564265	-1.30444	0.194203	0.390202	-5.77928
ACTN1	0.342796	3.95364	3.29905	0.00122768	0.0105705	-1.43254
ACTN2	0.007411	0.010811	1.72275	0.0871217	0.231464	-5.16322
ACTN3	0.00557875	0.0388412	0.543865	0.587391	0.761791	-6.46975
ACTN4	0.457844	3.52429	4.4837	1.50541e-05	0.000306556	2.67111
ACTR10	-0.122518	3.70506	-2.39641	0.017865	0.0771094	-3.83221
ACTR1A	-0.000288782	3.80678	-0.00729474	0.99419	0.99739	-6.61589
ACTR1B	-0.197267	3.68948	-3.07402	0.0025353	0.0182735	-2.09357
ACTR2	0.100066	6.05314	1.77396	0.0782226	0.215714	-5.07653
ACTR3	-0.02225	4.31975	-0.412844	0.680346	0.825723	-6.53166
ACTR3B	-0.0745915	0.543453	-3.19117	0.00174621	0.013846	-1.75448
ACTR3C	-0.0597997	0.99978	-1.99243	0.0482499	0.155389	-4.67965
ACTR5	-0.176223	2.25818	-3.30737	0.00119438	0.0103962	-1.40735
ACTR6	-0.0949469	1.90985	-1.07426	0.284535	0.497269	-6.04738
ACTR8	-0.0753073	2.54618	-2.08941	0.0384629	0.132805	-4.48953
ACTRT3	0.0220347	0.0998155	0.847674	0.398053	0.609537	-6.26137
ACVR1	-0.0381165	2.12999	-0.767043	0.444336	0.651196	-6.32548
ACVR1B	0.15005	1.71247	2.17526	0.0312738	0.115048	-4.31417
ACVR1C	-0.0312489	0.280411	-1.23974	0.217126	0.419231	-5.85978
ACVR2A	-0.0895937	1.15924	-2.07456	0.0398408	0.136412	-4.51919
ACVR2B	-0.0939607	0.340616	-4.54612	1.1639e-05	0.000249208	2.91418
ACVRL1	-0.0371994	0.224372	-1.61636	0.108246	0.267371	-5.33549
ACY1	-0.0142311	0.134657	-0.747286	0.456133	0.661385	-6.34022
ACY3	0.0610837	0.371873	0.95872	0.339337	0.554334	-6.16272
ACYP1	0.0746849	3.36176	0.854132	0.394477	0.605804	-6.25597
ACYP2	-0.105964	1.84073	-2.8101	0.00565541	0.0328775	-2.81658
ADA	-0.0028736	2.39919	-0.0344577	0.972561	0.987731	-6.61533
ADAD2	0.00676963	0.0150862	0.966856	0.335267	0.549553	-6.15503
ADAL	-0.0478015	0.676033	-1.51829	0.131175	0.304609	-5.48492
ADAM10	-0.044442	3.24184	-0.821173	0.412931	0.623739	-6.28314
ADAM11	0.00988636	0.0460774	1.24449	0.21538	0.417086	-5.85401
ADAM12	-0.0118855	0.123081	-0.638338	0.524287	0.715894	-6.41464
ADAM15	0.0881806	1.60705	1.43843	0.152523	0.33485	-5.59991
ADAM17	-0.0312474	2.53819	-0.569351	0.570022	0.749479	-6.45575
ADAM19	0.197873	3.48408	2.20605	0.0289955	0.108988	-4.24967
ADAM20	-0.0534894	1.16048	-0.897349	0.371059	0.583269	-6.21873
ADAM21	0.0153769	0.0296146	1.48736	0.139147	0.316046	-5.53017
ADAM22	-0.0379168	0.275879	-2.22614	0.0275878	0.105149	-4.20712
ADAM23	-0.082669	0.444264	-1.53429	0.127194	0.298188	-5.46115
ADAM28	0.0483866	1.55462	0.611883	0.541598	0.729184	-6.43096
ADAM29	-0.00204045	0.0124202	-0.391403	0.696089	0.835072	-6.54018
ADAM32	-0.00966608	0.0464597	-1.41355	0.159694	0.344318	-5.63451
ADAM33	0.00381881	0.00774188	0.982574	0.327496	0.54171	-6.13997
ADAM8	-0.0426103	5.78903	-0.516648	0.60621	0.775118	-6.484
ADAM9	0.0153641	1.1438	0.2636	0.792472	0.893136	-6.58155
ADAMDEC1	-0.0658301	0.288137	-1.56185	0.120561	0.287389	-5.41967
ADAMTS1	0.0332777	0.296008	0.998286	0.319847	0.534116	-6.12468
ADAMTS10	0.245407	1.11683	3.50767	0.000606477	0.00608855	-0.784265
ADAMTS13	-0.000925581	0.0792509	-0.107679	0.914403	0.959134	-6.61018
ADAMTS14	0.00436163	0.035703	0.597265	0.551286	0.737145	-6.43968
ADAMTS17	-0.0590083	0.386203	-2.31004	0.0223339	0.0907044	-4.02557
ADAMTS2	-0.0488404	0.0741264	-1.18717	0.237154	0.44339	-5.92223
ADAMTS3	0.000334569	0.0400784	0.0309246	0.975373	0.988884	-6.61545
ADAMTS4	-0.00678853	0.0649995	-1.16921	0.244289	0.451537	-5.94296
ADAMTS5	0.0196992	0.152543	1.10619	0.270525	0.481831	-6.01324
ADAMTS6	-0.0335265	0.246889	-1.65091	0.100978	0.255134	-5.2807
ADAMTS7	0.00526786	0.0097963	1.33602	0.183689	0.376303	-5.73854
ADAMTSL2	0.000764465	0.0341232	0.102424	0.918565	0.961138	-6.61073
ADAMTSL4	0.458882	1.25616	5.59617	1.10012e-07	5.34619e-06	7.3514
ADAMTSL5	0.0575891	0.328955	1.9432	0.0539792	0.167753	-4.7729
ADAP1	-0.0445791	1.63421	-0.6101	0.542775	0.729851	-6.43203
ADAP2	-0.00399911	2.1513	-0.0592039	0.952873	0.979331	-6.61418
ADAR	0.237499	4.64515	2.86318	0.0048331	0.0293715	-2.67578
ADARB1	-0.000778718	1.13423	-0.0177418	0.98587	0.993004	-6.61576
ADARB2	0.0431664	0.290303	0.416256	0.677854	0.823744	-6.53026
ADAT1	-0.151654	2.81168	-3.2927	0.00125372	0.0107368	-1.45176
ADAT2	-0.0223209	0.799513	-0.793128	0.429032	0.637531	-6.30543
ADAT3	-0.0533436	0.507451	-0.860126	0.391176	0.602871	-6.25091
ADCK1	-0.0240172	0.796398	-0.564156	0.573542	0.751769	-6.45865
ADCK2	-0.175944	2.10197	-3.21524	0.00161538	0.0131059	-1.68344
ADCK5	0.0166023	1.43712	0.299264	0.765178	0.879213	-6.57163
ADCY1	-0.00303088	0.0068734	-1.00046	0.318798	0.533358	-6.12255
ADCY10	-0.0303538	0.165559	-2.25531	0.0256502	0.100021	-4.1447
ADCY2	-0.00108435	0.00523535	-0.367307	0.71394	0.8469	-6.54921
ADCY3	0.0415306	0.952807	1.0046	0.316805	0.531319	-6.11847
ADCY4	0.188818	0.506202	5.39077	2.86875e-07	1.20253e-05	6.43494
ADCY6	0.0025644	0.0513476	0.347128	0.729012	0.856483	-6.55634
ADCY7	-0.0727276	3.75419	-1.28302	0.201586	0.400434	-5.80638
ADCY9	0.0408336	0.66096	1.24067	0.216782	0.418896	-5.85865
ADD1	0.0459472	3.49824	0.697278	0.486774	0.686821	-6.37582
ADD2	0.0467335	0.329826	1.94018	0.0543484	0.168572	-4.77854
ADD3	-0.10576	4.93403	-1.6881	0.0935982	0.243005	-5.22048
ADGB	-0.00119539	0.0108869	-0.343032	0.732084	0.858185	-6.55773
ADH5	-0.254944	2.7743	-4.04634	8.52706e-05	0.00124612	1.04014
ADHFE1	0.217245	1.71914	4.16854	5.31768e-05	0.000869262	1.48283
ADI1	-0.0656855	2.09773	-1.41325	0.15978	0.344415	-5.63492
ADIPOR1	0.126428	8.72185	0.781242	0.435967	0.643518	-6.31465
ADIPOR2	-0.0423944	2.67656	-1.37361	0.171739	0.360693	-5.68882
ADIRF	0.0616715	0.099929	1.17883	0.240447	0.447343	-5.93189
ADK	-0.328852	2.68593	-4.4992	1.41255e-05	0.000293482	2.73124
ADM	0.0404952	4.25997	0.288514	0.773376	0.88414	-6.57475
ADM2	0.0115287	0.190941	0.664422	0.507503	0.703497	-6.39788
ADM5	0.106967	0.339858	2.11445	0.0362324	0.127621	-4.43907
ADNP	0.0131568	2.71797	0.531161	0.596141	0.767924	-6.47649
ADNP2	-0.0609774	1.93643	-2.25763	0.0255013	0.099615	-4.13971
ADO	-0.016756	2.03078	-0.38584	0.700195	0.838099	-6.54231
ADORA1	-0.0126855	0.0605394	-0.882893	0.378793	0.591803	-6.23139
ADORA2A	-0.11103	0.702225	-2.98353	0.00335784	0.0225652	-2.34789
ADORA2B	-0.101764	0.835687	-1.72061	0.0875096	0.232145	-5.16678
ADORA3	-0.204227	2.13537	-1.48324	0.140236	0.317513	-5.53612
ADPGK	-0.0659655	3.88229	-1.77295	0.0783919	0.215997	-5.07828
ADPRH	0.0325899	1.1027	0.694607	0.488442	0.687512	-6.37765
ADPRHL1	-0.0291283	0.187502	-1.75644	0.0811797	0.221548	-5.10647
ADPRM	-0.265247	3.72688	-2.53488	0.0123375	0.0583259	-3.5086
ADRA2A	0.0323211	0.152102	1.0061	0.316087	0.530488	-6.11699
ADRA2B	0.00489287	0.0126227	0.932428	0.352706	0.566282	-6.18716
ADRB1	-0.000360482	0.176409	-0.0109366	0.991289	0.995804	-6.61586
ADRB2	-0.192208	4.47155	-2.14994	0.0332617	0.119873	-4.36657
ADRM1	0.0672311	4.6729	1.17197	0.243183	0.450047	-5.9398
ADSL	-0.122729	1.67459	-4.33138	2.79213e-05	0.000507326	2.08857
ADTRP	0.192037	2.04429	1.67679	0.0957933	0.246865	-5.23892
AEBP1	0.146686	0.394439	3.70544	0.000302042	0.00345577	-0.139125
AEBP2	0.0664854	1.94874	1.44896	0.149563	0.331194	-5.58509
AEN	-0.114792	1.51059	-3.08635	0.00243883	0.0177388	-2.05838
AFAP1	-0.0586504	0.70854	-0.871263	0.385088	0.597729	-6.24142
AFAP1L1	0.000968469	0.02369	0.143713	0.885932	0.943029	-6.6057
AFAP1L2	-0.0184496	0.451875	-0.692608	0.489692	0.688292	-6.37902
AFF1	0.123479	3.09179	2.09137	0.0382841	0.13239	-4.4856
AFF2	-0.079425	0.418806	-1.98062	0.0495754	0.157884	-4.70223
AFF3	0.0240167	0.692848	0.387977	0.698617	0.837195	-6.5415
AFF4	0.0753421	2.3826	2.3992	0.0177349	0.0766845	-3.82586
AFG3L2	-0.109879	2.03351	-3.66171	0.000353213	0.00396218	-0.284299
AFMID	-0.0265981	1.0781	-0.568448	0.570633	0.749959	-6.45625
AFTPH	-0.110338	3.75299	-2.61727	0.00982835	0.049128	-3.30819
AGA	-0.0747189	2.87518	-1.2057	0.229948	0.435588	-5.90052
AGAP1	0.0102104	0.197416	0.481113	0.63118	0.79189	-6.50151
AGAP2	0.193001	2.48188	3.44134	0.000761496	0.00734149	-0.994026
AGAP3	-0.033715	1.01055	-0.789441	0.431177	0.639561	-6.30831
AGAP4	0.10523	0.811711	1.19006	0.236018	0.442064	-5.91886
AGAP5	-0.0754446	0.223157	-2.6963	0.00786362	0.0417684	-3.11052
AGAP6	0.11686	1.5774	2.56986	0.0112093	0.0540883	-3.42422
AGAP9	0.0218669	0.240685	0.724659	0.469859	0.672716	-6.35663
AGBL2	0.0566118	0.351535	2.34713	0.0203068	0.0845047	-3.94335
AGBL3	-0.0628219	0.453409	-1.94206	0.0541193	0.168043	-4.77504
AGBL4	0.00161589	0.0317085	0.251166	0.802051	0.898508	-6.58472
AGBL5	0.0234321	1.12283	0.576162	0.565422	0.746833	-6.4519
AGER	0.83958	3.3324	8.94407	1.88966e-15	1.35451e-12	24.6003
AGFG1	0.0476199	2.72794	0.813175	0.417485	0.62809	-6.28958
AGFG2	0.0397117	1.59559	0.707307	0.480541	0.68177	-6.36888
AGGF1	-0.0710239	2.48445	-1.2983	0.196298	0.39309	-5.78709
AGK	-0.0134981	1.38081	-0.440689	0.660112	0.810289	-6.51991
AGL	-0.0293698	1.49865	-0.808177	0.420347	0.630212	-6.29357
AGMAT	-0.0544947	1.29342	-0.931036	0.353422	0.567058	-6.18844
AGO1	0.0512781	1.43498	1.13722	0.257372	0.466872	-5.97911
AGO2	0.00437982	2.64952	0.0577335	0.954042	0.979605	-6.61427
AGO3	0.0180387	0.877837	0.789917	0.430899	0.639215	-6.30794
AGO4	0.0239116	4.03425	0.314476	0.753623	0.871949	-6.56701
AGPAT1	0.580568	3.30789	7.8879	7.60391e-13	2.13744e-10	18.7973
AGPAT2	-0.0445168	3.44971	-0.636768	0.525306	0.716604	-6.41563
AGPAT3	0.043826	1.82135	0.858439	0.392104	0.603492	-6.25234
AGPAT4	-0.0452135	0.759759	-1.36771	0.173573	0.363208	-5.69671
AGPAT5	-0.258845	1.76921	-4.50054	1.40477e-05	0.00029271	2.73645
AGPS	-0.0673231	1.20699	-1.65886	0.0993607	0.252604	-5.26793
AGRN	-0.0156809	0.137432	-0.621025	0.535583	0.724078	-6.42539
AGRP	0.0912277	0.153165	1.12251	0.26355	0.473569	-5.99541
AGTPBP1	-0.102273	5.02821	-1.34604	0.180446	0.372422	-5.72543
AGTRAP	0.24448	6.08249	3.93728	0.000128889	0.00175809	0.653837
AHCTF1	-0.043259	3.12883	-0.634485	0.52679	0.718013	-6.41706
AHCY	-0.0945588	2.18022	-2.45994	0.0151023	0.0682904	-3.6858
AHCYL1	0.0807092	2.86915	2.17954	0.0309479	0.114389	-4.30525
AHCYL2	0.0750066	1.42931	2.25917	0.0254029	0.0994201	-4.13639
AHDC1	0.0891592	0.376811	3.21252	0.0016297	0.0131773	-1.69149
AHI1	-0.019843	0.221533	-1.0789	0.28247	0.495048	-6.04249
AHNAK	-0.0337875	3.9903	-0.354847	0.723233	0.852999	-6.55366
AHR	0.0255306	2.79393	0.422474	0.673321	0.820531	-6.52768
AHRR	-0.0861194	0.0994027	-4.08343	7.39611e-05	0.00110564	1.17341
AHSA1	0.0506248	4.10529	0.998297	0.319841	0.534116	-6.12467
AHSP	-0.526571	8.5273	-1.97908	0.0497507	0.158184	-4.70517
AICDA	0.00814552	0.11819	0.401597	0.688587	0.830578	-6.53618
AIDA	-0.055617	2.5764	-0.656074	0.512843	0.707972	-6.40332
AIF1	0.0687498	6.26648	0.574261	0.566704	0.747197	-6.45298
AIF1L	0.00276398	0.0260841	0.349924	0.726916	0.855184	-6.55537
AIFM1	-0.00884757	0.829393	-0.370954	0.711227	0.845602	-6.54788
AIFM2	0.0171839	0.672096	0.576835	0.564969	0.746419	-6.45151
AIFM3	0.0622593	0.496634	1.65451	0.100244	0.254038	-5.27493
AIG1	-0.0149769	1.2082	-0.302287	0.762878	0.877949	-6.57073
AIM2	-0.000468447	3.96988	-0.0030582	0.997564	0.998858	-6.61591
AIMP1	-0.0397202	1.37835	-0.597251	0.551296	0.737145	-6.43968
AIMP2	-0.115269	3.09592	-1.95183	0.0529355	0.165082	-4.75671
AIP	-0.161766	5.34654	-2.31709	0.0219358	0.089542	-4.01005
AIRE	-0.00403326	0.034389	-0.461791	0.644942	0.801272	-6.51051
AJAP1	-0.00353753	0.0441162	-0.437699	0.662272	0.812047	-6.52121
AJUBA	-0.0252125	0.108894	-2.2477	0.0261437	0.101497	-4.16105
AK1	0.0805872	0.920039	1.21012	0.228254	0.433066	-5.89529
AK2	0.0282155	2.69143	1.05031	0.295367	0.509676	-6.07235
AK3	-0.114361	2.28425	-2.43361	0.0161974	0.071757	-3.7469
AK4	-0.0295315	0.0852844	-3.33116	0.00110366	0.00974267	-1.33496
AK5	0.00835514	0.992328	0.116489	0.907431	0.955959	-6.60921
AK7	-0.0273621	0.0762562	-1.96531	0.0513388	0.161899	-4.73129
AK8	-0.0552258	0.208921	-1.57316	0.117918	0.283493	-5.40242
AK9	-0.0644845	0.731643	-2.05417	0.0418022	0.140874	-4.55961
AKAP1	-0.0230356	1.69233	-0.514285	0.607856	0.776303	-6.4852
AKAP10	-0.0578609	3.75991	-1.81685	0.0713593	0.202989	-5.00208
AKAP11	-0.0670154	2.04609	-1.48151	0.140698	0.318203	-5.53863
AKAP12	-0.121266	0.23223	-3.02245	0.00297784	0.0205538	-2.23933
AKAP13	0.134273	3.20126	2.03256	0.0439698	0.145746	-4.60202
AKAP14	0.0273991	0.0602131	0.915681	0.361394	0.573609	-6.20238
AKAP3	-0.0429083	0.280976	-1.52746	0.128881	0.300869	-5.47132
AKAP5	0.0479397	0.233094	1.49845	0.136248	0.311523	-5.51405
AKAP6	-0.012847	0.138482	-0.814887	0.416508	0.627027	-6.28821
AKAP7	-0.131977	1.82515	-1.45499	0.147889	0.328908	-5.57656
AKAP8	0.0674129	2.0858	2.096	0.0378652	0.131504	-4.47632
AKAP8L	0.235996	2.53971	4.81197	3.79025e-06	0.000101946	3.97682
AKAP9	-0.00163854	1.25777	-0.0387606	0.969136	0.986546	-6.61518
AKIP1	-0.245718	1.9495	-4.23061	4.16818e-05	0.000710523	1.71161
AKIRIN1	-0.090683	4.73675	-3.34897	0.00104002	0.00930695	-1.28049
AKIRIN2	0.0203879	4.68203	0.401119	0.688938	0.830596	-6.53637
AKNA	0.287784	4.29916	4.04897	8.44181e-05	0.00123618	1.04955
AKR1A1	-0.161641	3.2038	-2.75187	0.00670288	0.0370652	-2.96836
AKR1B1	-0.0944225	2.30451	-1.67316	0.0965088	0.247859	-5.24483
AKR1C1	-0.0292084	0.157387	-1.78801	0.0759178	0.211619	-5.05234
AKR1C2	0.00208489	0.0375432	0.144967	0.884943	0.942747	-6.60552
AKR1C3	0.0709015	1.18329	0.829797	0.408053	0.618753	-6.27613
AKR1C4	0.0176991	0.021671	1.34375	0.181183	0.373098	-5.72843
AKR1E2	-0.348064	2.30227	-2.34775	0.0202743	0.0844429	-3.94196
AKR7A2	-0.0669736	3.58179	-1.03316	0.303293	0.517727	-6.08989
AKR7A3	-0.0426654	0.492254	-0.739824	0.460634	0.665583	-6.34569
AKT1	0.0316394	2.06705	0.504848	0.614452	0.781084	-6.48995
AKT1S1	0.118215	1.66869	2.19738	0.0296215	0.110776	-4.2679
AKT2	0.0711519	1.99768	1.43311	0.154036	0.336857	-5.60737
AKT3	-0.0447651	1.4811	-1.1255	0.262284	0.472256	-5.99211
AKTIP	-0.0707647	3.26045	-1.26059	0.209534	0.41031	-5.83428
ALAD	-0.00254889	2.14955	-0.0472694	0.962365	0.983635	-6.61481
ALAS1	0.0904948	3.8532	1.61224	0.109141	0.268794	-5.34195
ALAS2	0.00633355	10.1355	0.0240377	0.980856	0.990935	-6.61563
ALB	0.0213416	0.0335942	1.96609	0.0512476	0.161789	-4.72982
ALCAM	-0.118414	1.78328	-1.85424	0.0657887	0.191357	-4.93578
ALDH16A1	-0.121081	1.37526	-2.22741	0.0275009	0.104994	-4.20442
ALDH18A1	-0.118049	2.07575	-2.17863	0.0310169	0.114573	-4.30715
ALDH1A1	-0.0587266	3.08377	-0.475974	0.634828	0.79456	-6.50394
ALDH1A2	0.0314449	0.628432	0.418519	0.676203	0.822645	-6.52932
ALDH1B1	-0.0744362	0.944392	-1.88032	0.0621229	0.184273	-4.88879
ALDH1L2	-0.0122826	0.022871	-2.70321	0.00770989	0.0411501	-3.09298
ALDH2	-0.101298	1.62783	-1.51619	0.131704	0.305322	-5.48801
ALDH3A2	-0.0606946	1.15066	-2.67098	0.00845042	0.0441009	-3.17442
ALDH3B1	0.209469	1.67853	3.13962	0.00206009	0.0157154	-1.90502
ALDH3B2	0.00467764	0.0276109	0.558242	0.577562	0.754773	-6.46193
ALDH4A1	0.0413328	0.275921	1.79615	0.0746067	0.209025	-5.03823
ALDH5A1	0.0683439	1.55801	0.609099	0.543436	0.730082	-6.43263
ALDH6A1	-0.013295	0.96895	-0.485181	0.628299	0.790391	-6.49957
ALDH7A1	-0.00304033	0.0203145	-0.727807	0.467936	0.671163	-6.35438
ALDH8A1	-0.0785387	0.671249	-1.43403	0.153773	0.33664	-5.60608
ALDH9A1	-0.187817	3.72802	-3.52518	0.0005708	0.00578713	-0.728317
ALDOA	0.316245	6.15119	4.10895	6.70287e-05	0.00102993	1.26566
ALDOC	0.00656901	2.57467	0.0828666	0.934075	0.970294	-6.61252
ALG1	-0.0441777	1.67002	-1.22664	0.221998	0.425528	-5.87559
ALG10	0.00321546	2.23087	0.0537488	0.957211	0.981446	-6.61449
ALG10B	-0.0926695	0.828208	-2.2327	0.0271414	0.104149	-4.19315
ALG11	-0.0325071	0.621522	-1.76022	0.0805341	0.220289	-5.10003
ALG12	-0.00502056	1.52325	-0.142138	0.887174	0.94379	-6.60593
ALG13	0.00814019	2.63356	0.153459	0.878256	0.940269	-6.60427
ALG14	-0.0127645	0.115339	-1.77005	0.0788755	0.21687	-5.08325
ALG1L	-0.0704598	0.436636	-0.668489	0.504912	0.70099	-6.39521
ALG1L2	-0.0393294	1.21968	-0.327011	0.744143	0.866897	-6.56304
ALG2	-0.110343	2.70105	-2.83296	0.00528689	0.031229	-2.75625
ALG3	0.251013	2.27349	4.2134	4.46037e-05	0.000753559	1.64794
ALG5	-0.0420363	1.38415	-0.853579	0.394783	0.606083	-6.25643
ALG6	-0.00234023	2.38705	-0.0458787	0.963472	0.984329	-6.61488
ALG8	-0.0121393	1.72303	-0.407979	0.683906	0.827382	-6.53363
ALG9	-0.0849923	1.0726	-3.17304	0.00185116	0.0145097	-1.80767
ALKBH1	-0.0443484	2.27815	-1.30379	0.194426	0.390481	-5.78012
ALKBH2	-0.119903	1.85288	-1.76769	0.0792706	0.217539	-5.08728
ALKBH3	-0.200979	3.31449	-3.14113	0.0020502	0.0156755	-1.90064
ALKBH4	-0.102521	1.86758	-1.86548	0.0641868	0.188215	-4.9156
ALKBH5	-0.0461715	4.20817	-0.735217	0.463426	0.66738	-6.34904
ALKBH6	0.0867116	0.521107	3.0708	0.00256102	0.0184219	-2.10273
ALKBH7	-0.736977	3.84221	-8.10035	2.32007e-13	8.52834e-11	19.9453
ALKBH8	-0.0843595	1.59475	-1.69579	0.0921266	0.240219	-5.20786
ALMS1	0.0330263	1.26054	1.00898	0.314708	0.529405	-6.11414
ALOX12	0.121231	1.45362	0.895436	0.372076	0.584365	-6.22041
ALOX12B	0.00274086	0.0616214	0.163165	0.870622	0.935835	-6.60275
ALOX15	0.0585751	2.13616	0.274969	0.783741	0.888932	-6.57853
ALOX15B	0.0403671	0.293535	0.702761	0.483361	0.684142	-6.37204
ALOX5	0.248255	6.22225	2.69783	0.00782933	0.0416479	-3.10664
ALOX5AP	0.552126	7.82091	4.13358	6.09277e-05	0.000959845	1.35515
ALOXE3	0.0123838	0.0191742	1.79255	0.0751834	0.210062	-5.04447
ALPK1	0.00301759	3.55369	0.0313806	0.97501	0.988875	-6.61543
ALPK2	-0.0348347	0.0696228	-2.9624	0.00358242	0.0235585	-2.40633
ALPK3	-0.00496806	0.124763	-0.383501	0.701925	0.839294	-6.5432
ALPL	0.380281	5.53267	2.0921	0.0382178	0.13231	-4.48414
ALS2	-0.0204887	0.472406	-1.22649	0.222054	0.425528	-5.87577
ALS2CL	0.0141246	0.57204	0.36229	0.717677	0.849682	-6.55102
ALYREF	-0.0196031	4.45665	-0.289235	0.772825	0.883792	-6.57455
AMACR	-0.0822911	0.250768	-3.33636	0.00108472	0.00962287	-1.31909
AMBRA1	0.00298099	2.21324	0.0741184	0.941021	0.973137	-6.6132
AMD1	-0.121632	3.65604	-2.37371	0.0189553	0.0803976	-3.88366
AMDHD1	-0.0429227	0.575971	-0.80743	0.420776	0.630658	-6.29416
AMDHD2	-0.0125272	1.93261	-0.248076	0.804436	0.899423	-6.58548
AMER1	0.0270198	0.481402	1.58801	0.114519	0.277931	-5.37961
AMFR	-0.207588	3.88455	-2.037	0.0435172	0.14481	-4.59335
AMH	-0.0466664	0.410885	-1.09316	0.276185	0.48809	-6.0273
AMHR2	0.0112319	0.0248832	1.12808	0.261198	0.471011	-5.98926
AMIGO1	-0.133883	1.46196	-2.10204	0.0373237	0.130444	-4.46415
AMIGO2	-0.0673074	1.4703	-1.37196	0.172251	0.361205	-5.69103
AMMECR1	-0.0259341	1.45113	-0.70688	0.480805	0.681813	-6.36918
AMMECR1L	-0.0253268	1.99262	-0.889049	0.375488	0.588369	-6.22602
AMN	0.0190882	0.265755	0.655746	0.513053	0.707972	-6.40353
AMN1	0.129709	3.29492	1.47893	0.141386	0.319047	-5.54235
AMOT	0.0308272	0.259321	1.99496	0.0479705	0.154852	-4.67481
AMOTL1	-0.0130337	0.137673	-1.25679	0.210905	0.412037	-5.83896
AMOTL2	-0.00219305	0.0120368	-0.474822	0.635647	0.795169	-6.50448
AMPD2	0.215103	3.45419	2.34803	0.0202598	0.0844316	-3.94134
AMPD3	0.0729411	3.11763	1.35901	0.176309	0.366792	-5.7083
AMPH	-0.00811691	0.0792113	-0.368902	0.712753	0.846424	-6.54863
AMT	0.187955	0.572033	5.79784	4.20715e-08	2.38394e-06	8.27207
AMY2A	-0.00115789	0.020071	-0.0822485	0.934566	0.970513	-6.61257
AMY2B	0.0133129	1.30693	0.357012	0.721616	0.852008	-6.5529
AMZ1	-0.0376174	0.109648	-2.91148	0.00418137	0.0264255	-2.54562
AMZ2	0.0621758	2.57218	1.92069	0.0567845	0.173611	-4.8148
ANAPC1	-0.0523343	1.01265	-1.97786	0.0498888	0.158477	-4.70747
ANAPC10	-0.089745	2.58443	-1.23383	0.219315	0.421971	-5.86693
ANAPC11	-0.177259	1.53187	-4.40731	2.05578e-05	0.000397728	2.37708
ANAPC13	-0.139277	3.6036	-1.91838	0.0570798	0.174328	-4.81908
ANAPC15	0.161821	2.27304	2.72478	0.00724775	0.0394172	-3.03799
ANAPC16	-0.152714	3.73951	-2.88206	0.004568	0.0282515	-2.62513
ANAPC2	0.0594986	2.02986	1.05245	0.294388	0.508536	-6.07014
ANAPC4	0.0188241	2.32835	0.396108	0.692623	0.832617	-6.53834
ANAPC5	-0.00488376	2.26233	-0.174318	0.861865	0.932083	-6.60089
ANAPC7	0.0192231	2.15545	0.647351	0.518455	0.711251	-6.40892
ANG	0.17461	1.00529	2.02829	0.0444092	0.146931	-4.61035
ANGEL1	-0.153428	1.60745	-4.02264	9.33435e-05	0.00133417	0.95547
ANGEL2	-0.12146	2.66475	-2.44069	0.0158962	0.0708165	-3.73053
ANGPT1	-0.0507438	0.841428	-0.615576	0.539164	0.727137	-6.42872
ANGPT2	0.00224594	0.0130899	0.52111	0.603106	0.772873	-6.48171
ANGPT4	0.00358482	0.00991662	0.636036	0.525781	0.717037	-6.41609
ANGPTL6	0.0385457	0.344625	0.820138	0.413518	0.624284	-6.28398
ANK1	0.0134169	2.13557	0.0769452	0.938776	0.972192	-6.61299
ANK2	-0.00200354	0.00824427	-0.659674	0.510536	0.706404	-6.40098
ANK3	0.00382581	0.540934	0.128082	0.898266	0.950583	-6.6078
ANKAR	-0.00528159	1.45473	-0.132883	0.894475	0.9479	-6.60718
ANKDD1A	-0.0495124	0.851932	-0.541947	0.588708	0.763016	-6.47078
ANKDD1B	-0.110457	0.548575	-2.92927	0.00396247	0.0254052	-2.49721
ANKEF1	-0.0791168	0.684926	-2.33316	0.0210505	0.0866686	-3.97446
ANKFY1	0.079217	1.75742	1.52339	0.129897	0.302305	-5.47737
ANKH	-0.0155558	1.38258	-0.193677	0.846707	0.92476	-6.59737
ANKHD1	0.0650547	0.641133	2.78232	0.00613498	0.0348874	-2.88935
ANKIB1	-0.0673452	2.26228	-2.15089	0.0331857	0.119655	-4.36463
ANKK1	-0.016542	0.484592	-0.337768	0.736039	0.860884	-6.5595
ANKLE1	0.0726198	0.373245	2.64179	0.00917591	0.0469136	-3.24742
ANKLE2	-0.0349614	1.13966	-1.65096	0.100968	0.255134	-5.28062
ANKMY1	0.0458601	1.50468	1.04876	0.296079	0.510289	-6.07395
ANKMY2	-0.14818	2.29428	-3.06235	0.00262971	0.0187351	-2.12673
ANKRA2	-0.0923251	3.43257	-1.65671	0.0997966	0.253261	-5.27139
ANKRD10	-0.252813	4.95687	-3.74299	0.000263784	0.00308725	-0.013347
ANKRD11	0.209781	1.43566	4.28539	3.35504e-05	0.000592339	1.91569
ANKRD12	-0.043161	2.35441	-0.52509	0.600344	0.770642	-6.47966
ANKRD13A	0.0423496	4.66418	0.846004	0.39898	0.610175	-6.26277
ANKRD13B	0.00788114	0.144669	0.421666	0.673909	0.820985	-6.52802
ANKRD13C	-0.0798699	1.95758	-1.6099	0.10965	0.269677	-5.3456
ANKRD13D	0.202929	4.15511	3.33526	0.00108868	0.00965203	-1.32243
ANKRD16	-0.0182021	0.975738	-0.456779	0.648531	0.802902	-6.51278
ANKRD17	0.223618	2.24871	5.32712	3.84421e-07	1.51403e-05	6.15543
ANKRD18A	0.0575737	0.554096	1.41081	0.160499	0.345527	-5.63829
ANKRD18B	-0.0133267	0.0370125	-1.39676	0.164674	0.351444	-5.65752
ANKRD2	-0.0731751	0.406997	-1.12284	0.263409	0.473569	-5.99504
ANKRD22	0.357257	1.63094	2.27482	0.0244217	0.0964756	-4.10254
ANKRD23	0.0086954	0.580369	0.278536	0.781008	0.887346	-6.57755
ANKRD24	0.0154506	0.0940301	1.28274	0.201682	0.400459	-5.80672
ANKRD26	-0.0084892	0.621143	-0.244789	0.806975	0.900575	-6.58628
ANKRD27	-0.0565589	2.11259	-1.75321	0.0817346	0.222639	-5.11196
ANKRD28	-0.275003	1.82721	-5.19164	7.11645e-07	2.49441e-05	5.5679
ANKRD29	-0.00217559	0.0410341	-0.310052	0.756978	0.874503	-6.56838
ANKRD30BL	-0.5094	0.437998	-8.2754	8.65545e-14	3.54527e-11	20.8991
ANKRD31	-0.029178	0.153007	-1.82494	0.0701213	0.200691	-4.98784
ANKRD33B	-0.131409	0.454966	-3.46715	0.000697197	0.00680486	-0.912786
ANKRD34A	0.00156761	0.361194	0.0682547	0.945679	0.975775	-6.61361
ANKRD34B	0.193283	0.708068	2.38871	0.0182283	0.0780763	-3.84971
ANKRD35	-0.0114502	0.0960779	-0.756892	0.450374	0.656684	-6.3331
ANKRD36	-0.220131	2.03113	-3.48884	0.000647155	0.00638954	-0.844139
ANKRD36B	-0.0354021	1.71166	-0.423866	0.672308	0.819715	-6.5271
ANKRD37	-0.112821	1.18894	-1.93809	0.0546055	0.169077	-4.78245
ANKRD39	-0.0489216	0.343164	-2.94344	0.00379558	0.0246103	-2.45845
ANKRD40	0.0316694	2.17103	0.937366	0.350169	0.564133	-6.18263
ANKRD42	0.0195621	0.893466	0.827337	0.409441	0.620087	-6.27814
ANKRD44	-0.129884	4.95413	-3.00434	0.0031494	0.0214386	-2.28999
ANKRD45	0.0121971	0.0211755	1.31968	0.189075	0.383336	-5.75974
ANKRD46	-0.14542	1.62509	-3.15798	0.00194272	0.0150301	-1.85164
ANKRD49	0.00637949	2.97133	0.061716	0.950876	0.978871	-6.61403
ANKRD50	-0.0236725	0.998534	-0.514947	0.607395	0.77601	-6.48487
ANKRD52	0.180553	0.924069	5.45216	2.15904e-07	9.40792e-06	6.70652
ANKRD53	0.011966	0.0562929	0.818746	0.41431	0.62501	-6.2851
ANKRD54	0.0129796	1.48287	0.340657	0.733868	0.859398	-6.55854
ANKRD55	0.295122	2.00495	2.95816	0.00362906	0.0237649	-2.418
ANKRD6	0.0212931	0.675063	0.615713	0.539074	0.727137	-6.42864
ANKRD61	-0.0227797	0.136187	-0.643296	0.521075	0.713137	-6.41151
ANKRD65	0.00549502	0.0324082	0.476431	0.634503	0.794293	-6.50372
ANKRD9	-0.386524	0.997562	-2.89564	0.00438569	0.0274436	-2.58853
ANKS1A	0.0977557	1.57941	1.50501	0.134554	0.308831	-5.50446
ANKS1B	0.00542355	0.029213	1.04288	0.298786	0.512736	-6.07999
ANKS3	0.0385634	0.738101	1.19335	0.234732	0.441095	-5.91502
ANKS6	-0.0336339	0.456185	-1.57236	0.118103	0.283796	-5.40365
ANKUB1	-0.0330531	0.578414	-0.614734	0.539719	0.727815	-6.42923
ANKZF1	0.26033	2.96962	5.92945	2.22376e-08	1.42959e-06	8.88354
ANLN	0.0380418	0.352651	0.87805	0.381407	0.594454	-6.23558
ANO10	0.00375831	2.14718	0.0560395	0.955389	0.980279	-6.61437
ANO2	0.00139733	0.0719808	0.118122	0.906139	0.955247	-6.60902
ANO5	-0.00509848	0.249619	-0.182742	0.855263	0.928304	-6.5994
ANO6	0.0140618	2.62729	0.24862	0.804015	0.899317	-6.58535
ANO7	-0.00127552	0.0347796	-0.175446	0.86098	0.931337	-6.60069
ANO8	0.0539186	0.643562	1.34284	0.181477	0.373388	-5.72963
ANO9	0.191359	1.006	3.65653	0.000359789	0.00401793	-0.301397
ANP32A	0.0796356	3.88756	1.62604	0.106169	0.263923	-5.32025
ANP32B	0.21383	4.58694	2.01782	0.0455031	0.148969	-4.63071
ANP32D	0.0585973	0.545477	0.504259	0.614865	0.781445	-6.49025
ANP32E	0.0726514	3.00484	0.776608	0.438688	0.646023	-6.31821
ANPEP	0.821262	4.74991	5.97398	1.78905e-08	1.17802e-06	9.09227
ANTXR2	-0.256509	2.89654	-4.69687	6.19228e-06	0.000148947	3.51138
ANTXRL	0.00050652	0.107839	0.0260206	0.979278	0.990318	-6.61558
ANXA1	-0.211516	5.31577	-1.57884	0.116609	0.281432	-5.39373
ANXA11	0.0117473	3.91656	0.206154	0.836967	0.919868	-6.5949
ANXA2	-0.108796	3.45242	-1.67003	0.0971266	0.248866	-5.2499
ANXA2R	-0.0643886	2.71344	-0.854096	0.394497	0.605804	-6.256
ANXA3	0.00116014	3.31565	0.00641412	0.994891	0.997745	-6.6159
ANXA4	0.0895478	1.24292	2.53766	0.0122441	0.0579311	-3.50192
ANXA5	-0.0478322	5.91974	-0.618452	0.537273	0.725746	-6.42697
ANXA6	-0.0238366	5.36918	-0.242419	0.808807	0.901988	-6.58685
ANXA7	-0.118897	4.97578	-2.7162	0.00742838	0.0400676	-3.0599
ANXA8L1	0.0176241	0.0406276	0.819214	0.414043	0.624879	-6.28473
ANXA9	0.00381194	0.446589	0.0572956	0.954391	0.979605	-6.61429
AOAH	0.146468	6.29233	1.74747	0.0827279	0.224194	-5.12168
AOC1	-0.15887	0.446233	-1.59732	0.112427	0.274061	-5.3652
AOC2	0.206758	2.69999	2.23784	0.026796	0.103182	-4.18218
AOC3	0.24031	0.975992	3.37692	0.000947031	0.0086633	-1.19451
AOX1	0.00621089	0.0253259	1.03459	0.302629	0.517103	-6.08845
AP1AR	-0.0797558	1.45969	-1.19699	0.233313	0.439987	-5.91076
AP1B1	0.192716	2.51397	3.17321	0.00185016	0.0145097	-1.80718
AP1G1	0.0965195	2.8316	2.75703	0.00660332	0.0367244	-2.95501
AP1G2	0.446432	2.88284	7.43499	9.18279e-12	1.90789e-09	16.3896
AP1M1	0.0678536	2.04634	1.2223	0.22363	0.427518	-5.88079
AP1M2	-0.0335651	0.875269	-0.320513	0.749053	0.869274	-6.56512
AP1S1	-0.155434	2.40501	-2.31053	0.0223059	0.0906657	-4.02449
AP1S2	0.0408068	3.89423	0.341601	0.733158	0.859004	-6.55822
AP1S3	0.0772073	0.624988	2.24049	0.026619	0.102744	-4.1765
AP2A1	0.125971	3.74253	0.925129	0.356476	0.569471	-6.19383
AP2A2	0.147487	1.64244	3.10338	0.00231128	0.0171285	-2.00961
AP2B1	0.043946	3.39372	0.671602	0.502933	0.699714	-6.39315
AP2M1	0.246367	5.02896	2.56036	0.0115061	0.0551864	-3.44724
AP2S1	-0.118841	5.29572	-1.38373	0.168621	0.3567	-5.67519
AP3B1	-0.0233536	3.56587	-0.503804	0.615184	0.781664	-6.49047
AP3B2	-0.00933574	0.0600418	-0.621171	0.535488	0.724078	-6.42531
AP3D1	0.224474	2.19498	3.53389	0.000553811	0.00566293	-0.70042
AP3M1	-0.0176679	2.86388	-0.55794	0.577768	0.754773	-6.46209
AP3M2	-0.0746599	2.00937	-1.38675	0.167701	0.35554	-5.67112
AP3S1	-0.0686118	3.49513	-0.982378	0.327593	0.541743	-6.14016
AP3S2	0.0778948	0.996254	2.11871	0.0358639	0.126729	-4.43042
AP4B1	0.0227927	2.61469	0.532757	0.595038	0.767361	-6.47565
AP4E1	-0.117957	1.54527	-3.27887	0.00131217	0.0111441	-1.49346
AP4M1	-0.0434757	0.857555	-1.3238	0.187708	0.38143	-5.75443
AP4S1	-0.0184699	1.0459	-0.664718	0.507314	0.703342	-6.39769
AP5B1	-0.0294344	2.74986	-0.297839	0.766264	0.879939	-6.57205
AP5M1	-0.0625007	2.16565	-1.21048	0.228114	0.432915	-5.89486
AP5S1	-0.163574	1.4411	-4.23821	4.04491e-05	0.000692806	1.73983
AP5Z1	0.0379482	1.52338	0.866486	0.387692	0.600341	-6.24551
APAF1	-0.0680651	3.79887	-0.929596	0.354165	0.567678	-6.18976
APBA1	-0.00494929	0.055033	-0.794686	0.428129	0.636686	-6.30422
APBA2	0.10233	2.04857	1.18853	0.236619	0.442669	-5.92065
APBA3	-0.0409026	1.47994	-1.06072	0.290629	0.504291	-6.06158
APBB1	0.0300402	2.23648	0.361205	0.718485	0.850137	-6.55141
APBB1IP	0.11499	5.24904	1.51632	0.131673	0.3053	-5.48783
APBB2	-0.0111401	0.034754	-1.90824	0.0583884	0.177005	-4.83778
APBB3	0.146601	2.80479	2.0407	0.0431424	0.144036	-4.58609
APC	-0.0238655	2.02251	-0.387402	0.699041	0.837564	-6.54172
APC2	-0.000692095	0.00568756	-0.231407	0.817333	0.907489	-6.58943
APCDD1	0.0297	0.208588	1.00498	0.316626	0.53119	-6.1181
APEH	-0.117557	3.1817	-2.77941	0.00618734	0.0350877	-2.89694
APEX1	0.111427	4.19106	1.30959	0.192459	0.38784	-5.77271
APEX2	0.219386	2.01347	5.07872	1.18012e-06	3.86262e-05	5.086
APH1A	-0.0681453	4.4853	-1.63501	0.104272	0.260606	-5.30604
APH1B	-0.0988264	2.45804	-1.75415	0.0815728	0.222409	-5.11036
API5	-0.111504	3.64974	-2.04606	0.0426046	0.142706	-4.57557
APIP	-0.0821404	0.978619	-1.8317	0.0691022	0.198923	-4.97591
APLF	-0.099628	0.982513	-1.75207	0.0819315	0.223005	-5.11389
APLP1	0.0201475	0.0262598	2.05931	0.0413003	0.139576	-4.54946
APLP2	0.0559787	4.8562	0.776452	0.43878	0.646091	-6.31833
APMAP	0.0485894	6.28051	0.457677	0.647887	0.802637	-6.51237
APOA1	0.0183613	0.383919	0.254976	0.799112	0.897312	-6.58377
APOBEC2	-0.00413862	0.773088	-0.0337227	0.973146	0.988032	-6.61536
APOBEC3A	0.131716	7.15403	1.08553	0.279535	0.492251	-6.03545
APOBEC3B	0.288531	1.8348	0.983011	0.327282	0.54171	-6.13955
APOBEC3C	0.357688	3.75907	4.41808	1.96784e-05	0.000384282	2.41831
APOBEC3D	0.219574	2.92876	2.92534	0.00400988	0.0256518	-2.50793
APOBEC3F	0.187856	1.43359	3.68958	0.000319727	0.00364068	-0.191928
APOBEC3G	0.12133	3.21883	1.73274	0.0853232	0.228457	-5.14649
APOBEC3H	0.249645	1.57144	2.21908	0.0280758	0.10634	-4.22212
APOBR	0.709268	3.42968	6.67142	5.31132e-10	6.39858e-08	12.4747
APOC1	0.0571057	0.128617	1.13929	0.256511	0.466079	-5.9768
APOD	0.00717119	0.0360562	0.417105	0.677235	0.823468	-6.52991
APOE	0.0151066	0.0673838	0.628705	0.530557	0.720613	-6.42066
APOL1	0.253003	2.94988	2.48508	0.0141189	0.0648539	-3.62691
APOL2	0.161521	4.95771	2.2259	0.0276043	0.105165	-4.20763
APOL3	-0.0252156	3.53114	-0.347558	0.728689	0.85627	-6.55619
APOL4	0.0123763	0.216079	0.324225	0.746247	0.868035	-6.56394
APOL6	0.0163919	3.31186	0.167835	0.866953	0.934695	-6.60199
APOLD1	-0.0625792	0.564182	-1.41386	0.159603	0.344258	-5.63408
APOM	0.109023	1.26832	1.42607	0.156054	0.339199	-5.61718
APOO	-0.103343	1.41707	-1.52014	0.130709	0.3038	-5.48218
APOOL	-0.129078	1.30085	-2.61788	0.00981178	0.0490794	-3.3067
APP	0.101706	2.67142	1.27011	0.206132	0.406806	-5.82249
APPBP2	-0.10433	1.81328	-3.05973	0.0026514	0.0188084	-2.13417
APPL1	-0.0883263	2.27918	-2.03957	0.0432558	0.144246	-4.5883
APPL2	-0.0825398	3.43611	-1.94959	0.0532053	0.165725	-4.76093
APRT	0.0326813	5.26052	0.339022	0.735097	0.860133	-6.55908
APTX	-0.0569818	1.01966	-2.78573	0.00607417	0.0346351	-2.88045
AQP1	0.217633	1.15965	1.62162	0.107114	0.265214	-5.32722
AQP10	-0.11836	1.04789	-0.917829	0.360272	0.572728	-6.20045
AQP11	-0.122996	0.151128	-4.16166	5.46231e-05	0.000883834	1.45765
AQP3	-0.142685	3.02215	-1.39783	0.164354	0.351033	-5.65606
AQP7	0.0111785	0.0530385	0.978748	0.329377	0.54369	-6.14366
AQP8	0.0076932	0.0800874	0.236346	0.813506	0.905257	-6.58829
AQP9	-0.0436346	7.89528	-0.376044	0.707448	0.843057	-6.546
AQR	-0.0609226	2.16859	-2.29931	0.0229528	0.0924527	-4.04914
AR	0.00259267	0.0277252	0.584117	0.560073	0.742888	-6.44734
ARAF	0.419513	3.76543	7.78784	1.32473e-12	3.58328e-10	18.2606
ARAP1	0.241671	4.32996	2.78587	0.00607164	0.0346351	-2.88008
ARAP2	-0.104172	2.62125	-1.60286	0.111199	0.272224	-5.3566
ARAP3	0.396761	2.7409	3.9226	0.00013618	0.00184004	0.602458
ARC	0.0135106	0.0218465	1.74094	0.0838708	0.226284	-5.13271
ARCN1	0.0858834	4.1564	1.84458	0.0671922	0.19456	-4.95304
AREG	0.0417896	0.0739774	1.33836	0.182927	0.37544	-5.73549
AREL1	0.11894	3.31568	2.00069	0.0473414	0.153231	-4.6638
ARF1	-0.0259477	6.60405	-0.414814	0.678907	0.824465	-6.53085
ARF3	0.266175	3.51714	3.4018	0.00087084	0.00813184	-1.11745
ARF4	0.200194	4.83149	5.88461	2.76584e-08	1.65904e-06	8.67426
ARF5	0.182664	5.15151	4.32194	2.89974e-05	0.00052422	2.05297
ARF6	-0.0581878	4.46603	-1.20856	0.228851	0.434085	-5.89714
ARFGAP1	0.083378	2.43787	1.93377	0.0551401	0.170156	-4.79051
ARFGAP2	-0.150203	3.51453	-3.58763	0.000459038	0.0048855	-0.526964
ARFGAP3	-0.053296	3.70359	-1.13064	0.260124	0.469901	-5.98643
ARFGEF1	-0.0965461	3.1613	-2.52671	0.0126151	0.0593925	-3.52815
ARFGEF2	-0.00788576	1.59549	-0.323954	0.746452	0.868035	-6.56402
ARFIP1	-0.0699741	3.56845	-0.941722	0.347942	0.562039	-6.1786
ARFIP2	0.159897	1.96141	5.22609	6.09039e-07	2.20048e-05	5.71636
ARFRP1	-0.00478328	1.74789	-0.130413	0.896425	0.949601	-6.60751
ARG1	0.107477	2.9622	0.455456	0.64948	0.803596	-6.51338
ARG2	-0.144979	0.937921	-1.24209	0.216259	0.418279	-5.85692
ARGLU1	-0.0980739	3.90539	-1.20145	0.231584	0.437733	-5.90552
ARHGAP1	0.360364	3.09505	5.07015	1.22598e-06	3.98542e-05	5.0497
ARHGAP10	-0.0404662	0.578202	-1.72505	0.0867051	0.23081	-5.15938
ARHGAP11A	-0.0263727	0.503842	-0.675667	0.500356	0.697501	-6.39045
ARHGAP12	-0.0750889	2.26105	-1.39716	0.164555	0.351365	-5.65698
ARHGAP15	-0.274586	5.49312	-3.43006	0.000791289	0.00753822	-1.02935
ARHGAP17	0.152123	1.7542	3.24678	0.00145776	0.0121151	-1.58968
ARHGAP18	-0.0839056	2.31726	-1.39569	0.164998	0.351787	-5.65899
ARHGAP19	-0.0199951	2.02048	-0.280843	0.779241	0.886492	-6.57691
ARHGAP20	-0.00544144	0.0334472	-0.768121	0.443697	0.650658	-6.32466
ARHGAP21	0.011859	1.194	0.278931	0.780706	0.887284	-6.57744
ARHGAP22	-0.142929	0.434684	-3.4955	0.000632498	0.00629687	-0.823015
ARHGAP23	0.00373316	0.055126	0.470828	0.638489	0.797124	-6.50634
ARHGAP24	-0.0356908	1.70797	-0.493808	0.622208	0.786638	-6.4954
ARHGAP25	0.0421351	5.89374	0.663152	0.508313	0.704479	-6.39871
ARHGAP26	0.0329648	3.19526	0.384859	0.70092	0.838624	-6.54269
ARHGAP27	0.201593	3.5583	3.1948	0.00172587	0.013738	-1.7438
ARHGAP29	0.00332943	0.0584691	0.37701	0.706732	0.842484	-6.54564
ARHGAP30	0.207893	5.07707	3.90961	0.000142953	0.00191531	0.557152
ARHGAP31	0.0146399	0.950967	0.3992	0.690349	0.831565	-6.53713
ARHGAP32	0.00433264	0.336892	0.263584	0.792484	0.893136	-6.58156
ARHGAP33	0.0974601	0.353778	3.53304	0.000555448	0.0056742	-0.703145
ARHGAP35	-0.057375	1.28658	-1.88351	0.0616853	0.183393	-4.88299
ARHGAP39	-0.0100663	0.0354953	-1.4564	0.147501	0.328619	-5.57456
ARHGAP4	0.199488	3.93791	2.85866	0.00489863	0.0297068	-2.68787
ARHGAP40	0.00732175	0.0181167	1.00018	0.318933	0.533358	-6.12282
ARHGAP42	0.00280993	0.23858	0.111532	0.911353	0.958137	-6.60977
ARHGAP44	-0.00230634	0.0179139	-0.518171	0.605149	0.774424	-6.48322
ARHGAP5	-0.0512373	1.47803	-0.820336	0.413406	0.624246	-6.28382
ARHGAP6	-0.00164591	0.353541	-0.0473416	0.962308	0.983635	-6.61481
ARHGAP8	0.00208707	0.0686612	0.152569	0.878956	0.940269	-6.6044
ARHGAP9	0.510727	5.27776	6.78423	2.95344e-10	3.92042e-08	13.0403
ARHGDIA	0.344289	4.79548	4.09266	7.13767e-05	0.00107598	1.20674
ARHGDIB	0.258211	9.34881	3.87619	0.000161891	0.00213315	0.441102
ARHGDIG	0.0225794	0.033992	1.21417	0.226708	0.431103	-5.89048
ARHGEF1	0.265588	4.26373	3.09623	0.00236408	0.0174249	-2.03012
ARHGEF10	0.07104	0.267225	1.66015	0.0991013	0.252177	-5.26585
ARHGEF10L	-0.137359	1.28455	-2.0637	0.0408755	0.13864	-4.54077
ARHGEF11	0.211676	2.43275	2.9664	0.00353885	0.0234211	-2.39529
ARHGEF12	0.0622525	1.31998	0.592013	0.554788	0.739099	-6.44276
ARHGEF17	-0.0280004	0.0677361	-1.98511	0.0490676	0.156984	-4.69365
ARHGEF18	-0.0141488	2.04352	-0.286905	0.774605	0.884699	-6.57521
ARHGEF19	-0.0692821	0.68368	-1.72439	0.0868233	0.230894	-5.16047
ARHGEF2	0.171273	3.83531	2.96181	0.00358885	0.02359	-2.40795
ARHGEF25	0.0562878	0.104812	3.35325	0.00102524	0.00920343	-1.26736
ARHGEF26	0.0023697	0.0304566	0.360425	0.719067	0.850381	-6.55169
ARHGEF28	0.0226327	0.0622405	2.47955	0.0143302	0.0656093	-3.63991
ARHGEF3	0.0509057	3.39138	0.942734	0.347426	0.561588	-6.17766
ARHGEF33	-0.0119514	0.0403324	-1.80453	0.0732778	0.206916	-5.02364
ARHGEF35	0.0381928	0.162209	1.36599	0.174112	0.363964	-5.69901
ARHGEF37	0.00751413	0.467553	0.101914	0.918969	0.96135	-6.61078
ARHGEF39	-0.00202095	0.0460919	-0.282915	0.777656	0.885572	-6.57633
ARHGEF4	-0.0150019	0.0670644	-1.8365	0.0683851	0.197257	-4.9674
ARHGEF40	-0.0726294	2.69077	-0.660791	0.509822	0.705824	-6.40025
ARHGEF5	0.0267151	0.219064	1.32131	0.188534	0.382727	-5.75764
ARHGEF6	-0.0111848	4.00134	-0.251267	0.801973	0.89849	-6.58469
ARHGEF7	0.0382561	1.78272	1.24408	0.21553	0.417207	-5.8545
ARHGEF9	-0.00526483	0.717347	-0.246372	0.805752	0.899802	-6.5859
ARID1A	0.297964	1.97905	4.20325	4.64187e-05	0.000777405	1.61047
ARID1B	0.049313	0.722458	2.89006	0.00445986	0.0277864	-2.6036
ARID2	0.081281	2.01439	3.06043	0.00264555	0.0188035	-2.13217
ARID3A	0.0678318	1.8141	0.762837	0.446832	0.653318	-6.32865
ARID3B	0.209577	2.18527	3.51468	0.000591957	0.00598048	-0.761907
ARID3C	-0.00799727	0.057076	-0.319348	0.749934	0.869581	-6.56549
ARID4A	0.0103077	2.82668	0.136829	0.891361	0.946279	-6.60666
ARID4B	-0.0889037	3.00697	-1.50582	0.134345	0.308599	-5.50327
ARID5A	0.023546	3.51653	0.353491	0.724247	0.853639	-6.55413
ARID5B	0.035615	2.00927	0.764012	0.446134	0.652451	-6.32777
ARIH1	-0.000365681	1.64423	-0.01443	0.988507	0.994194	-6.61582
ARIH2	0.0111823	2.59393	0.374864	0.708324	0.843734	-6.54644
ARL1	-0.0875937	2.24446	-1.58648	0.114865	0.278499	-5.38197
ARL10	-0.0475422	0.46271	-2.40533	0.0174517	0.0757684	-3.81186
ARL11	0.138496	3.4611	1.77701	0.0777172	0.215046	-5.07129
ARL13B	-0.0155898	0.818719	-0.454244	0.65035	0.804224	-6.51392
ARL14	0.00910796	0.0664245	0.319678	0.749684	0.869501	-6.56538
ARL14EP	-0.0825359	2.42087	-1.03194	0.303865	0.518287	-6.09114
ARL15	-0.180242	3.07416	-3.14902	0.0019992	0.0153563	-1.87772
ARL16	-0.140079	2.03746	-2.4192	0.0168264	0.0737912	-3.7801
ARL17A	-0.103129	0.916286	-0.979969	0.328776	0.543137	-6.14248
ARL17B	0.0143872	0.472343	0.265041	0.791364	0.892603	-6.58118
ARL2	-0.125238	2.14747	-1.836	0.0684594	0.197432	-4.96829
ARL2BP	-0.134692	4.26947	-2.20493	0.0290757	0.109203	-4.25203
ARL3	-0.0130811	0.976857	-0.326837	0.744275	0.86691	-6.5631
ARL4A	-0.208089	2.925	-1.21768	0.225376	0.429368	-5.88631
ARL4C	-0.0349054	4.26008	-0.417662	0.676828	0.823122	-6.52968
ARL4D	0.0100704	0.625154	0.146949	0.883382	0.941784	-6.60524
ARL5A	0.0338138	2.68654	0.452875	0.651333	0.804819	-6.51453
ARL5B	0.0458195	1.55987	0.687425	0.492942	0.691198	-6.38255
ARL5C	0.0088093	0.0540648	0.647991	0.518042	0.711106	-6.40852
ARL6	-0.132591	1.14736	-2.36067	0.0196081	0.0823621	-3.91302
ARL6IP1	-0.0914195	4.79222	-0.85084	0.396297	0.607693	-6.25873
ARL6IP4	-0.00936203	0.187203	-0.383273	0.702093	0.839294	-6.54329
ARL6IP5	-0.034915	6.12137	-0.54881	0.584002	0.759939	-6.46708
ARL6IP6	-0.119453	3.02079	-2.12468	0.0353534	0.125297	-4.41829
ARL8A	0.240124	4.38286	3.95076	0.000122528	0.00168253	0.701108
ARL8B	-0.0243618	3.87059	-0.496612	0.620234	0.78509	-6.49402
ARL9	-0.0628012	0.210701	-1.56594	0.119598	0.285976	-5.41344
ARMC1	-0.136403	2.74716	-2.14149	0.0339495	0.121675	-4.38394
ARMC10	-0.0875008	2.27322	-2.16519	0.0320513	0.116978	-4.33507
ARMC12	0.181145	0.529844	2.70758	0.00761412	0.0408212	-3.08186
ARMC2	-0.0998796	1.66958	-1.90608	0.0586702	0.177634	-4.84175
ARMC3	-0.000322905	0.300329	-0.00819308	0.993474	0.997021	-6.61589
ARMC5	-0.0168928	0.476788	-0.596622	0.551714	0.737471	-6.44005
ARMC6	-0.141028	2.00783	-3.13933	0.00206199	0.0157154	-1.90586
ARMC7	0.20772	2.27035	3.78344	0.000227731	0.00276909	0.123286
ARMC8	-0.0963294	2.65039	-3.60006	0.000439407	0.00470802	-0.48653
ARMC9	-0.00901105	0.0396504	-1.70579	0.0902443	0.237253	-5.19138
ARMCX1	-0.0748573	0.626288	-1.53945	0.125931	0.296374	-5.45344
ARMCX2	-0.073324	0.706703	-1.72324	0.0870321	0.231311	-5.16239
ARMCX3	-0.0653488	2.15449	-2.2413	0.0265655	0.102625	-4.17478
ARMCX4	0.023393	0.245791	1.98523	0.049054	0.156984	-4.69343
ARMCX5	-0.0517086	0.889425	-1.65785	0.0995665	0.252899	-5.26956
ARMCX6	-0.0589118	1.90336	-1.38753	0.167465	0.355144	-5.67006
ARMS2	-0.0185387	0.0695624	-0.424728	0.671681	0.819272	-6.52674
ARNT	0.0649654	2.92554	1.46319	0.145635	0.326071	-5.5649
ARNT2	-0.00217674	0.0109786	-0.474379	0.635962	0.795367	-6.50469
ARNTL	0.0132316	3.44623	0.269743	0.787751	0.891373	-6.57993
ARNTL2	0.00395784	0.188144	0.195722	0.845109	0.924346	-6.59697
ARPC1A	0.13824	4.56446	3.6963	0.000312121	0.00356255	-0.169586
ARPC1B	-0.211103	5.70226	-4.555	1.12184e-05	0.000242574	2.94897
ARPC2	0.0466002	6.17272	0.907225	0.365832	0.577468	-6.20996
ARPC3	0.10186	6.48176	1.42758	0.15562	0.338998	-5.61508
ARPC4	0.000497516	5.30892	0.0146175	0.988358	0.994113	-6.61581
ARPC5	-0.182926	4.94328	-2.88355	0.00454774	0.0281383	-2.62114
ARPC5L	0.0340753	2.03285	0.782391	0.435294	0.643271	-6.31377
ARPP19	-0.0858786	3.5821	-1.75065	0.0821756	0.223275	-5.11629
ARPP21	0.00107268	0.0519923	0.0754478	0.939965	0.972668	-6.6131
ARRB1	0.0582133	2.70572	0.911023	0.363835	0.575999	-6.20657
ARRB2	0.535564	6.47801	7.73771	1.74785e-12	4.55585e-10	17.9927
ARRDC1	0.114715	3.05829	1.87088	0.063429	0.186718	-4.90586
ARRDC2	-0.00909283	2.84595	-0.16881	0.866187	0.934361	-6.60182
ARRDC3	-0.161618	5.45615	-1.65369	0.10041	0.254415	-5.27624
ARRDC4	0.0157715	2.31566	0.147593	0.882874	0.941511	-6.60514
ARRDC5	0.0239465	3.16918	0.255129	0.798995	0.897257	-6.58373
ARSA	0.388898	3.07119	4.79302	4.11143e-06	0.000109151	3.89964
ARSB	0.0887348	1.48713	1.70284	0.0907956	0.237994	-5.19625
ARSD	0.0633809	1.37866	1.17194	0.243194	0.450047	-5.93983
ARSG	0.0914533	2.57811	1.48598	0.139511	0.31636	-5.53216
ARSJ	-0.0154144	0.0351681	-2.08009	0.0393232	0.135092	-4.50818
ARSK	-0.100153	0.96737	-2.47028	0.0146908	0.066838	-3.66165
ART3	0.0240259	0.0246468	2.42242	0.0166838	0.0733904	-3.77269
ART4	0.0171057	0.0854153	0.908289	0.365272	0.576775	-6.20901
ART5	0.00535659	0.0267183	0.296758	0.767087	0.880461	-6.57237
ARTN	0.0183825	0.035052	1.43276	0.154135	0.336892	-5.60785
ARV1	0.134615	2.42844	2.1545	0.0328963	0.119061	-4.35719
ARVCF	0.0512813	0.431186	1.29912	0.196018	0.392748	-5.78605
AS3MT	0.00124203	0.03827	0.0907252	0.927839	0.966468	-6.61185
ASAH1	-0.0382643	4.20293	-0.519075	0.60452	0.773824	-6.48276
ASAH2B	-0.0365251	0.152212	-2.10765	0.0368272	0.129084	-4.45284
ASAP1	0.357061	3.62623	4.8829	2.79012e-06	7.82762e-05	4.26767
ASAP2	0.032815	0.573294	0.705638	0.481575	0.682604	-6.37004
ASAP3	0.0082508	0.178839	0.52019	0.603745	0.773389	-6.48219
ASB1	-0.018863	1.30539	-0.678026	0.498864	0.696457	-6.38888
ASB13	-0.157747	1.66278	-3.09198	0.00239598	0.0175552	-2.04228
ASB2	-0.116008	0.803293	-2.02511	0.0447389	0.147641	-4.61654
ASB3	-0.0215407	0.0692796	-1.64296	0.102615	0.258198	-5.29341
ASB6	-0.116855	2.42627	-2.8785	0.00461697	0.0284438	-2.63471
ASB7	-0.0910261	2.44476	-2.45201	0.015425	0.0692785	-3.70426
ASB8	-0.0960126	3.68101	-3.48234	0.000661791	0.00651008	-0.864757
ASB9	-0.00758307	0.194082	-0.234166	0.815195	0.906503	-6.5888
ASCC1	-0.0121554	1.58448	-0.363567	0.716724	0.84903	-6.55056
ASCC2	0.246389	4.94583	1.56811	0.119092	0.285215	-5.41013
ASCC3	-0.215819	1.96382	-4.30265	3.13205e-05	0.000559166	1.98042
ASCL2	0.192158	1.75919	2.02116	0.045151	0.148428	-4.62421
ASCL4	-0.0172074	0.0199943	-1.71385	0.0887494	0.234398	-5.17803
ASCL5	0.00241475	0.0204098	0.202529	0.839795	0.921563	-6.59563
ASF1A	-0.0714253	3.3005	-0.787085	0.43255	0.640867	-6.31014
ASF1B	0.0713534	2.71623	0.628348	0.53079	0.720762	-6.42088
ASGR1	-0.0950034	1.12702	-1.47642	0.142055	0.320115	-5.54596
ASGR2	0.302561	2.70929	2.45931	0.0151278	0.0683706	-3.68727
ASH1L	0.128324	2.40381	4.92505	2.32262e-06	6.8146e-05	4.44192
ASH2L	0.00386169	2.86492	0.0841272	0.933074	0.969986	-6.61242
ASIC1	0.0103977	0.0420973	1.17363	0.242519	0.449524	-5.93789
ASIC3	0.139362	0.336021	3.8231	0.000196952	0.00246164	0.258429
ASIC4	0.00692092	0.0227621	1.06519	0.288606	0.501815	-6.05691
ASIP	-1.98044e-05	0.186661	-0.000228496	0.999818	0.999888	-6.61592
ASL	-0.0307127	1.225	-0.683693	0.495288	0.693513	-6.38507
ASNS	0.0709958	1.91112	1.32163	0.188426	0.382575	-5.75723
ASNSD1	-0.248087	3.75713	-2.35	0.0201567	0.0841976	-3.93692
ASPG	0.00609801	0.0131786	1.11928	0.264918	0.475268	-5.99895
ASPH	-0.0332156	1.58168	-0.31792	0.751015	0.870376	-6.56594
ASPHD2	0.0514641	1.4928	0.991051	0.323355	0.537899	-6.13175
ASPM	-0.0139633	0.224109	-0.492552	0.623093	0.787227	-6.49601
ASPRV1	-0.310514	2.91267	-1.95532	0.0525177	0.164318	-4.75014
ASPSCR1	-0.0104741	0.617404	-0.381481	0.703419	0.840153	-6.54397
ASRGL1	-0.160645	1.23497	-2.65734	0.00878286	0.0453734	-3.20864
ASS1	-0.0121863	0.0421098	-0.943328	0.347123	0.561349	-6.17711
ASTE1	-0.145301	2.77675	-3.07875	0.00249791	0.0180585	-2.08009
ASTL	0.00155574	0.357082	0.025883	0.979387	0.990318	-6.61559
ASTN2	-0.0353985	0.3057	-2.03765	0.0434508	0.144695	-4.59207
ASXL1	0.0214175	1.74523	0.69829	0.486143	0.686433	-6.37513
ASXL2	0.0616069	1.85794	1.86917	0.063669	0.187117	-4.90896
ATAD1	-0.0778083	2.38574	-1.16888	0.24442	0.451721	-5.94333
ATAD2	-0.108999	1.47408	-2.10989	0.0366302	0.12852	-4.4483
ATAD2B	-0.104516	2.4708	-3.08383	0.00245829	0.0178569	-2.06559
ATAD3A	-0.00703729	1.02416	-0.146384	0.883827	0.941986	-6.60532
ATAD3B	-0.0679121	0.96168	-1.91521	0.0574864	0.175125	-4.82494
ATAD3C	-0.0246649	0.0868053	-1.81576	0.0715271	0.203289	-5.004
ATAD5	0.0628944	0.737365	1.4389	0.15239	0.33466	-5.59925
ATAT1	0.199887	0.741708	6.31763	3.24241e-09	2.85173e-07	10.7333
ATE1	-0.142044	2.25216	-4.75231	4.89311e-06	0.000122422	3.73456
ATF1	0.0482107	3.17917	0.908754	0.365027	0.576653	-6.2086
ATF2	-0.073756	3.42377	-1.55384	0.122459	0.290107	-5.43179
ATF3	-0.00607976	0.495492	-0.100741	0.919898	0.961809	-6.6109
ATF4	0.0980977	5.16185	2.11704	0.0360081	0.127112	-4.43382
ATF5	0.339236	1.55225	5.91448	2.39193e-08	1.51729e-06	8.81359
ATF6	-0.0106405	2.58847	-0.161047	0.872287	0.936712	-6.60309
ATF6B	0.530868	3.63789	7.96342	4.99253e-13	1.5925e-10	19.2042
ATF7	0.444616	1.37739	8.76958	5.16775e-15	3.08687e-12	23.6265
ATF7IP	0.0423531	3.39419	1.28528	0.200798	0.399386	-5.80354
ATF7IP2	-0.084194	2.10358	-1.37697	0.170699	0.359241	-5.68431
ATG10	-0.0714101	1.03964	-1.7396	0.0841061	0.226659	-5.13496
ATG12	-0.00996519	2.75048	-0.161888	0.871625	0.936423	-6.60296
ATG13	0.0739438	2.76285	1.85436	0.0657712	0.191357	-4.93556
ATG14	-0.00318554	2.02835	-0.0825847	0.934299	0.970343	-6.61254
ATG16L1	-0.105754	2.70725	-2.93813	0.00385734	0.0249318	-2.47299
ATG16L2	0.504479	4.85653	5.71952	6.12514e-08	3.25222e-06	7.91212
ATG2A	0.239503	2.09455	2.44882	0.0155567	0.0695809	-3.71169
ATG2B	-0.00585304	1.60885	-0.184312	0.854033	0.927953	-6.59912
ATG3	0.106575	3.64119	1.38854	0.167156	0.354751	-5.66869
ATG4A	-0.0839841	2.08277	-1.78271	0.0767809	0.213279	-5.06149
ATG4B	0.099734	2.31546	2.24764	0.0261476	0.101497	-4.16118
ATG4C	-0.14421	2.49388	-1.94036	0.0543272	0.168572	-4.77822
ATG4D	-0.0582704	3.11108	-1.00874	0.314825	0.529413	-6.11438
ATG5	-0.23259	2.38136	-3.15068	0.00198864	0.0153028	-1.8729
ATG7	-0.109328	2.91949	-1.86373	0.0644341	0.188726	-4.91875
ATG9A	0.0817925	2.55182	1.04041	0.299926	0.513954	-6.08251
ATG9B	0.00500239	0.323458	0.205946	0.83713	0.919906	-6.59494
ATIC	0.0879013	2.35523	1.3909	0.166443	0.353762	-5.6655
ATL1	-0.0727186	0.443224	-2.79181	0.00596718	0.0342456	-2.86457
ATL2	-0.227059	2.57553	-4.34695	2.62299e-05	0.000483954	2.14743
ATL3	-0.107481	2.5976	-3.31421	0.00116759	0.010194	-1.38657
ATM	-0.120723	3.15353	-2.09977	0.037526	0.130897	-4.46872
ATMIN	-0.0273679	2.26179	-1.01024	0.314108	0.528814	-6.11289
ATN1	0.286112	0.762791	5.76126	5.01574e-08	2.78704e-06	8.10358
ATOH7	-0.00558931	0.023822	-0.380707	0.703992	0.840655	-6.54426
ATOH8	-0.107579	0.228917	-2.40891	0.0172882	0.0753094	-3.80367
ATOX1	0.0773871	1.89965	2.26766	0.0248665	0.0978552	-4.11806
ATP10A	0.0139625	0.793479	0.406417	0.685051	0.828247	-6.53426
ATP10D	-0.157372	1.75695	-3.91829	0.000138393	0.00186148	0.587412
ATP11A	0.220671	2.222	2.98327	0.00336053	0.0225652	-2.34862
ATP11B	-0.0266914	3.6649	-0.352821	0.724748	0.853879	-6.55437
ATP11C	-0.016265	1.88931	-0.361542	0.718235	0.849993	-6.55129
ATP12A	0.00436248	0.0108406	0.894358	0.372651	0.585075	-6.22136
ATP13A1	0.216038	1.75318	4.50069	1.40392e-05	0.00029271	2.73702
ATP13A2	0.0919684	1.56927	1.6713	0.0968756	0.248401	-5.24784
ATP13A3	-0.0408507	1.93436	-0.941546	0.348032	0.56211	-6.17876
ATP13A4	-0.0222414	0.256014	-0.926	0.356024	0.569194	-6.19304
ATP1A1	0.0934322	3.6967	1.22822	0.221404	0.424863	-5.87368
ATP1A2	0.00764021	0.00957257	1.96933	0.0508708	0.160874	-4.72368
ATP1A3	0.102151	0.260216	4.8574	3.11606e-06	8.55782e-05	4.16275
ATP1A4	0.0339942	0.0648171	1.88815	0.0610558	0.18205	-4.87456
ATP1B1	-0.103362	0.74603	-2.0127	0.046046	0.150197	-4.64063
ATP1B2	0.171084	0.489007	2.24475	0.0263376	0.101956	-4.16739
ATP1B3	-0.0447671	3.14933	-0.846641	0.398627	0.609841	-6.26224
ATP2A1	0.0709643	0.144015	3.82053	0.000198818	0.00247848	0.249647
ATP2A2	0.0451956	1.54016	1.45371	0.148245	0.329392	-5.57838
ATP2A3	0.11838	3.69794	1.37654	0.170832	0.359413	-5.68489
ATP2B1	-0.0972084	3.5366	-1.82814	0.0696375	0.199825	-4.9822
ATP2B2	0.000688397	0.00569077	0.228852	0.819315	0.908607	-6.59002
ATP2B3	-0.000966928	0.0044238	-0.324189	0.746274	0.868035	-6.56395
ATP2B4	0.0535749	2.91358	0.759778	0.448653	0.655179	-6.33094
ATP2C1	-0.156778	2.3694	-5.18092	7.46885e-07	2.58631e-05	5.52182
ATP2C2	0.0401274	0.170121	0.882966	0.378754	0.591803	-6.23132
ATP6AP1	0.256091	2.52537	4.00274	0.000100678	0.00142339	0.884708
ATP6AP2	-0.0289349	3.55076	-0.67743	0.499241	0.696828	-6.38927
ATP6V0A1	0.12877	2.18953	2.19718	0.0296365	0.110776	-4.26833
ATP6V0A2	-0.0383323	1.0313	-2.0854	0.0388312	0.133851	-4.49757
ATP6V0B	-0.116175	5.1855	-1.85729	0.0653509	0.190615	-4.93032
ATP6V0C	-0.137216	1.11486	-1.82696	0.0698152	0.200014	-4.98428
ATP6V0D1	0.144027	3.77315	1.97089	0.0506904	0.160419	-4.72073
ATP6V0E1	-0.00114308	6.55828	-0.0252953	0.979855	0.990425	-6.6156
ATP6V0E2	0.0952268	1.57755	1.65071	0.101019	0.255134	-5.28102
ATP6V1A	-0.220626	4.74485	-2.9284	0.00397295	0.0254382	-2.49959
ATP6V1B2	-0.00558272	4.62659	-0.0934785	0.925656	0.965246	-6.6116
ATP6V1C1	-0.160065	2.72607	-2.34871	0.0202239	0.0843708	-3.9398
ATP6V1C2	0.0241553	0.029266	2.78342	0.00611528	0.0348236	-2.88648
ATP6V1D	-0.156019	3.40139	-2.0612	0.0411165	0.13916	-4.54571
ATP6V1E1	-0.197163	4.92116	-3.17103	0.0018631	0.0145714	-1.81353
ATP6V1E2	-0.0983137	1.19121	-2.19908	0.0294978	0.110491	-4.26433
ATP6V1F	0.434158	6.65242	6.93499	1.3384e-10	1.97807e-08	13.8034
ATP6V1G1	-0.0201795	5.00205	-0.203537	0.839008	0.921052	-6.59543
ATP6V1G2	0.00319792	0.581355	0.0628961	0.949938	0.978134	-6.61396
ATP6V1G3	-0.0219785	0.125891	-0.32897	0.742665	0.86602	-6.5624
ATP6V1H	-0.153156	3.13946	-4.72203	5.56601e-06	0.000136634	3.61242
ATP7A	-0.0546612	1.82701	-1.132	0.259551	0.469392	-5.98492
ATP7B	-0.00251598	0.137151	-0.188195	0.850994	0.926607	-6.5984
ATP8A1	-0.157324	2.53377	-2.5757	0.0110303	0.0535489	-3.41003
ATP8A2	-0.017163	0.0796892	-1.91327	0.0577351	0.175656	-4.8285
ATP8B2	-0.0706494	3.06934	-0.875687	0.382686	0.595354	-6.23762
ATP8B3	0.0506356	0.261961	2.63277	0.0094114	0.0478446	-3.26985
ATP8B4	-0.0934221	1.72135	-1.23585	0.218563	0.421371	-5.86448
ATP9A	-0.0124146	0.628579	-0.221444	0.825066	0.912244	-6.59166
ATP9B	-0.121293	1.63238	-4.22147	4.32092e-05	0.000733943	1.67779
ATPAF1	-0.0823592	1.62033	-3.42982	0.000791939	0.00753822	-1.0301
ATPAF2	-0.0614655	2.09144	-1.29134	0.198695	0.396505	-5.79591
ATR	-0.0820743	1.19263	-2.60486	0.0101744	0.0503772	-3.33876
ATRAID	-0.063641	4.53438	-1.00474	0.316739	0.53127	-6.11833
ATRIP	-0.0321055	1.02391	-1.0238	0.307679	0.522247	-6.09935
ATRN	-0.046819	1.17944	-1.6225	0.106924	0.264926	-5.32583
ATRNL1	-0.00176883	0.0150083	-0.427623	0.669576	0.817497	-6.52552
ATRX	-0.000215219	1.5694	-0.00455292	0.996374	0.998393	-6.61591
ATXN1	0.0413177	1.96374	0.689944	0.491361	0.689926	-6.38084
ATXN10	-0.128982	2.55201	-2.91597	0.00412507	0.0261681	-2.53342
ATXN1L	0.117997	1.85566	2.95519	0.0036622	0.0238968	-2.42619
ATXN2	0.114067	1.45094	3.66009	0.00035526	0.00397892	-0.289657
ATXN2L	0.556605	2.25936	7.49892	6.48267e-12	1.45212e-09	16.726
ATXN3	-0.0127944	1.53485	-0.393609	0.694463	0.833851	-6.53932
ATXN7	0.180762	2.61584	4.25023	3.85724e-05	0.000666233	1.78449
ATXN7L1	0.113524	1.53541	3.50956	0.000602537	0.00605998	-0.778253
ATXN7L2	0.100889	0.638978	3.84503	0.000181674	0.00232794	0.333639
ATXN7L3	0.0204091	3.30597	0.465709	0.642141	0.799276	-6.50871
ATXN7L3B	-0.133952	2.79452	-3.81697	0.000201436	0.00249808	0.237469
AUH	-0.138894	3.8995	-2.82091	0.00547837	0.0320831	-2.78811
AUNIP	-0.0179802	0.155554	-0.697318	0.486749	0.686821	-6.37579
AUP1	0.220133	4.79697	4.12728	6.24372e-05	0.000976118	1.3322
AURKA	-0.167615	1.32907	-1.93005	0.0556036	0.171095	-4.79743
AURKAIP1	-0.204659	4.62776	-3.77474	0.000235061	0.00283693	0.0938218
AURKB	0.0687887	0.94867	0.921658	0.358278	0.571077	-6.19698
AURKC	0.115838	0.275397	3.00306	0.00316187	0.0214929	-2.29356
AUTS2	0.0613617	0.326111	2.87205	0.00470683	0.0287872	-2.65202
AVEN	-0.0652553	1.24876	-1.57834	0.116723	0.281566	-5.39449
AVIL	0.132111	2.28076	1.35914	0.176267	0.366759	-5.70812
AVL9	-0.00456891	2.11047	-0.11849	0.905847	0.95508	-6.60897
AVPI1	-0.0589093	0.981368	-0.679365	0.498018	0.695758	-6.38798
AVPR1A	-0.00134173	0.380443	-0.028202	0.977541	0.989497	-6.61553
AVPR2	0.0184967	0.0796226	0.844288	0.399935	0.611244	-6.26419
AXDND1	0.0125162	0.0427283	1.57032	0.118576	0.284503	-5.40676
AXIN1	0.0120033	1.87853	0.298329	0.765891	0.879581	-6.57191
AXIN2	-0.0870948	0.827625	-1.67013	0.0971071	0.248861	-5.24974
AXL	0.00820392	0.0848472	0.529457	0.597319	0.768479	-6.47738
AZI2	-0.0403799	2.05146	-0.495605	0.620943	0.78541	-6.49452
AZIN1	-0.196082	3.66772	-4.16566	5.37783e-05	0.000874111	1.47228
AZU1	0.100287	1.11421	0.581475	0.561846	0.743939	-6.44886
B2M	-0.191149	9.91535	-1.85937	0.0650542	0.189981	-4.92659
B3GALNT1	0.0199696	0.175637	0.862856	0.389678	0.602051	-6.24859
B3GALNT2	-0.133345	0.802155	-3.84862	0.000179279	0.00230713	0.346005
B3GALT2	-0.120286	0.62841	-1.7641	0.0798755	0.218738	-5.09341
B3GALT4	-0.134061	3.82976	-2.65234	0.0089076	0.0458525	-3.22114
B3GALT6	-0.164753	2.09646	-3.39005	0.000906063	0.00839103	-1.15389
B3GAT1	0.197466	0.464555	3.52821	0.00056484	0.00574294	-0.718627
B3GAT3	0.027926	2.87599	0.442838	0.65856	0.809803	-6.51898
B3GNT2	-0.0653751	3.64848	-0.945009	0.346267	0.56066	-6.17555
B3GNT3	-0.00226194	0.170383	-0.0636322	0.949353	0.977787	-6.61392
B3GNT4	-0.0150129	0.0533762	-1.48712	0.13921	0.316046	-5.53051
B3GNT5	-0.064499	1.38715	-0.758333	0.449515	0.655769	-6.33203
B3GNT7	0.0743221	0.421358	1.88638	0.0612949	0.182535	-4.87777
B3GNT8	-0.0146518	4.31643	-0.146545	0.8837	0.941982	-6.6053
B3GNT9	-0.0646821	1.20301	-1.24668	0.214576	0.416105	-5.85133
B3GNTL1	0.041921	2.19659	0.477565	0.633698	0.7937	-6.50319
B4GALNT3	-0.0219691	0.268238	-0.424669	0.671724	0.819272	-6.52676
B4GALNT4	-0.0129742	0.0787326	-0.860553	0.390942	0.602871	-6.25055
B4GALT1	0.278583	3.87256	4.93873	2.18793e-06	6.5075e-05	4.49869
B4GALT2	-0.0052589	0.249165	-0.26098	0.794488	0.894187	-6.58223
B4GALT3	-0.00225142	3.15015	-0.0235483	0.981246	0.990993	-6.61564
B4GALT4	0.014161	1.36702	0.285075	0.776004	0.884957	-6.57573
B4GALT5	0.121544	3.97644	1.1184	0.265294	0.475585	-5.99992
B4GALT6	0.100368	0.46533	3.05926	0.00265531	0.0188084	-2.13551
B4GALT7	0.0118928	1.62022	0.257582	0.797104	0.895906	-6.5831
B9D1	0.0496911	0.340943	1.91287	0.0577875	0.175704	-4.82925
B9D2	-0.097854	3.7631	-1.46464	0.145239	0.325386	-5.56283
BAALC	0.0257443	0.0992491	1.50156	0.135441	0.310287	-5.5095
BAAT	-0.0129571	0.0306071	-1.79863	0.0742111	0.208361	-5.03391
BABAM1	-0.180953	3.07061	-1.73277	0.0853179	0.228457	-5.14644
BACE1	-0.000760305	0.244601	-0.0381771	0.9696	0.986777	-6.6152
BACE2	0.0127544	0.411707	0.357072	0.721571	0.852008	-6.55287
BACH1	-0.206875	5.04935	-3.56344	0.000499638	0.0052131	-0.605323
BACH2	0.0844778	1.63456	1.07566	0.283913	0.496661	-6.04591
BAD	-0.352097	3.5864	-6.42497	1.88266e-09	1.86136e-07	11.2563
BAG1	-0.0431234	3.66059	-0.300457	0.76427	0.878962	-6.57128
BAG2	-0.014552	0.59067	-0.466038	0.641906	0.799276	-6.50856
BAG3	0.0905196	1.46476	1.28984	0.199213	0.397152	-5.7978
BAG4	0.0288707	2.57629	0.594291	0.553268	0.738489	-6.44142
BAG5	-0.181622	2.62797	-5.55488	1.33618e-07	6.28049e-06	7.16538
BAG6	0.176398	4.32192	1.35513	0.177537	0.368706	-5.71343
BAHD1	0.0198488	1.64054	0.419407	0.675556	0.822346	-6.52896
BAIAP2	0.0148428	0.567854	0.366257	0.714721	0.847427	-6.54959
BAIAP2L1	0.0156955	0.0911608	1.11954	0.264809	0.475191	-5.99867
BAIAP2L2	0.0338961	0.100191	2.26552	0.0250012	0.098304	-4.1227
BAIAP3	0.0385999	0.88859	0.499666	0.618087	0.783773	-6.49252
BAK1	-0.0541051	3.48489	-0.771273	0.441833	0.648788	-6.32227
BAMBI	-0.072265	0.541644	-1.07061	0.286169	0.499008	-6.05123
BANF1	0.167804	2.92933	1.96641	0.0512108	0.161745	-4.72922
BANK1	-0.0763787	2.67051	-0.505147	0.614242	0.781	-6.4898
BANP	-0.0965029	3.26349	-1.75059	0.0821861	0.223275	-5.11639
BAP1	0.0296546	2.76543	0.585812	0.558936	0.742005	-6.44636
BARD1	-0.137976	1.15683	-2.43528	0.0161259	0.0715729	-3.74304
BARX2	0.0246677	0.0385232	2.11467	0.0362135	0.127588	-4.43863
BASP1	0.0870418	6.45401	0.60116	0.548697	0.73522	-6.43737
BATF	0.0349985	4.30888	0.408338	0.683644	0.827317	-6.53348
BATF2	0.405506	1.85579	2.04207	0.0430044	0.143642	-4.58341
BATF3	0.00843216	0.604672	0.148245	0.882361	0.941282	-6.60505
BAX	0.195148	3.77001	4.04169	8.68008e-05	0.00126461	1.02349
BAZ1A	-0.0334737	3.66281	-0.483454	0.629521	0.791026	-6.50039
BAZ1B	0.0540109	2.42445	1.19016	0.235979	0.442048	-5.91875
BAZ2A	0.405781	2.5723	5.67923	7.42228e-08	3.84137e-06	7.72814
BAZ2B	0.0358351	2.94665	0.439197	0.66119	0.811126	-6.52056
BBC3	-0.172977	2.17677	-2.18244	0.0307287	0.113782	-4.2992
BBIP1	0.0884728	2.02498	2.0659	0.0406642	0.138208	-4.53641
BBLN	0.0878176	3.97219	1.29075	0.198897	0.396632	-5.79665
BBS1	-0.00157123	0.207137	-0.102112	0.918813	0.961327	-6.61076
BBS10	-0.177419	2.1735	-2.48416	0.0141537	0.0649721	-3.62906
BBS12	-0.198343	0.92823	-4.31097	3.0297e-05	0.000544605	2.01169
BBS2	-0.0224153	1.62128	-0.595319	0.552582	0.737875	-6.44082
BBS4	-0.0695585	1.87706	-1.6522	0.100714	0.254916	-5.27864
BBS5	-0.0121871	0.142297	-0.806765	0.421157	0.630834	-6.29469
BBS7	-0.0727781	1.19626	-1.73135	0.0855719	0.228832	-5.14883
BBS9	-0.154001	1.55446	-4.37266	2.36507e-05	0.000447304	2.24496
BBX	-0.052181	2.15201	-1.80039	0.0739312	0.208064	-5.03085
BCAM	-0.0280716	0.590831	-0.247557	0.804836	0.899423	-6.58561
BCAN	0.0045817	0.00961825	0.870248	0.38564	0.598198	-6.24229
BCAP29	0.095284	1.39152	2.26309	0.0251542	0.0987165	-4.12794
BCAP31	-0.147506	4.72334	-2.38319	0.0184928	0.0789028	-3.86222
BCAR1	0.00185548	0.0157855	0.400099	0.689688	0.831011	-6.53677
BCAR3	-0.0190339	0.226843	-1.02496	0.307133	0.521937	-6.09818
BCAS1	-0.00599912	0.0479368	-0.765941	0.444989	0.651487	-6.32631
BCAS2	-0.101395	4.10472	-1.37304	0.171916	0.360899	-5.68959
BCAS3	0.0265576	2.11887	0.629614	0.529964	0.720368	-6.4201
BCAS4	-0.149737	1.28209	-2.5554	0.0116641	0.0556831	-3.45924
BCAT1	-0.110369	0.56131	-1.60599	0.110508	0.271043	-5.35171
BCAT2	-0.0230151	1.25583	-0.520756	0.603352	0.773118	-6.4819
BCCIP	0.0256421	2.15849	0.49164	0.623736	0.787623	-6.49645
BCDIN3D	-0.145928	1.88082	-3.01138	0.00308165	0.021071	-2.27032
BCKDHA	0.0280003	0.521877	0.686014	0.493828	0.692194	-6.3835
BCKDHB	-0.112077	1.43847	-2.66712	0.00854343	0.044473	-3.18413
BCKDK	0.377953	2.6109	5.60697	1.04547e-07	5.15047e-06	7.40016
BCL10	0.0878426	3.18215	2.05999	0.0412338	0.139417	-4.5481
BCL11A	-0.00207844	0.502668	-0.0682407	0.94569	0.975775	-6.61362
BCL11B	-0.0180584	2.78897	-0.226014	0.821517	0.909723	-6.59065
BCL2	-0.0216881	2.1084	-0.347746	0.728549	0.856175	-6.55612
BCL2A1	-0.236931	5.7956	-1.17925	0.24028	0.447252	-5.93141
BCL2L1	-0.0546341	7.59854	-0.292753	0.77014	0.882179	-6.57353
BCL2L10	-0.0235492	0.0712969	-0.734931	0.463599	0.667419	-6.34924
BCL2L11	0.0363797	2.52259	0.585136	0.559389	0.7424	-6.44675
BCL2L12	0.0351597	1.57072	0.606652	0.545055	0.731571	-6.4341
BCL2L13	-0.0306832	2.51261	-0.489438	0.62529	0.78851	-6.49752
BCL2L14	0.0293478	0.14551	1.05311	0.294088	0.508203	-6.06947
BCL2L15	0.0525367	0.267768	1.99427	0.0480465	0.154959	-4.67613
BCL2L2	0.027171	0.934164	0.68804	0.492556	0.69079	-6.38213
BCL3	0.572881	3.60647	5.36199	3.27556e-07	1.33785e-05	6.30828
BCL6	0.344621	5.45444	2.83715	0.00522172	0.0309845	-2.74514
BCL6B	0.0051901	0.0237204	0.736009	0.462945	0.667136	-6.34846
BCL7A	-0.00135543	0.366586	-0.0391236	0.968847	0.986392	-6.61516
BCL7B	0.136798	3.12807	2.90127	0.00431201	0.0270771	-2.57329
BCL7C	-0.0892123	1.8538	-1.91547	0.0574522	0.175105	-4.82445
BCL9	0.139415	0.727041	4.12506	6.29754e-05	0.0009794	1.32415
BCL9L	0.298325	1.1983	4.54098	1.18891e-05	0.000253258	2.89408
BCLAF1	-0.0627534	3.67334	-1.07474	0.284321	0.497089	-6.04688
BCO2	0.030708	0.281275	1.41793	0.158412	0.342429	-5.62846
BCOR	0.134452	1.3175	3.17023	0.00186795	0.0145878	-1.8159
BCORL1	0.208527	0.880205	3.65512	0.000361602	0.00403418	-0.306055
BCR	-0.0578357	1.64665	-1.04924	0.295859	0.510176	-6.07346
BCS1L	0.182566	1.60187	3.85042	0.00017809	0.00229801	0.352206
BDH1	-0.0275945	0.744891	-0.933829	0.351985	0.565638	-6.18588
BDH2	-0.158783	0.77251	-3.34338	0.0010596	0.00944089	-1.2976
BDNF	0.00465331	0.0105408	1.24843	0.213937	0.415582	-5.8492
BDP1	0.0306434	1.58317	0.788553	0.431694	0.640129	-6.309
BECN1	0.00256595	3.78768	0.0974242	0.922528	0.963245	-6.61122
BEGAIN	-0.0231125	0.144004	-1.00188	0.318112	0.532638	-6.12115
BEND2	0.0515651	1.24815	0.535172	0.593372	0.766335	-6.47438
BEND3	-0.00823077	0.119579	-0.883995	0.3782	0.591198	-6.23043
BEND4	-0.00356062	0.212232	-0.149567	0.881319	0.940982	-6.60485
BEND5	-0.289486	1.01246	-3.60302	0.000434855	0.00466623	-0.476896
BEND6	-0.00813687	0.0252139	-1.25501	0.211548	0.412788	-5.84115
BEND7	0.0670712	0.29901	1.50266	0.135157	0.309869	-5.50789
BEST1	0.152702	2.40816	1.72704	0.0863448	0.230124	-5.15604
BEST2	0.00259035	0.0483722	0.171866	0.863789	0.933076	-6.60131
BEST3	-0.00798821	0.0229685	-1.04998	0.295522	0.509758	-6.0727
BEST4	-0.028501	0.180839	-1.00049	0.318783	0.533358	-6.12252
BET1	-0.0938088	1.66132	-1.70253	0.0908553	0.237994	-5.19677
BET1L	-0.0428928	2.70562	-0.80729	0.420856	0.630712	-6.29427
BEX1	-0.0221146	0.550537	-0.162767	0.870934	0.936031	-6.60281
BEX2	-0.13239	2.02088	-1.05477	0.293332	0.507263	-6.06775
BEX4	0.0103965	3.10424	0.136581	0.891556	0.946346	-6.60669
BEX5	-0.0699232	1.34366	-0.559987	0.576375	0.753777	-6.46097
BFAR	-0.138698	2.87119	-4.73171	5.34175e-06	0.000131806	3.6514
BFSP1	0.0150102	0.386447	0.323659	0.746675	0.868224	-6.56412
BFSP2	-0.0257227	0.123388	-0.786174	0.433082	0.641258	-6.31084
BGLAP	0.314226	1.09839	2.6852	0.00811623	0.0428403	-3.13861
BHLHA15	-0.152589	0.306538	-2.232	0.0271889	0.104275	-4.19465
BHLHB9	-0.0207532	0.290755	-1.26275	0.208759	0.409575	-5.83161
BHLHE40	0.304688	3.40635	3.66923	0.00034386	0.00387545	-0.259417
BHLHE41	0.0475243	0.244478	1.65248	0.100657	0.254815	-5.27818
BICC1	-0.0207386	0.0516454	-2.27957	0.0241303	0.0956937	-4.09222
BICD1	-0.0637499	0.426663	-3.57203	0.000484845	0.00509585	-0.577543
BICD2	-0.0340372	3.12241	-0.647052	0.518648	0.71138	-6.40912
BID	-0.149261	4.4038	-2.85766	0.00491324	0.0297657	-2.69054
BIK	-0.384849	1.90447	-3.86912	0.000166189	0.00217977	0.416667
BIN1	-0.018197	2.17008	-0.246677	0.805516	0.899788	-6.58582
BIN2	0.1866	6.31681	3.56778	0.000492112	0.00515711	-0.591297
BIN3	0.114457	3.02092	2.51995	0.012849	0.0602761	-3.54428
BIRC2	-0.22332	4.58499	-2.05456	0.0417641	0.140844	-4.55884
BIRC3	-0.16608	3.63673	-1.29876	0.196142	0.392831	-5.78651
BIRC5	-0.0209	0.311764	-0.441851	0.659272	0.810003	-6.51941
BIRC6	-0.0539149	2.69676	-1.42096	0.15753	0.341295	-5.62426
BIRC7	0.00277006	0.0932032	0.0780847	0.937871	0.971799	-6.6129
BIVM	-0.0724429	0.438421	-2.96892	0.00351173	0.0232967	-2.38835
BLCAP	0.0912132	3.0171	2.17569	0.031241	0.114956	-4.31328
BLK	0.117183	2.07465	0.98582	0.325906	0.540365	-6.13683
BLM	0.00625471	0.843268	0.192943	0.84728	0.924822	-6.59751
BLMH	-0.123126	2.05628	-2.88405	0.00454093	0.0281082	-2.61979
BLNK	0.0401761	1.90749	0.344894	0.730687	0.857211	-6.5571
BLOC1S1	0.237711	3.35747	3.78509	0.000226359	0.00275708	0.128907
BLOC1S2	-0.118509	3.17736	-1.15082	0.251752	0.460277	-5.96387
BLOC1S3	0.112496	1.96072	2.33895	0.0207391	0.0857804	-3.96157
BLOC1S4	-0.320825	3.0664	-5.53964	1.43526e-07	6.61691e-06	7.09696
BLOC1S5	-0.142218	2.14804	-2.85026	0.00502256	0.0301648	-2.71028
BLOC1S6	-0.127728	2.81571	-1.91437	0.0575942	0.175339	-4.82649
BLVRA	0.110474	3.72335	1.24569	0.214941	0.41646	-5.85255
BLVRB	-0.188594	7.3798	-1.10341	0.271724	0.483093	-6.01625
BLZF1	-0.228112	2.89175	-2.90091	0.00431668	0.0270946	-2.57427
BMF	-0.0194915	1.97089	-0.352591	0.72492	0.853941	-6.55445
BMI1	0.0357255	1.92983	0.432056	0.666359	0.814513	-6.52364
BMP1	0.0329178	0.269974	1.56332	0.120215	0.28685	-5.41743
BMP2	0.0408726	0.153561	1.40355	0.162646	0.348687	-5.64825
BMP2K	0.0889153	3.01929	1.41859	0.158219	0.3421	-5.62754
BMP3	-0.0216109	0.0317956	-2.70148	0.00774801	0.041292	-3.09736
BMP4	-0.0250447	0.0842186	-1.13836	0.256895	0.466538	-5.97784
BMP6	-0.128392	1.60447	-1.3142	0.190909	0.38591	-5.7668
BMP8A	-0.0107871	0.020572	-1.25621	0.211112	0.412162	-5.83967
BMP8B	-0.00367273	0.258938	-0.173043	0.862865	0.932602	-6.60111
BMPR1A	-0.0419903	0.373809	-2.07026	0.0402483	0.137348	-4.52776
BMPR1B	-0.00925972	0.0161153	-2.06745	0.0405156	0.137932	-4.53333
BMPR2	0.0639959	0.949908	2.55851	0.011565	0.0553945	-3.45173
BMS1	-0.0421502	1.31194	-1.42908	0.155188	0.33845	-5.61298
BMX	0.376296	2.13084	2.2522	0.0258512	0.100625	-4.1514
BNC2	0.0322406	0.0876417	2.38773	0.0182749	0.078229	-3.85193
BNIP1	-0.021967	1.7519	-0.377241	0.706561	0.84242	-6.54556
BNIP2	-0.0980833	3.48487	-1.66918	0.0972962	0.249083	-5.25128
BNIP3	-0.0946831	1.56571	-2.07152	0.0401283	0.137078	-4.52524
BNIP3L	-0.0433617	7.81203	-0.285945	0.775339	0.884752	-6.57548
BNIPL	0.0450063	0.73366	1.00669	0.315802	0.530258	-6.1164
BOC	0.00160492	0.00883035	0.478437	0.633078	0.793201	-6.50278
BOD1	-0.264249	3.14045	-3.87103	0.000165017	0.00217036	0.423266
BOD1L1	0.17721	2.92056	2.5699	0.0112081	0.0540883	-3.42412
BOK	0.0826737	0.338222	1.21364	0.226911	0.43126	-5.89112
BOLA1	-0.0792245	2.51348	-1.00867	0.314856	0.529413	-6.11445
BOLA2B	0.0630066	0.294291	1.00675	0.315775	0.530258	-6.11635
BOLA3	-0.00874929	0.680544	-0.223753	0.823273	0.91123	-6.59116
BOP1	0.092271	0.447166	3.24651	0.00145903	0.0121183	-1.59047
BORA	0.00989833	1.77631	0.157279	0.87525	0.938698	-6.60368
BPGM	-0.398714	6.08453	-1.84107	0.0677082	0.195659	-4.95928
BPHL	0.0144816	0.591621	0.502954	0.61578	0.781964	-6.49089
BPI	0.445329	1.99437	2.1529	0.0330237	0.119281	-4.36047
BPIFB3	0.0614035	0.0927077	1.89628	0.059964	0.179804	-4.85971
BPIFC	0.0131029	0.0338668	0.960984	0.338201	0.553161	-6.16059
BPNT1	-0.106492	2.0646	-2.06953	0.0403173	0.13742	-4.5292
BPTF	0.118478	2.3419	3.55811	0.000509026	0.00529949	-0.622527
BRAF	0.0384416	1.48945	1.00392	0.317135	0.531623	-6.11915
BRAP	-0.0765835	2.68757	-2.43758	0.0160282	0.0711851	-3.73774
BRAT1	-0.0199222	1.56738	-0.418554	0.676178	0.822645	-6.52931
BRCA1	-0.0387701	0.84365	-0.784543	0.434034	0.642204	-6.31211
BRCA2	-0.0124886	0.311669	-0.440317	0.66038	0.810549	-6.52008
BRCC3	-0.106802	2.41401	-2.35442	0.0199277	0.0833384	-3.92703
BRD1	-0.100611	2.68242	-1.9892	0.0486092	0.156037	-4.68584
BRD2	0.188195	3.72335	4.64469	7.71574e-06	0.000177549	3.30307
BRD3	0.14555	1.64612	2.63449	0.00936607	0.0477157	-3.26558
BRD4	0.261793	2.23471	3.63734	0.000385178	0.0042411	-0.364582
BRD7	0.101619	1.99415	3.36584	0.000982911	0.00891291	-1.22866
BRD8	0.0925127	2.46764	2.4018	0.0176139	0.0763111	-3.81991
BRD9	0.0312182	1.74108	1.00689	0.315706	0.530258	-6.11621
BRDT	0.000745736	0.0118709	0.112923	0.910251	0.9574	-6.60961
BRF1	-0.0439603	0.391928	-2.67446	0.00836742	0.0437349	-3.16567
BRF2	-0.269896	2.29449	-6.24282	4.7228e-09	3.86892e-07	10.3716
BRI3	0.0295245	4.6345	0.491164	0.624073	0.78777	-6.49668
BRI3BP	-0.119579	1.70117	-2.97921	0.00340267	0.0227628	-2.35987
BRICD5	0.360165	1.6985	5.69292	6.95406e-08	3.62522e-06	7.79054
BRIP1	-0.0450845	0.45966	-1.20508	0.230188	0.435927	-5.90125
BRIX1	0.137806	1.63086	1.98162	0.049462	0.15768	-4.70032
BRK1	-0.114885	6.21927	-2.30652	0.0225357	0.0912376	-4.03333
BRMS1	-0.0734368	3.90232	-1.84308	0.0674124	0.195079	-4.95571
BRMS1L	-0.00185543	0.68315	-0.0444383	0.964618	0.984464	-6.61494
BROX	0.00180064	3.97503	0.0371928	0.970384	0.986993	-6.61523
BRPF1	0.116936	2.05504	2.62491	0.00962082	0.0484813	-3.28932
BRPF3	0.282761	1.78282	5.97542	1.77644e-08	1.17802e-06	9.09906
BRSK1	0.00446879	0.158711	0.236671	0.813255	0.905151	-6.58822
BRSK2	0.00260212	0.0179506	0.57621	0.56539	0.746833	-6.45187
BRWD1	-0.118081	1.71496	-2.62298	0.00967295	0.0486225	-3.2941
BRWD3	0.0624685	1.9269	1.16721	0.245089	0.452492	-5.94524
BSCL2	0.0671996	1.00114	1.73878	0.0842514	0.226768	-5.13635
BSDC1	-0.00231245	3.03353	-0.0703507	0.944014	0.975239	-6.61347
BSG	-0.0879524	6.86637	-0.518603	0.604849	0.774137	-6.483
BSN	-0.00379836	0.00969141	-1.24786	0.214145	0.415762	-5.84989
BSND	0.00114171	0.00541483	0.336778	0.736784	0.861452	-6.55983
BSPRY	-0.0135304	0.288366	-0.377139	0.706636	0.84244	-6.54559
BST1	0.176729	5.33878	1.93842	0.0545656	0.169063	-4.78184
BST2	-0.0474445	5.73917	-0.471534	0.637986	0.796743	-6.50601
BTAF1	-0.0672034	3.12273	-1.71769	0.0880439	0.233179	-5.17165
BTBD1	-0.0925356	3.26899	-1.95111	0.053022	0.165244	-4.75807
BTBD10	-0.200979	3.93781	-3.41222	0.000840692	0.00790824	-1.08506
BTBD11	-0.15603	1.01581	-3.03238	0.0028874	0.0200467	-2.21141
BTBD17	-0.0031394	0.0471297	-0.160919	0.872387	0.936749	-6.60311
BTBD19	0.131868	1.12167	1.86846	0.0637683	0.187294	-4.91024
BTBD2	0.143721	2.11178	2.3467	0.0203294	0.0845251	-3.94431
BTBD3	-0.0659577	0.643917	-2.42821	0.0164307	0.0725438	-3.75937
BTBD6	-0.195845	2.81505	-3.73579	0.000270742	0.00315814	-0.0375353
BTBD7	0.056366	1.31602	2.08697	0.0386864	0.133416	-4.49442
BTBD8	-0.205272	0.646247	-5.45825	2.09874e-07	9.17301e-06	6.7336
BTBD9	-0.0401546	1.34169	-1.50751	0.133913	0.308241	-5.5008
BTD	-0.0355994	0.937077	-1.51493	0.132024	0.305717	-5.48988
BTF3	0.0478745	5.58132	0.450903	0.65275	0.805757	-6.51541
BTF3L4	-0.0445719	2.14021	-0.952718	0.342359	0.557038	-6.16836
BTG1	0.154241	5.72735	2.88703	0.00450049	0.0279424	-2.61175
BTG2	0.100757	5.81369	1.74814	0.0826109	0.224047	-5.12054
BTG3	-0.159517	1.70724	-2.27606	0.0243458	0.0962493	-4.09986
BTK	-0.0485225	3.93419	-1.03492	0.302473	0.516995	-6.08811
BTLA	-0.15127	3.17339	-1.16753	0.244961	0.452313	-5.94488
BTN1A1	-0.0185592	0.0849381	-1.08609	0.279289	0.491933	-6.03485
BTN2A1	0.0832489	4.4252	1.68907	0.0934106	0.242685	-5.21889
BTN2A2	-0.105833	2.03965	-2.07578	0.0397267	0.136119	-4.51678
BTN3A1	0.0631475	5.15491	0.80008	0.425008	0.633688	-6.29998
BTN3A2	0.0949165	4.35836	0.937563	0.350068	0.564076	-6.18244
BTN3A3	0.046622	3.52584	0.690915	0.490752	0.689409	-6.38018
BTNL3	0.274852	1.51309	0.816815	0.415409	0.626017	-6.28666
BTNL8	0.0388622	3.1534	0.290457	0.771892	0.882937	-6.5742
BTNL9	-0.012129	0.108948	-0.571064	0.568863	0.748735	-6.45478
BTRC	0.00770128	1.32764	0.293898	0.769267	0.881681	-6.5732
BUB1	-0.0116457	0.582443	-0.162943	0.870796	0.935952	-6.60279
BUB1B	0.0342518	0.397417	0.78906	0.431399	0.639757	-6.3086
BUB3	-0.133767	3.21604	-2.27742	0.0242623	0.0960841	-4.09691
BUD13	0.135029	3.411	3.29408	0.001248	0.010707	-1.44757
BUD31	-0.00617172	4.30194	-0.128291	0.898101	0.950478	-6.60778
BVES	-0.00507931	0.00767618	-1.40969	0.160829	0.345933	-5.63983
BYSL	0.0308003	1.25431	0.536718	0.592306	0.765465	-6.47356
BZW1	-0.246234	3.26252	-5.2588	5.25055e-07	1.96021e-05	5.85789
BZW2	0.000905752	2.77226	0.0168966	0.986543	0.993291	-6.61578
C10orf105	0.101156	1.24328	1.19208	0.235229	0.44137	-5.91651
C10orf67	-0.00216399	0.0178305	-0.35596	0.722401	0.852444	-6.55327
C10orf82	-0.0203675	0.0902715	-0.65902	0.510955	0.706646	-6.40141
C10orf88	-0.125286	1.72871	-2.18999	0.0301647	0.112177	-4.28341
C10orf95	-0.0206952	0.18646	-0.49458	0.621664	0.786181	-6.49502
C11orf1	0.0397444	0.695713	0.845081	0.399494	0.610831	-6.26353
C11orf21	0.234579	4.22708	3.2127	0.00162874	0.0131773	-1.69096
C11orf24	0.201695	1.88727	4.11933	6.43893e-05	0.000995777	1.30333
C11orf45	-0.0587237	0.196883	-2.59643	0.0104154	0.0513287	-3.35944
C11orf49	0.0494285	1.14115	1.45214	0.148679	0.329897	-5.5806
C11orf54	-0.00707206	2.14696	-0.129099	0.897463	0.950084	-6.60767
C11orf58	-0.144525	2.75553	-2.36934	0.0191717	0.0810037	-3.89351
C11orf65	-0.0220006	0.212744	-1.08352	0.280423	0.492906	-6.03759
C11orf68	0.0873819	3.47363	1.47617	0.142123	0.320156	-5.54632
C11orf71	-0.446225	2.52795	-6.04252	1.27774e-08	8.89207e-07	9.41539
C11orf80	-0.0168277	1.52214	-0.263114	0.792846	0.893151	-6.58168
C11orf91	-0.0419837	0.189744	-0.622584	0.534561	0.723478	-6.42444
C11orf94	-0.212645	2.94612	-1.66316	0.0984969	0.251165	-5.26101
C11orf96	-0.110047	0.364345	-2.74055	0.00692588	0.0380128	-2.99753
C12orf29	-0.0152336	1.528	-0.213808	0.831005	0.916362	-6.59331
C12orf4	-0.0572882	1.89178	-1.09984	0.27327	0.484911	-6.0201
C12orf42	0.0286033	1.65501	0.362799	0.717297	0.84953	-6.55084
C12orf43	-0.0574703	1.24842	-1.77993	0.0772368	0.214167	-5.06628
C12orf54	0.090847	0.118108	2.47946	0.0143337	0.0656093	-3.64012
C12orf56	-0.00371247	0.0299491	-0.493193	0.622642	0.786928	-6.4957
C12orf57	-0.224339	4.42514	-1.68699	0.0938112	0.243197	-5.22229
C12orf60	-0.0448052	0.158099	-2.33332	0.0210417	0.0866573	-3.9741
C12orf73	-0.025134	1.0223	-0.643967	0.520641	0.713018	-6.41108
C12orf75	-0.0482695	2.8056	-0.51081	0.610281	0.777895	-6.48696
C12orf76	-0.131769	1.84924	-2.67444	0.00836809	0.0437349	-3.16574
C14orf119	-0.124741	3.07405	-3.33309	0.0010966	0.00970426	-1.32908
C14orf132	-0.0599584	0.214747	-2.24468	0.0263425	0.101956	-4.16755
C14orf28	0.0173402	1.03317	0.318171	0.750825	0.870226	-6.56586
C14orf93	-0.02499	2.10707	-0.653529	0.514477	0.708778	-6.40496
C15orf39	0.355977	4.59391	4.02998	9.07681e-05	0.00130386	0.981653
C15orf40	-0.0501358	1.47819	-1.67041	0.0970522	0.248765	-5.24929
C15orf48	0.117414	0.448806	1.59497	0.112952	0.27506	-5.36884
C15orf61	-0.102241	1.09449	-1.96107	0.0518372	0.162719	-4.73932
C15orf62	-0.059278	0.486316	-1.64029	0.103169	0.259071	-5.29766
C15orf65	0.00109281	0.694859	0.00910586	0.992748	0.996412	-6.61588
C16orf46	0.000833066	0.259982	0.0251594	0.979963	0.990465	-6.61561
C16orf54	-0.0446608	6.64714	-0.628007	0.531013	0.72089	-6.42109
C16orf72	-0.0929541	2.82052	-1.50606	0.134284	0.308558	-5.50292
C16orf74	-0.0271367	1.64594	-0.328742	0.742838	0.866148	-6.56248
C16orf86	-0.16727	1.14524	-2.72272	0.00729072	0.0395608	-3.04325
C16orf87	0.0193162	0.539666	0.941482	0.348064	0.56211	-6.17882
C16orf91	-0.219982	2.83607	-3.16497	0.00189969	0.014777	-1.83124
C16orf95	0.00777654	0.212491	0.287361	0.774257	0.884583	-6.57508
C16orf96	0.00977417	0.0690772	0.887939	0.376082	0.588915	-6.22699
C17orf100	-0.00784889	0.0164283	-0.837927	0.403487	0.614837	-6.26946
C17orf107	-0.0470839	0.476931	-1.05146	0.294842	0.509136	-6.07117
C17orf49	0.147961	0.639178	3.63627	0.000386645	0.00425398	-0.368102
C17orf58	-0.0199712	0.605935	-0.373923	0.709022	0.844371	-6.54679
C17orf64	-0.0126533	0.420585	-0.184772	0.853673	0.927833	-6.59903
C17orf67	-0.0382823	1.56128	-0.723438	0.470606	0.673378	-6.3575
C17orf75	-0.0710614	1.32256	-1.56054	0.120868	0.287787	-5.42164
C17orf80	-0.101122	1.73843	-2.41374	0.01707	0.0745858	-3.79262
C17orf97	0.0524759	0.471824	0.561676	0.575227	0.752757	-6.46003
C17orf98	0.0143401	0.11007	0.213054	0.831592	0.916417	-6.59347
C17orf99	0.0164346	0.386209	0.253052	0.800596	0.897851	-6.58425
C18orf21	0.140229	3.29688	2.04414	0.0427968	0.143115	-4.57935
C18orf25	-0.0937795	2.5191	-2.29371	0.0232815	0.0933603	-4.06139
C18orf32	0.0305668	0.580761	0.781941	0.435557	0.643395	-6.31411
C18orf54	-0.0111301	0.557279	-0.291531	0.771073	0.882633	-6.57389
C19orf12	-0.144302	2.12101	-2.9631	0.00357473	0.0235296	-2.40439
C19orf18	-0.0534189	1.08905	-0.504169	0.614928	0.781456	-6.49029
C19orf25	-0.204027	2.87	-4.71166	5.81634e-06	0.000141688	3.57072
C19orf33	-0.0329618	0.451392	-0.233328	0.815844	0.906649	-6.58899
C19orf38	0.136575	6.09099	2.05115	0.0420991	0.141608	-4.56555
C19orf44	-0.00859376	0.376935	-0.344669	0.730855	0.857339	-6.55718
C19orf47	0.0477919	0.977472	1.39576	0.164975	0.351787	-5.65888
C19orf53	0.209361	4.7603	2.63414	0.00937516	0.0477212	-3.26644
C19orf54	0.160116	0.681698	3.98155	0.000109093	0.0015288	0.80964
C19orf71	0.345046	3.63616	2.85337	0.00497633	0.0299625	-2.70198
C19orf73	-0.00290748	0.888107	-0.0238774	0.980984	0.990935	-6.61564
C19orf84	0.0572738	0.0889911	1.77392	0.0782294	0.215714	-5.0766
C1D	-0.0213751	2.3833	-0.290961	0.771508	0.882779	-6.57405
C1GALT1	0.0661225	2.6375	0.862563	0.389839	0.60217	-6.24884
C1GALT1C1	-0.144736	3.85132	-1.62522	0.106344	0.264173	-5.32154
C1orf105	-0.0419051	0.195768	-0.78406	0.434317	0.642357	-6.31248
C1orf109	-0.107996	1.59649	-2.57487	0.0110557	0.0536178	-3.41206
C1orf112	-0.00326382	1.36198	-0.0825394	0.934335	0.970343	-6.61255
C1orf115	0.0096814	0.546376	0.26639	0.790327	0.892277	-6.58082
C1orf116	0.0133949	0.27835	0.348777	0.727775	0.855588	-6.55577
C1orf122	0.040657	1.32518	0.766927	0.444404	0.65123	-6.32557
C1orf127	-0.00592285	0.164974	-0.28252	0.777958	0.885705	-6.57644
C1orf131	0.00129036	1.72236	0.0391892	0.968795	0.986392	-6.61516
C1orf159	0.0399396	0.699455	1.17489	0.242013	0.449185	-5.93643
C1orf162	0.635645	4.40588	10.5647	1.36961e-19	4.90869e-16	33.8264
C1orf174	-0.06072	1.9063	-1.79794	0.0743206	0.208521	-5.03511
C1orf189	0.0608872	2.55821	0.471825	0.63778	0.796677	-6.50588
C1orf194	0.0692658	0.279034	0.925556	0.356254	0.56945	-6.19344
C1orf198	-0.0815946	1.39563	-0.802757	0.423463	0.632438	-6.29787
C1orf21	0.0818538	0.524453	1.79824	0.0742732	0.20848	-5.03459
C1orf216	-0.150725	1.2679	-3.43909	0.000767347	0.00737806	-1.00107
C1orf226	0.0122904	0.0938008	0.69519	0.488077	0.687201	-6.37725
C1orf35	-0.0495937	0.75214	-1.62904	0.105532	0.262612	-5.31551
C1orf43	-0.121083	5.18975	-2.97356	0.00346211	0.0230315	-2.3755
C1orf50	-0.0984717	1.66976	-2.75782	0.00658829	0.036708	-2.95298
C1orf52	0.0276218	2.16794	0.628305	0.530818	0.720762	-6.42091
C1orf53	-0.176226	0.292907	-1.65133	0.100892	0.255134	-5.28003
C1orf54	0.0522718	1.11596	0.592692	0.554335	0.739099	-6.44236
C1orf56	-0.0694416	0.805381	-1.50357	0.134924	0.309383	-5.50657
C1orf74	-0.0449665	0.673681	-1.26172	0.209126	0.409775	-5.83288
C1orf87	0.00409003	0.0463547	0.26078	0.794642	0.894187	-6.58229
C1QA	-0.191633	2.68799	-0.993492	0.322168	0.536827	-6.12937
C1QB	0.180601	1.53303	1.06577	0.288343	0.501418	-6.0563
C1QBP	-0.206316	4.45237	-2.5699	0.011208	0.0540883	-3.42412
C1QC	0.00797698	0.937835	0.0544106	0.956685	0.981257	-6.61445
C1QTNF1	0.00279897	0.0185997	0.418648	0.676109	0.822645	-6.52927
C1QTNF3	0.0270157	0.684023	0.811333	0.418539	0.628976	-6.29105
C1QTNF4	-0.0332336	0.124847	-0.989987	0.323872	0.538573	-6.13279
C1QTNF6	-0.0132908	1.00904	-0.428269	0.669107	0.817085	-6.52525
C1QTNF9	-0.048905	0.430348	-1.06664	0.287953	0.500922	-6.05539
C1R	0.0927499	0.386234	2.57382	0.0110877	0.0537367	-3.4146
C1RL	0.228648	4.04553	3.12506	0.00215784	0.0162729	-1.94718
C1S	0.0142827	0.0783195	1.37391	0.171643	0.360693	-5.68841
C2	-0.0156437	0.349318	-0.650511	0.516418	0.710101	-6.4069
C20orf202	0.0385574	0.214893	0.94971	0.343881	0.558518	-6.17118
C20orf203	-0.00214574	0.030448	-0.346305	0.729628	0.856652	-6.55662
C20orf27	0.0427694	3.24786	0.45519	0.649671	0.803596	-6.5135
C20orf96	0.112643	0.851364	1.76182	0.0802618	0.219586	-5.0973
C21orf58	0.00231927	0.754208	0.0513262	0.959138	0.982368	-6.61462
C21orf91	-0.0269987	2.6045	-0.300225	0.764447	0.878962	-6.57134
C22orf15	0.0236526	0.188466	0.754788	0.451632	0.657543	-6.33467
C22orf39	-0.00371554	1.80019	-0.144132	0.885602	0.942917	-6.60564
C2CD2	0.00532529	0.671602	0.215295	0.829848	0.915624	-6.59299
C2CD2L	0.272569	1.10279	6.70376	4.49099e-10	5.59851e-08	12.6364
C2CD3	0.074428	1.03913	3.0701	0.00256666	0.0184277	-2.10472
C2CD4C	0.00336529	0.00683344	0.61451	0.539866	0.727946	-6.42937
C2CD4D	0.0174582	0.12394	0.513339	0.608516	0.776681	-6.48568
C2CD5	0.00652932	2.98158	0.142415	0.886955	0.943628	-6.60589
C2orf15	0.0265971	0.303977	0.743228	0.458577	0.663722	-6.3432
C2orf42	-0.0385091	2.2484	-1.16959	0.244134	0.451367	-5.94252
C2orf49	0.0340099	2.20313	0.765019	0.445536	0.651909	-6.32701
C2orf50	0.00452713	0.0699588	0.436389	0.66322	0.812701	-6.52178
C2orf66	-0.000315165	0.247591	-0.00624408	0.995027	0.997811	-6.6159
C2orf68	0.00930953	3.41598	0.307423	0.758974	0.875553	-6.56918
C2orf69	-0.037101	1.85662	-0.705962	0.481374	0.682454	-6.36981
C2orf76	0.0489248	2.47827	0.687965	0.492602	0.69079	-6.38218
C2orf88	-0.200321	2.1538	-1.75512	0.081406	0.222081	-5.10871
C3	0.0205324	0.149701	1.047	0.296887	0.511129	-6.07576
C3AR1	-0.0521389	3.08684	-0.379272	0.705055	0.841437	-6.5448
C3orf14	-0.0503743	0.214917	-2.02171	0.045094	0.148306	-4.62316
C3orf18	-0.0695703	1.60809	-1.26781	0.206951	0.407384	-5.82535
C3orf20	-0.0855647	0.462822	-1.92475	0.0562693	0.172477	-4.80727
C3orf33	-0.0971204	0.789535	-1.66251	0.0986272	0.251392	-5.26206
C3orf38	-0.0817109	3.51669	-1.09204	0.276673	0.488713	-6.02849
C3orf52	-0.0398055	0.164778	-2.38649	0.0183344	0.0783899	-3.85475
C3orf62	0.057236	2.66456	0.700535	0.484745	0.685268	-6.37358
C3orf70	0.00216534	0.010699	0.538747	0.590909	0.764692	-6.47249
C3orf80	-0.00467303	0.0166611	-0.603774	0.546962	0.733512	-6.43582
C4A	-0.00472024	0.0428929	-0.652384	0.515213	0.709383	-6.4057
C4B	-0.00520891	0.0176987	-1.00996	0.31424	0.528936	-6.11317
C4BPA	-0.18442	1.17955	-0.569744	0.569756	0.749479	-6.45553
C4BPB	0.0354927	0.120011	1.52899	0.128502	0.300181	-5.46905
C4orf3	-0.0926131	4.57216	-1.36957	0.172992	0.3621	-5.69422
C4orf33	0.0567627	1.16654	1.12487	0.262551	0.472559	-5.9928
C4orf36	-0.0414099	1.1851	-0.8282	0.408954	0.619807	-6.27744
C4orf45	0.0127846	0.676474	0.107274	0.914724	0.959289	-6.61023
C4orf46	0.0430161	1.08727	1.06014	0.290888	0.504494	-6.06217
C4orf47	0.0197044	0.154318	0.434294	0.664737	0.813529	-6.52268
C4orf48	-0.834911	2.7223	-5.46256	2.05716e-07	9.03756e-06	6.75273
C5	-0.00432513	0.7238	-0.105906	0.915807	0.960144	-6.61037
C5AR1	0.293288	6.45258	2.83409	0.00526913	0.0311498	-2.75324
C5AR2	-0.10465	3.45452	-1.19952	0.232332	0.438712	-5.90779
C5orf15	0.161189	3.85239	3.05839	0.00266254	0.0188494	-2.13797
C5orf22	0.0453935	2.3402	1.31387	0.191019	0.386078	-5.76722
C5orf24	0.100599	1.92563	1.98058	0.0495803	0.157884	-4.70231
C5orf34	-0.0736342	0.791042	-1.57142	0.118322	0.284085	-5.40508
C5orf47	-0.0655418	0.180262	-2.06375	0.0408707	0.13864	-4.54067
C5orf51	0.190403	2.19644	5.88938	2.70245e-08	1.6347e-06	8.6965
C5orf63	-0.0460844	0.847386	-1.21408	0.226741	0.431108	-5.89059
C6orf120	-0.0500332	3.21767	-0.673152	0.50195	0.699043	-6.39212
C6orf132	-0.00271978	0.0084601	-0.811846	0.418245	0.628706	-6.29064
C6orf136	0.0656651	2.07326	1.32462	0.187436	0.381039	-5.75337
C6orf163	-0.0845472	2.55852	-1.35734	0.176837	0.367517	-5.71051
C6orf226	0.1436	2.23633	0.867409	0.387188	0.600072	-6.24472
C6orf47	-0.17458	3.90799	-4.78854	4.19115e-06	0.000110247	3.88143
C6orf52	-0.122616	0.996044	-1.03784	0.301117	0.515428	-6.08514
C6orf62	0.00315601	6.41975	0.0767953	0.938895	0.972192	-6.613
C6orf89	0.0217339	2.70626	0.53909	0.590673	0.764457	-6.4723
C7	0.00245669	0.00812464	0.62838	0.530769	0.720762	-6.42086
C7orf25	-0.120455	0.795364	-2.27456	0.0244376	0.0965119	-4.1031
C7orf26	-0.0236445	3.05049	-0.46122	0.64535	0.801377	-6.51077
C7orf31	0.133857	0.751676	4.03389	8.94232e-05	0.00129376	0.995624
C7orf50	-0.216724	1.95277	-4.04085	8.70782e-05	0.00126736	1.0205
C7orf57	0.00131912	0.0928641	0.0602018	0.95208	0.979331	-6.61413
C7orf61	0.108657	1.00403	1.01443	0.312111	0.526465	-6.10872
C8B	0.0243622	0.0293843	1.60535	0.110648	0.271294	-5.35271
C8G	0.226521	0.61082	2.37758	0.0187654	0.0798043	-3.87492
C8orf33	-0.0788319	1.92107	-1.82557	0.0700268	0.200487	-4.98674
C8orf37	0.0619598	0.621246	1.63424	0.104433	0.260874	-5.30727
C8orf58	0.0841205	1.05027	1.73317	0.0852466	0.228429	-5.14577
C8orf76	-0.0216721	2.09185	-0.434578	0.664532	0.813346	-6.52256
C8orf82	-0.0961412	1.2909	-1.74965	0.0823486	0.223504	-5.11798
C8orf88	-0.0366395	3.15663	-0.240684	0.810149	0.902923	-6.58727
C9	-0.00207566	0.0420661	-0.184893	0.853578	0.927833	-6.59901
C9orf116	-0.00124404	0.0984361	-0.045135	0.964063	0.984384	-6.61491
C9orf135	-0.0294579	0.240291	-0.266109	0.790543	0.89231	-6.5809
C9orf152	-0.00235707	0.0419698	-0.156827	0.875605	0.938742	-6.60375
C9orf153	-0.0492477	0.413736	-1.0854	0.279594	0.492269	-6.03559
C9orf24	-0.0418931	0.476135	-0.600203	0.549332	0.735747	-6.43794
C9orf40	-0.20246	2.03597	-2.09383	0.0380612	0.13199	-4.48067
C9orf43	0.00876735	0.392583	0.235348	0.81428	0.906047	-6.58852
C9orf64	-0.195849	1.98735	-4.18868	4.91487e-05	0.000814561	1.55679
C9orf72	0.0150757	4.37504	0.126873	0.899222	0.951172	-6.60796
C9orf78	0.045324	4.96875	0.237614	0.812524	0.904726	-6.58799
C9orf85	0.0207004	1.22746	0.719052	0.473296	0.675612	-6.36062
CA1	0.0353384	4.38342	0.124976	0.90072	0.951915	-6.60819
CA11	0.134867	1.02444	2.13778	0.0342555	0.122343	-4.39155
CA12	-0.0126836	0.0281643	-2.10403	0.0371468	0.130046	-4.46014
CA13	-0.0586017	0.848349	-1.62406	0.106592	0.26456	-5.32338
CA2	-0.340372	3.83245	-2.09774	0.0377084	0.13121	-4.47281
CA3	0.0298784	0.407113	0.53695	0.592146	0.765396	-6.47344
CA4	0.281125	3.47252	1.79431	0.0749019	0.209684	-5.04143
CA5A	0.0309039	0.0408465	1.60194	0.111401	0.272486	-5.35802
CA5B	-0.0160695	1.6846	-0.360367	0.719111	0.850381	-6.55171
CA6	0.174098	0.32515	1.89355	0.0603288	0.180597	-4.8647
CA8	-0.0997368	0.265589	-2.90918	0.00421059	0.0265565	-2.55188
CAAP1	-0.127507	2.24407	-2.37549	0.0188678	0.0801686	-3.87965
CAB39	-0.0274582	4.86028	-0.544415	0.587014	0.76144	-6.46945
CAB39L	0.0283024	0.870384	0.85668	0.393072	0.604427	-6.25382
CABIN1	0.0295354	2.34274	0.566646	0.571854	0.750645	-6.45726
CABLES1	-0.00399147	0.0428323	-0.58005	0.562805	0.744689	-6.44968
CABLES2	0.269457	0.996617	5.44017	2.28256e-07	9.85628e-06	6.65335
CABP1	0.00341082	0.0233463	0.482311	0.630331	0.791343	-6.50094
CABP4	0.0568901	0.424414	1.36619	0.174049	0.363885	-5.69874
CABP5	-0.0747786	1.0901	-0.719917	0.472765	0.675392	-6.36001
CABP7	0.000275091	0.0142739	0.0450258	0.96415	0.984384	-6.61492
CABYR	-0.0233005	0.295556	-0.780236	0.436557	0.64381	-6.31542
CACFD1	-0.0128722	0.931715	-0.298553	0.76572	0.879519	-6.57184
CACHD1	0.0289051	0.217904	0.914285	0.362125	0.574208	-6.20364
CACNA1A	-0.0036977	0.00927808	-1.2166	0.225783	0.430007	-5.88759
CACNA1B	0.013213	0.0196532	0.379193	0.705114	0.841437	-6.54483
CACNA1C	-0.00206729	0.0109377	-0.65788	0.511685	0.707069	-6.40215
CACNA1D	0.0195239	0.113229	1.45303	0.148433	0.329568	-5.57935
CACNA1E	-0.00775406	0.295811	-0.185934	0.852763	0.927487	-6.59882
CACNA1F	0.021249	0.0826743	2.46339	0.0149637	0.0678215	-3.67774
CACNA1H	0.0132191	0.0788436	1.41464	0.159373	0.343884	-5.633
CACNA1I	0.0796862	0.445252	2.49243	0.0138423	0.063792	-3.60958
CACNA2D2	0.133413	0.366007	3.10949	0.00226707	0.0168923	-1.99206
CACNA2D3	0.0430547	0.71139	0.989663	0.32403	0.538758	-6.1331
CACNA2D4	0.0833024	0.657268	2.73564	0.00702465	0.0383932	-3.01015
CACNB1	0.072985	0.597555	2.55268	0.0117513	0.055969	-3.46579
CACNB2	-0.00255785	0.0124824	-0.67147	0.503018	0.699714	-6.39324
CACNB3	0.0238793	0.253169	1.46632	0.144782	0.324753	-5.56043
CACNB4	0.0140919	0.146256	0.750419	0.45425	0.659923	-6.33791
CACNG6	0.039311	0.581715	0.473975	0.636249	0.795644	-6.50488
CACNG8	0.012308	0.0553313	1.45488	0.147921	0.328928	-5.57672
CACTIN	-0.00491988	1.42073	-0.109504	0.912958	0.958762	-6.60999
CACUL1	-0.0667399	2.76011	-1.08901	0.278005	0.490218	-6.03174
CACYBP	-0.179152	2.36036	-3.39219	0.000899565	0.00834703	-1.14727
CAD	0.107781	1.05468	2.6323	0.00942366	0.047873	-3.271
CADM1	-0.0333335	0.10749	-2.36669	0.0193041	0.0814021	-3.89948
CADM2	-0.0106674	0.0215652	-1.37865	0.170182	0.358625	-5.68205
CADM3	0.0144543	0.0181506	1.98945	0.0485812	0.156037	-4.68536
CADM4	0.0580541	1.15368	0.724999	0.469652	0.672485	-6.35639
CALCOCO1	0.202013	3.33894	3.90722	0.000144237	0.0019307	0.548811
CALCOCO2	0.16245	3.27228	4.00596	9.94576e-05	0.00140892	0.896113
CALCRL	0.0242612	0.355098	0.697065	0.486907	0.686821	-6.37597
CALD1	0.02786	0.319631	0.695662	0.487783	0.687027	-6.37693
CALHM1	-0.0090057	0.0662232	-0.667851	0.505318	0.701281	-6.39563
CALHM2	0.140126	3.47892	1.60318	0.111128	0.27216	-5.3561
CALHM3	0.0011188	0.0278869	0.0793178	0.936892	0.971469	-6.61281
CALM1	-0.1382	4.77571	-2.73808	0.00697524	0.0382145	-3.00386
CALM2	-0.179954	4.23307	-2.40674	0.0173871	0.0755566	-3.80863
CALM3	0.213367	4.83963	3.15989	0.00193089	0.014971	-1.84608
CALML4	-0.0701094	1.49595	-1.30835	0.192877	0.388354	-5.77429
CALML6	0.0125821	0.132903	0.459449	0.646618	0.802183	-6.51157
CALN1	-0.00193094	0.00823406	-0.597481	0.551142	0.737145	-6.43955
CALR	-0.0969272	6.17765	-1.21812	0.225207	0.429176	-5.88578
CALR3	0.0301985	0.0685083	1.03554	0.302188	0.516656	-6.08748
CALU	-0.0420465	1.7845	-1.43964	0.15218	0.334404	-5.59821
CALY	-0.0567656	0.164432	-1.34596	0.18047	0.372422	-5.72553
CAMK1	-0.107529	3.14896	-1.04861	0.296148	0.510347	-6.07411
CAMK1D	0.0432351	2.266	0.546741	0.585419	0.760682	-6.4682
CAMK2A	0.00293668	0.00655672	0.775112	0.439569	0.646788	-6.31935
CAMK2B	0.0013305	0.0104577	0.346149	0.729745	0.856668	-6.55667
CAMK2D	-0.119025	2.32251	-2.02232	0.0450297	0.148197	-4.62196
CAMK2G	0.012016	3.76216	0.200601	0.841299	0.922362	-6.59601
CAMK2N1	0.0739005	0.254044	2.22219	0.02786	0.105801	-4.21552
CAMK2N2	0.0228535	0.0360149	1.2181	0.225216	0.429176	-5.88581
CAMK4	-0.138205	1.669	-1.85785	0.0652713	0.190499	-4.92932
CAMKK1	0.206916	1.2911	2.67675	0.00831328	0.0435437	-3.1599
CAMKK2	0.0675485	3.08392	0.818526	0.414435	0.62501	-6.28528
CAMKMT	-0.135857	2.93782	-2.57283	0.0111181	0.0538128	-3.41702
CAMKV	0.00925908	0.00825487	1.86898	0.0636948	0.187155	-4.90929
CAMLG	-0.157128	1.73049	-3.3193	0.00114806	0.0100602	-1.37111
CAMP	0.00939553	5.12566	0.0372075	0.970372	0.986993	-6.61523
CAMSAP1	-0.067963	1.12208	-3.32852	0.00111339	0.00981649	-1.34301
CAMSAP2	-0.0217871	0.446616	-0.811302	0.418557	0.628976	-6.29108
CAMSAP3	-0.00104315	0.0217724	-0.160778	0.872498	0.936798	-6.60313
CAMTA1	-0.0334864	0.472017	-1.96198	0.0517291	0.162558	-4.73758
CAMTA2	0.547883	2.15747	7.69371	2.22795e-12	5.60349e-10	17.7581
CAND1	-0.131578	1.55244	-3.58321	0.00046622	0.00493993	-0.541323
CAND2	-0.014994	0.148104	-0.804221	0.42262	0.631903	-6.29671
CANT1	0.0703317	3.6812	0.99402	0.321912	0.53667	-6.12886
CANX	-0.0453269	3.57249	-1.02498	0.307125	0.521937	-6.09816
CAP1	0.0192853	7.28749	0.247163	0.805141	0.899439	-6.58571
CAPG	-0.179841	5.16522	-2.18493	0.0305421	0.113286	-4.294
CAPN1	0.0481343	3.33426	0.598834	0.550242	0.736533	-6.43875
CAPN10	-0.0757921	1.47847	-1.85407	0.0658136	0.191357	-4.93609
CAPN11	-0.0210589	0.130432	-0.693877	0.488898	0.687681	-6.37815
CAPN12	0.0485672	0.573312	1.20797	0.229075	0.434452	-5.89783
CAPN13	-0.0196644	0.164151	-0.572528	0.567874	0.748257	-6.45396
CAPN14	-0.0667802	0.28117	-2.85347	0.00497492	0.0299625	-2.70173
CAPN15	0.0539503	1.38997	0.73023	0.466458	0.669988	-6.35264
CAPN2	0.0569124	3.43915	1.00298	0.317584	0.532189	-6.12007
CAPN3	0.0195534	0.274418	1.19655	0.233484	0.440044	-5.91128
CAPN5	0.187571	0.792517	2.50215	0.0134838	0.0624862	-3.58658
CAPN7	-0.165565	3.06086	-3.0959	0.00236655	0.0174304	-2.03107
CAPN8	0.0222977	0.101578	1.43825	0.152574	0.33491	-5.60017
CAPN9	0.0137456	0.0277155	1.35452	0.177732	0.368952	-5.71424
CAPNS1	0.172616	4.97018	2.30913	0.022386	0.0908624	-4.02758
CAPNS2	-0.285823	3.90169	-2.78605	0.00606842	0.0346325	-2.8796
CAPRIN1	0.0221159	3.49644	0.798809	0.425742	0.634452	-6.30098
CAPRIN2	0.091098	1.6454	1.66621	0.0978871	0.25015	-5.25608
CAPS	-0.0298702	2.35788	-0.540273	0.589859	0.763954	-6.47167
CAPS2	-0.114086	0.609576	-3.66272	0.000351944	0.00395502	-0.280963
CAPZA1	0.0805289	6.2477	0.84669	0.3986	0.609841	-6.2622
CAPZA2	-0.0939083	3.25822	-0.864893	0.388563	0.60104	-6.24686
CAPZB	0.166068	2.73465	2.88831	0.00448328	0.027896	-2.60831
CARD10	-0.00188432	0.0175818	-0.368069	0.713372	0.846808	-6.54893
CARD11	0.143244	2.78763	1.7307	0.0856871	0.229042	-5.14991
CARD14	-0.00627049	0.0144764	-1.52401	0.129741	0.302118	-5.47645
CARD6	-0.0234984	2.49553	-0.316869	0.75181	0.870875	-6.56627
CARD8	0.081459	3.89295	1.72105	0.0874309	0.232027	-5.16605
CARD9	0.00454485	1.02685	0.0876877	0.930249	0.968042	-6.61212
CARF	-0.0040585	1.0102	-0.110322	0.91231	0.958606	-6.6099
CARHSP1	-0.0445962	2.46167	-0.774649	0.439841	0.647057	-6.3197
CARM1	0.181718	3.06833	1.14131	0.25567	0.46529	-5.97454
CARNS1	0.145605	0.503527	3.66218	0.000352622	0.00395864	-0.282746
CARS2	0.17386	2.89784	3.32119	0.00114086	0.0100217	-1.36535
CASC3	0.324027	3.89321	4.25114	3.84343e-05	0.000664649	1.78787
CASD1	-0.0982709	2.60813	-1.13726	0.257353	0.466872	-5.97906
CASK	-0.0751265	0.703088	-3.48499	0.000655795	0.00646149	-0.856366
CASKIN1	0.00216504	0.00420164	0.699105	0.485636	0.685983	-6.37456
CASKIN2	0.00787811	0.0229995	1.45672	0.147411	0.328506	-5.5741
CASP1	0.227456	5.80284	3.06887	0.00257658	0.0184689	-2.10822
CASP10	-0.0774855	2.44528	-2.01645	0.0456472	0.149286	-4.63335
CASP2	0.177731	2.39923	3.90586	0.000144966	0.00193865	0.544102
CASP3	-0.20451	3.43399	-2.09216	0.0382125	0.13231	-4.48402
CASP4	0.0678586	4.44402	0.823557	0.411579	0.622273	-6.28121
CASP5	-0.0215553	4.15275	-0.116911	0.907096	0.955765	-6.60916
CASP6	-0.223814	2.6099	-3.88514	0.000156595	0.00207098	0.47212
CASP7	-0.0807622	2.4524	-1.3899	0.166745	0.35409	-5.66685
CASP8	-0.116252	5.01367	-2.31537	0.022032	0.0897812	-4.01382
CASP8AP2	-0.102918	1.79482	-1.50873	0.1336	0.307923	-5.499
CASP9	-0.026765	1.44634	-0.511095	0.610082	0.777711	-6.48682
CASQ1	0.0818992	0.109342	2.39095	0.018122	0.0777836	-3.84463
CASR	0.000672365	0.00618488	0.204258	0.838446	0.920718	-6.59528
CASS4	0.072872	3.67551	0.812094	0.418103	0.628624	-6.29044
CAST	0.150239	3.35056	3.53291	0.000555704	0.0056742	-0.703571
CASTOR2	0.0433261	0.432615	0.523801	0.601237	0.771513	-6.48033
CASZ1	0.0541016	0.427769	2.17621	0.031201	0.114868	-4.31219
CAT	-0.177706	6.0512	-1.5974	0.11241	0.274061	-5.36508
CATSPER1	0.0141913	0.826454	0.275788	0.783114	0.888806	-6.5783
CATSPER2	0.00276806	0.435569	0.0946175	0.924753	0.964655	-6.61149
CATSPER3	-0.0173496	0.394078	-0.331803	0.740529	0.864386	-6.56148
CATSPERB	-0.0770046	0.771404	-1.90169	0.0592465	0.178699	-4.8498
CATSPERD	0.0232071	0.0456656	1.72732	0.0862949	0.230112	-5.15558
CATSPERG	-0.00469082	0.539506	-0.149855	0.881093	0.940982	-6.60481
CAV1	0.016407	0.128446	0.608152	0.544063	0.730718	-6.4332
CAV2	0.016342	0.218938	0.443784	0.657878	0.809487	-6.51856
CBFA2T2	0.0352877	1.00497	1.22088	0.224166	0.42803	-5.88249
CBFA2T3	0.152049	1.17518	2.24679	0.0262037	0.101666	-4.16302
CBFB	-0.0141269	3.33609	-0.320926	0.748741	0.869146	-6.56499
CBL	0.209425	2.93671	2.47209	0.0146197	0.0666728	-3.65741
CBLB	0.0229109	2.034	0.462199	0.64465	0.800979	-6.51032
CBLC	0.0234551	0.0401965	1.06747	0.287579	0.500485	-6.05452
CBLL1	0.115638	2.76329	2.39445	0.0179568	0.0773611	-3.83667
CBLN3	0.191438	0.693076	2.97536	0.00344312	0.0229691	-2.37054
CBR1	0.0119484	2.60184	0.190395	0.849273	0.926151	-6.59799
CBR3	-0.207366	1.6771	-1.52475	0.129556	0.301844	-5.47535
CBR4	-0.0478152	2.57946	-0.858398	0.392126	0.603492	-6.25237
CBS	-0.142057	0.663375	-1.4138	0.159618	0.344258	-5.63416
CBWD1	-0.0311756	0.969232	-0.704567	0.482239	0.68302	-6.37079
CBWD2	-0.0431214	1.66704	-0.81251	0.417866	0.628333	-6.29011
CBWD3	-0.0446095	0.682586	-1.14181	0.255464	0.465057	-5.97398
CBWD5	-0.0286572	0.766027	-0.727737	0.467979	0.671163	-6.35443
CBWD6	0.000215138	0.738583	0.00411701	0.996721	0.998532	-6.61591
CBX1	-0.010463	3.29096	-0.195564	0.845232	0.924346	-6.597
CBX2	-0.0046008	0.0616542	-0.553727	0.580641	0.75755	-6.46441
CBX3	-0.141932	3.75873	-1.61374	0.108814	0.268143	-5.3396
CBX4	-0.0613643	2.99707	-0.84184	0.4013	0.612481	-6.26623
CBX5	0.0839122	1.16081	2.43004	0.0163513	0.0722531	-3.75515
CBX6	0.0031004	2.21503	0.0610699	0.95139	0.979191	-6.61407
CBX7	0.0967081	2.84837	1.80284	0.0735439	0.20734	-5.02659
CBX8	-0.0477404	0.729674	-1.26034	0.209625	0.410377	-5.83459
CBY1	-0.103844	2.24136	-1.79024	0.0755565	0.210694	-5.04848
CBY3	-0.0402239	0.186696	-0.560142	0.57627	0.753709	-6.46088
CC2D1A	0.172276	0.979265	4.27613	3.48089e-05	0.000610796	1.88105
CC2D1B	0.0506162	2.18493	1.26874	0.206618	0.407214	-5.82419
CC2D2A	-0.00485002	0.050785	-0.680812	0.497104	0.694996	-6.38701
CC2D2B	-0.000889167	0.199436	-0.0307014	0.975551	0.988884	-6.61545
CCAR1	0.121114	2.68765	3.54913	0.000525215	0.00544826	-0.651456
CCAR2	0.108267	2.33344	2.11246	0.0364057	0.12792	-4.44311
CCBE1	0.00470959	0.00857401	1.35332	0.178114	0.369475	-5.71583
CCDC102A	-0.0136782	0.997779	-0.2145	0.830466	0.916095	-6.59316
CCDC102B	0.0235261	0.545265	0.649286	0.517207	0.710559	-6.40769
CCDC103	-0.0052681	0.0137032	-0.863467	0.389344	0.601664	-6.24808
CCDC106	0.144437	0.607352	3.18349	0.00178994	0.0141315	-1.77702
CCDC107	-0.160099	2.89344	-2.17318	0.0314332	0.115351	-4.3185
CCDC110	0.00276326	0.0500882	0.228104	0.819895	0.908839	-6.59018
CCDC112	-0.0301799	1.57563	-0.415406	0.678475	0.82415	-6.53061
CCDC113	-0.00250734	0.0290972	-0.47357	0.636537	0.79583	-6.50506
CCDC115	-0.0842519	2.23269	-2.46017	0.0150931	0.0682802	-3.68527
CCDC116	-0.0150507	0.140815	-0.639613	0.52346	0.715381	-6.41384
CCDC117	-0.0532283	2.8059	-1.41542	0.159144	0.343598	-5.63192
CCDC12	0.0654064	2.30436	1.63876	0.103488	0.259505	-5.3001
CCDC120	0.12798	0.355597	5.29766	4.39873e-07	1.71046e-05	6.0268
CCDC121	-0.0173263	0.81508	-0.287833	0.773896	0.884453	-6.57495
CCDC122	-0.0721154	0.518617	-1.56245	0.120418	0.287209	-5.41874
CCDC124	0.074907	2.90962	0.856374	0.393241	0.604622	-6.25408
CCDC125	0.0829808	2.1298	1.11406	0.267145	0.477947	-6.00467
CCDC126	0.000519934	2.64171	0.00558408	0.995552	0.998129	-6.6159
CCDC127	-0.0244182	0.497694	-1.47385	0.142746	0.321106	-5.54965
CCDC13	-0.055833	0.525924	-1.41091	0.16047	0.345523	-5.63815
CCDC130	0.181676	3.30725	3.7504	0.000256796	0.00302874	0.0116034
CCDC134	-0.121914	1.76299	-2.5007	0.013537	0.0626656	-3.59003
CCDC136	-0.053697	0.661627	-1.63582	0.104103	0.260411	-5.30477
CCDC137	0.220376	1.8936	4.5439	1.17467e-05	0.000250969	2.90548
CCDC138	-0.0584325	0.839483	-1.28699	0.200202	0.398513	-5.80139
CCDC14	-0.0550115	1.37072	-1.43285	0.154109	0.336888	-5.60772
CCDC141	0.000138101	0.681454	0.00337322	0.997313	0.998858	-6.61591
CCDC142	-0.215473	1.91066	-5.83992	3.43425e-08	1.99326e-06	8.46668
CCDC144A	-0.11993	0.263212	-2.13922	0.0341362	0.122087	-4.38859
CCDC146	0.0271081	1.90892	0.41096	0.681724	0.826556	-6.53242
CCDC148	-0.00191906	0.0894084	-0.110292	0.912334	0.958606	-6.6099
CCDC149	0.0491257	0.627574	1.26552	0.207769	0.408528	-5.82819
CCDC15	0.0733411	1.17928	1.00055	0.318754	0.533358	-6.12246
CCDC150	-0.0173848	0.0763572	-1.95128	0.053002	0.165218	-4.75776
CCDC152	0.01862	0.794614	0.299556	0.764956	0.879071	-6.57154
CCDC153	0.200716	1.29559	2.28579	0.0237541	0.0946465	-4.07869
CCDC154	0.119167	0.468091	2.24813	0.026116	0.101463	-4.16015
CCDC157	0.0143843	0.289385	0.906118	0.366415	0.578135	-6.21095
CCDC159	0.408558	2.55525	7.47397	7.42736e-12	1.61331e-09	16.5946
CCDC167	-0.26738	4.27874	-1.9152	0.0574874	0.175125	-4.82496
CCDC168	-0.00471218	0.00478898	-1.62236	0.106955	0.264956	-5.32605
CCDC169	0.00316645	0.0137463	0.542239	0.588508	0.762826	-6.47062
CCDC17	0.13536	1.91105	2.113	0.0363581	0.127815	-4.442
CCDC170	-0.0434546	0.709677	-0.876046	0.382492	0.595116	-6.23731
CCDC171	-0.0205878	0.192668	-1.45847	0.146931	0.327743	-5.57163
CCDC173	-0.016649	0.0355964	-1.26799	0.206888	0.407354	-5.82513
CCDC174	0.0472226	3.2417	1.39231	0.166015	0.353167	-5.66358
CCDC175	-0.00215045	0.104795	-0.105461	0.91616	0.960303	-6.61042
CCDC18	-0.0267152	1.38362	-0.367091	0.714101	0.846902	-6.54929
CCDC180	0.0173144	0.117792	1.91195	0.0579067	0.175954	-4.83095
CCDC181	0.00413097	0.0205673	0.482539	0.63017	0.791343	-6.50083
CCDC183	0.0414651	0.240326	1.50722	0.133987	0.308241	-5.50122
CCDC22	-0.118704	2.83807	-1.80139	0.073774	0.207907	-5.02912
CCDC24	0.0362919	0.537996	0.844525	0.399803	0.611173	-6.264
CCDC25	-0.0291808	1.76318	-0.559671	0.57659	0.753784	-6.46114
CCDC28A	-0.0779348	4.84983	-1.69634	0.0920239	0.240108	-5.20697
CCDC28B	0.0226195	1.13786	0.436541	0.663111	0.812701	-6.52171
CCDC3	-0.0122674	0.121608	-0.628077	0.530967	0.72089	-6.42105
CCDC30	-0.00513035	0.276082	-0.335317	0.737884	0.862478	-6.56032
CCDC34	0.0354125	0.466618	0.90874	0.365034	0.576653	-6.20861
CCDC40	-0.00563317	0.0236762	-1.18382	0.238472	0.444973	-5.92612
CCDC42	0.0279115	0.138897	0.800696	0.424651	0.633519	-6.29949
CCDC43	-0.138261	2.42445	-2.22062	0.0279682	0.106044	-4.21884
CCDC47	-0.10039	2.55266	-2.50252	0.0134706	0.0624862	-3.58572
CCDC50	-0.0713072	1.21764	-1.26149	0.209209	0.409775	-5.83316
CCDC51	-0.15773	1.49504	-3.20788	0.00165437	0.0132712	-1.7052
CCDC57	0.0994945	1.20026	2.60197	0.0102563	0.0507014	-3.34585
CCDC59	0.0470052	2.47903	0.5134	0.608474	0.776681	-6.48565
CCDC6	0.0422102	1.89035	1.58145	0.116011	0.280367	-5.38972
CCDC61	0.16961	1.41102	3.30305	0.00121156	0.0104884	-1.42043
CCDC62	-0.0161667	0.340648	-0.697088	0.486893	0.686821	-6.37595
CCDC65	-0.010309	1.4567	-0.119704	0.904887	0.95456	-6.60883
CCDC66	0.00018997	2.15591	0.00300785	0.997604	0.998858	-6.61591
CCDC68	0.0030554	0.0673092	0.19124	0.848612	0.925571	-6.59783
CCDC69	0.16612	4.75521	3.2999	0.00122423	0.0105663	-1.42996
CCDC7	-0.120622	1.13994	-2.45414	0.0153378	0.0689288	-3.69931
CCDC71	-0.125321	3.86278	-2.06201	0.0410385	0.138986	-4.54411
CCDC71L	-0.00417503	1.32518	-0.0533123	0.957558	0.981521	-6.61451
CCDC73	-0.0127231	0.0602393	-1.26143	0.209232	0.409775	-5.83324
CCDC74A	0.0107248	0.0271778	1.17848	0.240585	0.447403	-5.9323
CCDC77	-0.00729354	1.7509	-0.157492	0.875082	0.938698	-6.60365
CCDC78	0.00924344	0.154119	0.544451	0.586989	0.76144	-6.46944
CCDC80	0.00112421	0.00467953	0.367322	0.713928	0.8469	-6.5492
CCDC81	0.0142208	0.199634	0.696611	0.487191	0.686836	-6.37628
CCDC82	0.0435512	1.13308	0.7092	0.479369	0.680816	-6.36756
CCDC85A	-0.000858441	0.00712704	-0.194147	0.846339	0.92476	-6.59727
CCDC85B	-0.672065	3.26202	-5.39669	2.79142e-07	1.17699e-05	6.46105
CCDC85C	-0.0293497	0.155345	-2.54738	0.0119231	0.0566177	-3.47856
CCDC86	0.199044	1.01821	3.97949	0.000109946	0.00153774	0.802365
CCDC87	0.0040193	0.0776952	0.286713	0.774752	0.884746	-6.57526
CCDC88A	0.00921041	0.703708	0.273654	0.78475	0.889482	-6.57888
CCDC88B	0.336754	2.74344	3.7149	0.000291941	0.0033569	-0.107546
CCDC88C	0.181867	2.39437	2.87982	0.00459877	0.0283683	-2.63116
CCDC89	-0.118345	0.652984	-1.89149	0.0606048	0.18121	-4.86846
CCDC9	0.271785	2.05217	3.78633	0.000225338	0.00274698	0.133112
CCDC90B	-0.125646	1.95703	-2.37003	0.0191375	0.0808832	-3.89196
CCDC91	-0.169985	2.62573	-2.19293	0.0299476	0.111572	-4.27724
CCDC92	0.0933069	1.05687	2.82941	0.00534254	0.0314929	-2.76563
CCDC93	-0.100034	2.52787	-4.03144	9.02634e-05	0.00130023	0.986871
CCDC96	-0.00240086	0.279567	-0.076228	0.939346	0.972307	-6.61304
CCDC97	0.324735	2.85895	6.25012	4.55305e-09	3.79492e-07	10.4068
CCER2	0.0262017	0.267593	0.366525	0.714522	0.847331	-6.54949
CCHCR1	0.0836553	0.950473	1.50802	0.133781	0.308144	-5.50004
CCIN	-0.0839682	0.221941	-2.17738	0.0311122	0.114682	-4.30976
CCL18	0.0166636	0.0563293	0.589044	0.556772	0.739932	-6.44449
CCL2	-0.0276329	0.285613	-0.408921	0.683217	0.827107	-6.53325
CCL20	-0.120705	0.280571	-1.72053	0.0875239	0.232145	-5.16691
CCL22	0.00127586	0.0207809	0.162623	0.871048	0.936076	-6.60284
CCL23	0.0703585	1.21881	0.306588	0.759608	0.875874	-6.56944
CCL24	-0.0583109	0.0637129	-1.53866	0.126122	0.2967	-5.45462
CCL25	-0.000276282	0.0405236	-0.0123369	0.990174	0.995033	-6.61584
CCL28	0.130477	1.16545	2.96359	0.00356937	0.0235167	-2.40304
CCL3	0.100712	1.60467	0.92471	0.356693	0.569601	-6.19421
CCL3L3	0.00853365	0.0668868	0.275374	0.783431	0.888932	-6.57842
CCL4	0.408488	2.9602	3.38222	0.000930288	0.0085327	-1.17813
CCL4L2	0.0427175	0.114151	1.40301	0.162808	0.348777	-5.64899
CCL5	0.411254	7.41925	3.07006	0.00256698	0.0184277	-2.10483
CCL8	0.0640097	0.242532	0.805087	0.422122	0.631399	-6.29602
CCM2	0.00407095	3.21873	0.0868653	0.930902	0.968462	-6.61219
CCM2L	-0.0331348	0.055947	-2.10815	0.0367825	0.128959	-4.45181
CCNA1	-0.0804098	0.255882	-1.71445	0.088639	0.234231	-5.17704
CCNA2	-0.0364401	0.908408	-0.575536	0.565844	0.747096	-6.45225
CCNB1	-0.1631	1.33511	-1.76823	0.0791808	0.217417	-5.08636
CCNB1IP1	-0.1016	2.2464	-1.58565	0.115053	0.278802	-5.38324
CCNB2	0.0312145	0.634996	0.465798	0.642077	0.799276	-6.50867
CCNB3	0.0141859	0.0669625	1.48913	0.138681	0.315358	-5.5276
CCNC	-0.0638877	2.68727	-0.751809	0.453416	0.659113	-6.33688
CCND1	0.019554	0.138444	1.16924	0.244275	0.451537	-5.94292
CCND2	0.0203919	3.50519	0.261855	0.793815	0.893961	-6.58201
CCND3	0.13771	4.82659	1.81726	0.0712953	0.202957	-5.00135
CCNDBP1	-0.178309	4.65318	-2.37117	0.019081	0.0807394	-3.88939
CCNE1	-0.0223719	0.585399	-0.472267	0.637465	0.79647	-6.50567
CCNE2	-0.0269155	0.45397	-0.568937	0.570302	0.749665	-6.45598
CCNF	-0.0183556	0.43892	-0.81194	0.418191	0.62869	-6.29057
CCNG1	-0.147415	4.34941	-1.96731	0.051106	0.16152	-4.72752
CCNG2	-0.0393752	2.55707	-0.552391	0.581553	0.758129	-6.46514
CCNH	-0.0738155	4.24388	-1.17785	0.240835	0.447693	-5.93302
CCNI	0.257	6.46309	3.03644	0.00285125	0.0198907	-2.20001
CCNI2	-0.0722211	0.749947	-1.5538	0.12247	0.290107	-5.43186
CCNJ	-0.0510799	1.40784	-1.67591	0.0959669	0.246981	-5.24036
CCNJL	0.0888371	2.56355	0.717694	0.474131	0.676332	-6.36158
CCNK	0.0416184	1.75161	1.51434	0.132173	0.305934	-5.49075
CCNL1	0.0565511	4.41092	0.872348	0.384498	0.597142	-6.24049
CCNL2	0.0366874	3.22179	0.833694	0.40586	0.617153	-6.27294
CCNO	0.00411234	0.0172923	0.318962	0.750226	0.869743	-6.56561
CCNT1	-0.0736691	2.48334	-2.35664	0.0198138	0.0830109	-3.92206
CCNT2	-0.0482978	2.79867	-0.759547	0.44879	0.655247	-6.33112
CCNY	-0.00300391	3.88373	-0.0754488	0.939964	0.972668	-6.6131
CCNYL1	-0.022688	1.68819	-0.557993	0.577732	0.754773	-6.46207
CCP110	-0.0466655	1.23951	-1.0212	0.308906	0.523769	-6.10196
CCPG1	0.00788263	1.80678	0.103839	0.917444	0.960646	-6.61058
CCR1	0.10499	5.63136	0.884366	0.378001	0.590951	-6.23011
CCR10	-0.155324	0.296299	-3.61279	0.000420126	0.00455592	-0.445003
CCR2	-0.265346	5.07454	-2.64822	0.00901155	0.0462879	-3.23141
CCR3	0.0207225	3.61803	0.12839	0.898023	0.950465	-6.60776
CCR4	-0.57717	3.54147	-5.05946	1.28556e-06	4.11137e-05	5.00453
CCR5	-0.0849957	1.78962	-1.02527	0.306988	0.521903	-6.09787
CCR6	-0.0405524	0.41269	-1.21066	0.228047	0.43287	-5.89465
CCR7	0.342343	5.63742	2.16902	0.0317541	0.116248	-4.32714
CCR8	-0.588644	1.83284	-3.8437	0.000182565	0.00233238	0.329082
CCR9	-0.102416	0.694509	-1.46728	0.144523	0.32434	-5.55907
CCRL2	0.110325	1.68509	1.55804	0.12146	0.288526	-5.42543
CCS	-0.130492	3.86584	-1.25727	0.21073	0.411865	-5.83837
CCSAP	-0.063539	2.34361	-0.954747	0.341336	0.55632	-6.16646
CCSER1	-0.101284	0.376532	-2.93721	0.00386811	0.0249565	-2.47551
CCSER2	-0.0863088	2.36436	-1.89772	0.0597725	0.179448	-4.85708
CCT2	-0.190213	3.22769	-1.94503	0.0537562	0.167096	-4.76947
CCT3	-0.135795	4.29684	-2.03346	0.0438781	0.145509	-4.60027
CCT4	-0.175199	4.24526	-2.64379	0.00912467	0.046735	-3.24246
CCT5	-0.151206	3.48681	-4.2539	3.80169e-05	0.00065902	1.79813
CCT6A	-0.156658	3.59667	-2.77679	0.00623462	0.0353	-2.90374
CCT6B	-0.00413555	0.322787	-0.149507	0.881367	0.940982	-6.60486
CCT7	-0.164055	4.29411	-2.65471	0.00884828	0.0456127	-3.21522
CCT8	-0.165933	4.65538	-2.22633	0.0275746	0.105135	-4.20671
CCZ1	0.0660693	1.54312	1.30011	0.19568	0.392235	-5.7848
CCZ1B	0.0102689	1.50421	0.168948	0.866079	0.934315	-6.6018
CD101	0.00266528	2.44095	0.0233728	0.981386	0.99101	-6.61565
CD109	-0.0280756	0.144616	-1.9592	0.0520578	0.163304	-4.74284
CD14	0.159327	6.68511	1.51426	0.132193	0.305934	-5.49086
CD151	0.0172459	2.74724	0.139545	0.889219	0.944984	-6.60629
CD160	0.15083	1.09538	1.60267	0.111241	0.272256	-5.35689
CD163	0.16857	1.85351	1.68651	0.093903	0.243259	-5.22307
CD163L1	-0.012911	0.104871	-0.859794	0.391359	0.603087	-6.25119
CD164	-0.00836308	4.48206	-0.117064	0.906976	0.955708	-6.60914
CD164L2	-0.0101401	0.0454036	-0.46131	0.645285	0.801377	-6.51073
CD177	0.174605	1.82758	0.5454	0.586338	0.761114	-6.46892
CD180	0.101194	2.38129	0.982049	0.327754	0.541947	-6.14048
CD19	0.161643	2.03079	1.14782	0.252982	0.462064	-5.96724
CD1A	-0.0316163	0.720044	-0.547451	0.584932	0.760529	-6.46782
CD1B	0.0011488	0.300694	0.0208355	0.983406	0.992041	-6.6157
CD1C	-0.0684074	2.2339	-0.716193	0.475054	0.676841	-6.36264
CD1D	-0.109771	3.05106	-1.51223	0.132709	0.306599	-5.49386
CD1E	0.0312296	0.461553	0.589452	0.556499	0.739824	-6.44425
CD2	0.00362412	6.07556	0.0304135	0.97578	0.988884	-6.61546
CD200	0.0747691	1.41595	0.624955	0.533008	0.722307	-6.42298
CD200R1	-0.227426	2.16617	-2.82651	0.00538855	0.0316989	-2.77331
CD200R1L	-0.114525	0.209928	-1.90384	0.0589636	0.178221	-4.84586
CD207	0.0235217	0.112362	0.736413	0.4627	0.667062	-6.34817
CD209	0.00835759	0.0961266	0.564504	0.573306	0.751615	-6.45846
CD22	0.174088	2.22653	1.13907	0.256601	0.466181	-5.97705
CD226	-0.23793	2.68884	-4.06109	8.05885e-05	0.00119069	1.09302
CD244	-0.0314077	3.89303	-0.373381	0.709424	0.844639	-6.54699
CD247	0.0462116	4.15872	0.436324	0.663268	0.812701	-6.5218
CD248	0.0482577	0.449467	0.639486	0.523542	0.715381	-6.41392
CD27	-0.00282	5.18272	-0.0218315	0.982613	0.991745	-6.61568
CD274	0.0550006	2.4157	0.370807	0.711337	0.845628	-6.54793
CD276	0.00442342	0.0146015	0.825645	0.410397	0.621207	-6.27952
CD28	-0.300901	3.45214	-2.93793	0.00385969	0.0249358	-2.47354
CD2AP	-0.0809988	1.95966	-1.08746	0.278684	0.491175	-6.03339
CD2BP2	-0.0558255	3.53242	-1.48799	0.138981	0.315858	-5.52926
CD300A	-0.0470495	6.21276	-0.756822	0.450416	0.656684	-6.33315
CD300C	-0.00651407	4.11641	-0.0768482	0.938853	0.972192	-6.613
CD300E	0.254878	3.88044	2.39441	0.0179588	0.0773611	-3.83677
CD300LB	-0.010825	4.43604	-0.135672	0.892274	0.946547	-6.60681
CD300LD	0.044008	1.1829	0.211067	0.833139	0.916936	-6.59388
CD300LF	0.0797965	5.28302	1.06743	0.287597	0.500485	-6.05456
CD302	0.251189	4.17856	2.82379	0.00543201	0.0319022	-2.78051
CD320	0.028515	2.03836	0.367227	0.713999	0.8469	-6.54924
CD33	0.21396	2.17308	3.44487	0.000752372	0.00725957	-0.98293
CD34	0.00253765	0.0438951	0.253096	0.800561	0.897851	-6.58424
CD36	0.0419804	3.07547	0.461496	0.645153	0.801377	-6.51064
CD37	0.647352	4.64239	9.56725	5.00657e-17	6.52493e-14	28.115
CD38	0.171042	1.52538	2.67948	0.00824924	0.0433032	-3.15304
CD3D	-0.166176	6.86544	-1.26717	0.207179	0.407648	-5.82614
CD3E	0.475149	4.9679	4.22473	4.26594e-05	0.000725462	1.68982
CD3G	-0.00254104	4.28567	-0.0240764	0.980826	0.990935	-6.61563
CD4	0.396048	3.78544	4.1278	6.2311e-05	0.000975208	1.3341
CD40	-0.08174	2.7046	-0.714052	0.476373	0.678237	-6.36415
CD40LG	0.0303777	3.66801	0.304375	0.76129	0.877347	-6.5701
CD44	0.0435661	5.03209	0.734147	0.464075	0.667903	-6.34981
CD46	-0.0260455	4.4061	-0.333832	0.739001	0.863292	-6.56081
CD47	-0.0840826	4.13811	-1.43374	0.153856	0.336643	-5.60648
CD48	-0.19095	6.07359	-1.8429	0.0674384	0.195115	-4.95602
CD5	0.17395	3.7171	1.53112	0.127975	0.299436	-5.46588
CD52	0.155012	8.54488	0.9195	0.359401	0.571913	-6.19894
CD53	0.123087	8.81094	1.80427	0.0733187	0.206937	-5.0241
CD55	0.267457	5.26175	2.877	0.00463775	0.0284754	-2.63874
CD58	0.150818	5.77845	2.08854	0.0385424	0.133015	-4.49127
CD59	-0.239954	2.06077	-3.2422	0.00147974	0.0122193	-1.60335
CD5L	0.00820162	0.0588818	0.465977	0.641949	0.799276	-6.50859
CD6	0.11214	3.42291	1.08035	0.281828	0.494164	-6.04095
CD63	-0.00524447	5.57214	-0.0947864	0.924619	0.964655	-6.61147
CD68	0.00277054	0.1675	0.0833234	0.933712	0.970189	-6.61248
CD69	-0.193418	2.8174	-1.49518	0.137098	0.312967	-5.51882
CD7	0.400196	3.42442	3.3933	0.000896204	0.00832662	-1.14383
CD70	-0.265285	1.15814	-2.6276	0.00954862	0.0482521	-3.28266
CD72	0.230169	2.18526	1.80955	0.0724907	0.205218	-5.01487
CD74	0.551953	7.43595	4.48749	1.48214e-05	0.000303522	2.68582
CD79A	0.468591	5.00791	2.20333	0.0291907	0.10957	-4.2554
CD79B	-0.106264	4.75858	-0.605318	0.545939	0.732483	-6.4349
CD80	-0.0160437	0.766696	-0.254666	0.799351	0.89737	-6.58384
CD81	0.116812	1.45706	2.18409	0.0306046	0.113401	-4.29575
CD82	-0.0666034	3.91124	-0.951678	0.342885	0.557569	-6.16934
CD83	-0.178281	2.17711	-2.02086	0.0451833	0.14843	-4.62481
CD84	0.015461	2.36341	0.278711	0.780874	0.887346	-6.5775
CD86	-0.0601578	3.30274	-0.796354	0.427162	0.635644	-6.30291
CD8A	0.18806	3.38707	1.34905	0.179477	0.371389	-5.72146
CD8B	-0.228689	3.05584	-1.66557	0.0980134	0.250298	-5.25711
CD9	-0.386871	2.54991	-3.01703	0.0030283	0.0208086	-2.25453
CD93	0.107906	4.35662	0.937341	0.350182	0.564133	-6.18265
CD96	-0.167224	3.54995	-2.00872	0.0464717	0.151173	-4.64832
CD99	0.0716041	4.58933	0.950895	0.343281	0.558031	-6.17007
CD99L2	-0.0611	1.61789	-1.76785	0.0792441	0.217508	-5.08701
CDA	0.570309	6.70152	4.1002	6.93329e-05	0.00105404	1.23397
CDADC1	-0.0314866	1.46642	-0.673581	0.501678	0.698732	-6.39184
CDAN1	0.0326741	1.21675	0.939964	0.34884	0.562981	-6.18023
CDC123	0.044484	5.10547	0.933648	0.352078	0.565661	-6.18605
CDC14A	-0.22655	3.18754	-3.90226	0.000146928	0.00196122	0.531563
[truncated: 12,337 more rows]

## Sheet: SVA3
gene_symbol	logFC	AveExpr	t	P.Value	adj.P.Val	B
SH3BGRL3	1.03305	9.54821	10.31	1.9982e-21	2.86462e-17	37.2258
H4C2	-1.30981	4.2355	-9.48085	9.70571e-19	6.95705e-15	31.3762
EVI2B	0.915948	8.22602	8.25905	5.35016e-15	2.55666e-11	23.2292
MBD6	0.815491	4.35912	8.00303	2.98295e-14	1.06909e-10	21.6052
SRRM2	0.779003	5.4089	7.90262	5.80053e-14	1.66313e-10	20.9768
AGER	0.817035	4.8404	7.83148	9.26226e-14	2.21306e-10	20.5347
CRTC2	0.572549	4.85377	7.26023	3.60093e-12	7.3747e-09	17.079
AGPAT1	0.570296	4.47086	7.03143	1.48258e-11	2.65679e-08	15.7445
TMEM160	-1.14576	4.27152	-6.9989	1.80857e-11	2.88086e-08	15.5571
ZYX	0.874338	7.26106	6.89773	3.34242e-11	4.79169e-08	14.9784
LILRB2	0.748654	6.31211	6.83285	4.93987e-11	6.02905e-08	14.6103
ALKBH7	-0.797196	5.31526	-6.82928	5.04663e-11	6.02905e-08	14.5902
ATF6B	0.467999	5.30736	6.70798	1.04026e-10	1.14717e-07	13.909
C1orf162	0.571925	5.75797	6.6941	1.12939e-10	1.1565e-07	13.8316
TPP1	0.657573	4.99183	6.5734	2.29661e-10	2.19494e-07	13.1636
POU5F2	0.380493	0.744756	6.46616	4.2824e-10	3.83703e-07	12.5775
GDPD3	0.685685	3.87778	6.36371	7.71382e-10	6.50502e-07	12.0241
PLCB2	0.554061	5.85859	6.33784	8.93973e-10	7.12e-07	11.8855
ARRB2	0.500061	7.64379	6.25119	1.46088e-09	1.10227e-06	11.4241
CAMTA2	0.470744	4.00047	6.22725	1.67164e-09	1.18567e-06	11.2975
LPAR2	0.687637	5.3367	6.22045	1.73682e-09	1.18567e-06	11.2615
CD37	0.599252	6.50317	6.15435	2.51447e-09	1.63852e-06	10.9141
FCER1G	0.686638	9.03881	6.11722	3.09158e-09	1.927e-06	10.7201
DENND1C	0.534917	4.88486	6.09695	3.45935e-09	2.06638e-06	10.6146
SF3B4	0.546461	5.05866	6.02131	5.2496e-09	3.01033e-06	10.2233
ATF7	0.403353	2.80848	5.9949	6.06718e-09	3.26806e-06	10.0875
PLP2	0.575666	7.65238	5.99227	6.15497e-09	3.26806e-06	10.0741
VPS51	-0.549074	5.24956	-5.93203	8.5466e-09	4.37586e-06	9.76626
WAS	0.634612	7.23807	5.83466	1.4454e-08	7.09007e-06	9.27383
ARHGAP9	0.469594	6.7106	5.82979	1.48369e-08	7.09007e-06	9.24934
CDK5RAP3	0.439659	5.05921	5.80533	1.69119e-08	7.82094e-06	9.12672
GRINA	0.717087	6.71065	5.78904	1.84482e-08	8.26478e-06	9.04529
PRRC2A	0.521474	4.48562	5.71461	2.73838e-08	1.15809e-05	8.67548
SLC9A1	0.522749	3.10435	5.71208	2.77525e-08	1.15809e-05	8.66296
ATXN2L	0.450575	4.36177	5.70855	2.82738e-08	1.15809e-05	8.64554
PATL1	0.420059	4.54062	5.67828	3.31624e-08	1.30398e-05	8.4963
SAMD4B	0.420237	3.19402	5.67547	3.36547e-08	1.30398e-05	8.48251
GNAS	0.512033	5.62912	5.63656	4.12688e-08	1.51199e-05	8.2917
PPP1R11	0.38898	5.8632	5.63607	4.13738e-08	1.51199e-05	8.28932
RAC2	0.476273	8.08631	5.63235	4.21873e-08	1.51199e-05	8.27111
IL2RG	0.493329	7.21283	5.60367	4.89925e-08	1.68427e-05	8.13124
SP2	0.52086	3.29719	5.6023	4.93438e-08	1.68427e-05	8.12456
CLK2	0.366977	4.56423	5.56836	5.88497e-08	1.96202e-05	7.95984
MTRNR2L1	0.907655	1.21516	5.55078	6.44564e-08	2.10011e-05	7.87477
GPR15	-1.50792	3.03603	-5.46978	9.77393e-08	3.11376e-05	7.48577
ANKRD30BL	-0.388337	0.383512	-5.44578	1.10472e-07	3.44288e-05	7.3714
NGRN	-0.38178	3.23864	-5.42738	1.21309e-07	3.70019e-05	7.28402
PXN	0.491748	5.96607	5.41928	1.26407e-07	3.77535e-05	7.24559
CYP4F2	0.286552	0.262989	5.38712	1.48759e-07	4.35227e-05	7.0936
PRR14	0.422311	4.22235	5.32789	2.0041e-07	5.74615e-05	6.81552
MED12	0.454011	3.56836	5.32106	2.07382e-07	5.82946e-05	6.78362
YARS2	-0.467615	3.44736	-5.31302	2.15899e-07	5.95218e-05	6.74608
MZT2B	-0.664048	5.53536	-5.3044	2.25402e-07	6.0969e-05	6.70591
CIZ1	0.420996	3.47103	5.29716	2.33693e-07	6.2041e-05	6.67223
WBP2	0.500252	5.37881	5.28548	2.477e-07	6.45642e-05	6.61795
LRCH4	0.450385	4.7497	5.27183	2.65107e-07	6.53567e-05	6.55463
OR52K1	0.369741	0.715642	5.26962	2.68037e-07	6.53567e-05	6.54438
GNG5	0.457064	6.489	5.26895	2.68926e-07	6.53567e-05	6.5413
MID1IP1	-0.516843	4.4916	-5.26891	2.68976e-07	6.53567e-05	6.54112
FRMD8	-0.407069	4.49086	-5.22523	3.33932e-07	7.87515e-05	6.33951
ARAF	0.374773	5.14737	5.22375	3.36376e-07	7.87515e-05	6.33272
PCBP1	0.464474	7.76772	5.22124	3.40583e-07	7.87515e-05	6.32114
CCDC85B	-0.728451	5.20024	-5.21793	3.4618e-07	7.87752e-05	6.30595
C4orf48	-0.897576	3.8206	-5.20703	3.65279e-07	8.18224e-05	6.25592
ESRRA	-0.414817	4.56543	-5.19991	3.78316e-07	8.34391e-05	6.22325
GSTO1	-0.477988	6.06795	-5.15864	4.63162e-07	0.000100604	6.0348
PRDX1	-0.475157	6.3203	-5.14096	5.04919e-07	0.000108038	5.95443
GPSM3	0.449265	8.45834	5.13286	5.2524e-07	0.000110733	5.9177
TMEM159	-0.426406	3.09279	-5.1227	5.5184e-07	0.000114655	5.87171
CEBPA	-0.527555	3.39066	-5.1134	5.77356e-07	0.000116868	5.82964
EVA1B	-0.726905	3.67337	-5.11289	5.78795e-07	0.000116868	5.82733
APOBR	0.632643	5.51932	5.10476	6.02077e-07	0.00011988	5.79063
RAB7A	0.406616	5.25701	5.09584	6.28677e-07	0.000123128	5.7504
PDF	-0.502218	1.55114	-5.09359	6.35565e-07	0.000123128	5.74026
AP1G2	0.38659	4.65204	5.07126	7.07977e-07	0.000135327	5.63988
PBX2	0.432686	5.65364	5.02943	8.65739e-07	0.000163306	5.45279
HPS6	-0.406476	4.19264	-5.01681	9.19698e-07	0.000171231	5.39659
UBQLN2	0.42612	4.24672	5.0118	9.41971e-07	0.000173129	5.37434
S1PR4	-0.464867	7.71537	-4.99343	1.02829e-06	0.000186603	5.29284
SMARCC2	0.344891	4.01892	4.99051	1.04274e-06	0.000186858	5.27988
FAM117A	0.51126	5.58355	4.97167	1.14049e-06	0.000201853	5.19662
SCAND1	-0.542711	4.28128	-4.9633	1.18678e-06	0.000207485	5.15965
CXorf65	0.557411	4.08879	4.9235	1.43258e-06	0.000247439	4.98483
RAB32	-0.451892	6.29591	-4.91777	1.47179e-06	0.000251185	4.95976
PRKCD	0.55136	5.77658	4.91204	1.51208e-06	0.000255026	4.93469
UBAP2L	0.340884	4.22954	4.89936	1.60499e-06	0.000267548	4.87933
IMP3	-0.408248	4.5893	-4.8937	1.64819e-06	0.000268848	4.85468
GDI1	0.355483	4.87045	4.89343	1.6503e-06	0.000268848	4.85349
TP53I11	0.609232	3.38907	4.88485	1.71802e-06	0.000276737	4.81616
MAST3	0.465289	4.77694	4.87832	1.77137e-06	0.000280528	4.78779
SAP130	0.362425	3.37912	4.8772	1.78069e-06	0.000280528	4.78291
NBEAL2	0.466889	5.46105	4.86384	1.89545e-06	0.000295361	4.72496
SRCAP	0.415723	2.50695	4.85215	2.00175e-06	0.000303885	4.67434
STIL	0.44274	1.2937	4.85136	2.00912e-06	0.000303885	4.67093
PRAM1	0.591663	4.97682	4.85087	2.01374e-06	0.000303885	4.6688
UCP2	0.499921	7.00557	4.83679	2.15022e-06	0.000319762	4.60798
HCFC1R1	0.51456	3.38724	4.83372	2.18108e-06	0.000319762	4.59476
IRF9	0.492775	4.73149	4.83325	2.18587e-06	0.000319762	4.59272
PABPC1L	0.438843	3.3406	4.82254	2.29735e-06	0.000332675	4.5466
S100A11	0.605274	10.2588	4.81754	2.35126e-06	0.000337077	4.52509
CTDNEP1	0.379059	5.26441	4.78622	2.71773e-06	0.000385756	4.39081
TMSB4X	-0.338747	11.2949	-4.77845	2.81675e-06	0.000394843	4.35764
TMEM101	-0.397981	3.8547	-4.7757	2.85274e-06	0.000394843	4.34588
RTCB	-0.354006	4.76798	-4.77481	2.86438e-06	0.000394843	4.34211
PSMA7	-0.346672	6.78785	-4.76761	2.96094e-06	0.000404267	4.31138
ANPEP	0.762352	5.98451	4.76344	3.01813e-06	0.000408188	4.29366
PSENEN	0.474936	5.06138	4.74884	3.22734e-06	0.000432403	4.23157
RNF44	0.432438	4.87863	4.74019	3.35792e-06	0.000445732	4.19483
TMEM175	0.375323	3.98131	4.70866	3.87783e-06	0.000505971	4.06152
CLPTM1L	-0.29614	3.96681	-4.7084	3.88231e-06	0.000505971	4.06045
RNF167	0.374997	6.08562	4.69161	4.19049e-06	0.000541215	3.98974
FAM193B	0.365605	4.51176	4.68322	4.35308e-06	0.000557194	3.95451
CHCHD2	-0.389338	7.6859	-4.68126	4.39202e-06	0.000557203	3.94627
HMGA1	0.479098	5.06634	4.67758	4.46588e-06	0.000559573	3.93084
NXF1	0.317181	5.10073	4.67645	4.48876e-06	0.000559573	3.92611
ODC1	-0.548755	5.96895	-4.67372	4.5445e-06	0.000561637	3.91469
RPS29	-0.812715	5.01559	-4.66417	4.74521e-06	0.00058143	3.8747
KTI12	-0.386293	3.76926	-4.64143	5.25781e-06	0.000638779	3.77981
LAPTM5	0.405251	9.18644	4.63339	5.45172e-06	0.000656772	3.74632
PARK7	-0.354358	6.03026	-4.61749	5.85508e-06	0.000693933	3.68032
C11orf71	-0.413753	3.16354	-4.61742	5.857e-06	0.000693933	3.68001
ZNHIT2	-0.540136	3.0857	-4.61463	5.93071e-06	0.000696906	3.66845
DENND4B	0.324514	4.69216	4.60969	6.06351e-06	0.00070672	3.64798
RGL2	0.359521	5.50084	4.60075	6.31086e-06	0.000729616	3.61102
CLASRP	0.376629	4.06177	4.59611	6.44317e-06	0.000737365	3.59184
OXER1	0.717051	3.54289	4.59481	6.48075e-06	0.000737365	3.58647
ELF4	0.397153	4.90976	4.59063	6.60287e-06	0.000744533	3.56921
GGA3	0.287848	4.0982	4.58912	6.64762e-06	0.000744533	3.56297
CYB561D2	-0.373706	4.48972	-4.56916	7.26588e-06	0.00080747	3.4808
CDK16	0.293451	3.26524	4.55205	7.83945e-06	0.000859588	3.41062
RHOG	0.475808	7.49591	4.55161	7.85478e-06	0.000859588	3.40882
CNOT3	0.375528	3.18447	4.54816	7.97576e-06	0.000866216	3.3947
PPP1R18	0.375307	6.39203	4.54514	8.08328e-06	0.000871293	3.38233
ATG16L2	0.449989	6.01171	4.53537	8.44028e-06	0.00089782	3.34242
BARX2	0.067511	0.0423731	4.53499	8.45464e-06	0.00089782	3.34086
SDHD	-0.380522	5.45162	-4.53192	8.57033e-06	0.000899094	3.32831
TMED1	-0.40226	3.93545	-4.52985	8.64872e-06	0.000899094	3.3199
FMNL1	0.437674	6.07075	4.5297	8.65478e-06	0.000899094	3.31925
HBG2	-2.15128	6.14697	-4.52708	8.75549e-06	0.000903013	3.30857
KLK4	0.0926026	0.049233	4.52031	9.02086e-06	0.000923736	3.28101
HBG1	-1.78248	4.28941	-4.51194	9.35985e-06	0.000951651	3.24696
OTC	0.0634121	0.0311146	4.4945	1.0106e-05	0.00102027	3.17618
STOML2	-0.384662	5.29447	-4.49094	1.02652e-05	0.0010291	3.16175
COX5B	-0.393449	6.7535	-4.48393	1.05855e-05	0.00104803	3.13341
OXA1L	0.320003	5.44317	4.48361	1.06002e-05	0.00104803	3.13213
THAP11	-0.360652	5.33527	-4.47498	1.10086e-05	0.00108095	3.09725
FXYD5	0.47479	6.71472	4.47085	1.12095e-05	0.00109236	3.08058
SRRT	0.339085	4.51932	4.46947	1.12771e-05	0.00109236	3.07502
EMD	0.399191	4.74808	4.46255	1.1623e-05	0.00111716	3.04716
HIGD2A	0.469481	7.12095	4.46126	1.16891e-05	0.00111716	3.04194
NME3	-0.502798	4.67211	-4.44916	1.2322e-05	0.00116985	2.99331
VAMP2	0.395276	5.27368	4.44626	1.24784e-05	0.00117691	2.98168
CLDN15	0.342552	3.6602	4.42901	1.34504e-05	0.00126029	2.91254
ZNF384	0.298444	3.88946	4.42281	1.38172e-05	0.00128625	2.88774
ERGIC3	-0.320479	4.42997	-4.42075	1.39409e-05	0.00128899	2.87953
GSTK1	0.32476	6.32989	4.41934	1.40264e-05	0.00128899	2.87389
NDUFA2	-0.440122	5.31837	-4.41402	1.43533e-05	0.00130883	2.85266
REC8	0.493099	3.21319	4.41287	1.44249e-05	0.00130883	2.84808
CCDC159	0.398775	3.76762	4.40132	1.51635e-05	0.00136304	2.80207
CIAO1	-0.231851	4.61543	-4.39975	1.52664e-05	0.00136304	2.79584
CHST7	-0.518273	3.14871	-4.39913	1.53075e-05	0.00136304	2.79336
ROMO1	-0.651256	5.16473	-4.39331	1.56969e-05	0.00138908	2.77023
SELPLG	0.437383	8.07391	4.38795	1.60636e-05	0.00141281	2.74896
SIMC1	0.270013	1.97074	4.37988	1.66311e-05	0.0014538	2.71698
ZCCHC3	-0.372887	2.82035	-4.3707	1.73004e-05	0.00150314	2.68065
PRCC	0.310846	4.13068	4.36534	1.77033e-05	0.00152889	2.65946
TMEM14C	-0.511138	4.98848	-4.35528	1.84833e-05	0.00158668	2.61977
FAM222B	0.302129	2.24403	4.3497	1.89302e-05	0.00161538	2.59778
SCAF4	0.263284	3.41346	4.32545	2.09951e-05	0.00178098	2.50251
RPS3	-0.540923	7.72797	-4.3193	2.15523e-05	0.00181749	2.47842
NHSL2	0.453168	3.0748	4.31069	2.23558e-05	0.00187422	2.44475
TSSC4	-0.348309	4.531	-4.30574	2.28304e-05	0.00190289	2.42543
TUBA1B	-0.31978	6.0886	-4.27902	2.55644e-05	0.00211149	2.32144
DVL3	0.306435	3.42663	4.27844	2.56277e-05	0.00211149	2.31917
IFITM2	0.545007	10.0449	4.26747	2.68414e-05	0.00219885	2.27664
CLDN9	0.63112	2.14677	4.26528	2.70896e-05	0.00220657	2.26819
SMU1	-0.238923	3.70572	-4.25807	2.79243e-05	0.00226171	2.2403
FBXW12	0.0519096	0.0297738	4.24917	2.89886e-05	0.00233174	2.20594
RNF166	0.361507	5.99804	4.24713	2.92382e-05	0.00233174	2.19806
MSMB	0.167834	0.107034	4.24682	2.92769e-05	0.00233174	2.19685
FH	-0.329754	4.39725	-4.24151	2.99366e-05	0.00237111	2.17638
BLOC1S4	-0.376165	4.41761	-4.22742	3.17556e-05	0.00248899	2.12221
ITGAX	0.494122	6.65709	4.2273	3.17722e-05	0.00248899	2.12173
YBX1	0.464423	7.89112	4.22473	3.21149e-05	0.00250217	2.11188
RABAC1	-0.389265	5.77856	-4.20866	3.43433e-05	0.00266133	2.05029
RAB19	0.453336	0.903308	4.19572	3.62442e-05	0.00279353	2.00085
PABPN1	0.294441	4.54528	4.19336	3.66006e-05	0.00280591	1.99187
BAZ2A	0.347257	4.36424	4.1902	3.70846e-05	0.0028279	1.97982
GATAD2B	0.307163	3.46438	4.1873	3.75336e-05	0.00284699	1.96878
PGPEP1L	0.124436	0.0990837	4.18017	3.86602e-05	0.00291701	1.94165
RPN1	-0.302646	6.40949	-4.17463	3.95591e-05	0.00295711	1.92056
TBRG4	-0.290473	3.82697	-4.17435	3.96042e-05	0.00295711	1.91952
PHF12	0.313723	3.57989	4.1647	4.12179e-05	0.00306166	1.88289
PDIA6	-0.332447	5.17557	-4.15364	4.31438e-05	0.00318819	1.84102
MRPL14	-0.444088	4.74406	-4.15083	4.36453e-05	0.00320872	1.83042
UQCRQ	-0.520767	4.48647	-4.14807	4.41454e-05	0.00322892	1.81997
NCF1	0.540516	6.57207	4.14208	4.52469e-05	0.00327338	1.79738
BCL3	0.543905	4.83645	4.14141	4.53732e-05	0.00327338	1.79483
CYP17A1	0.0488705	0.0288606	4.14106	4.54382e-05	0.00327338	1.79352
G6PD	0.473471	5.24713	4.13958	4.57158e-05	0.00327691	1.78794
STARD7	-0.312472	5.3043	-4.13607	4.63795e-05	0.00330794	1.77472
CIDEB	0.399798	4.61346	4.13136	4.7287e-05	0.00335597	1.75696
LSM12	0.308585	2.97639	4.12596	4.83462e-05	0.00341424	1.73667
RELA	0.28573	4.40307	4.1241	4.87161e-05	0.0034235	1.72968
NDUFA1	-0.574845	6.99576	-4.12095	4.93506e-05	0.00345117	1.71783
NDUFAB1	-0.400169	4.97513	-4.11589	5.03843e-05	0.00350636	1.69884
ZBTB2	0.297256	3.83125	4.10525	5.26243e-05	0.00364455	1.65899
SLC25A3	-0.256987	4.95046	-4.10248	5.32243e-05	0.00366838	1.64861
PID1	-0.517901	3.04731	-4.09973	5.38243e-05	0.00369199	1.63834
TAPBP	0.351507	6.72135	4.09479	5.4921e-05	0.00374927	1.61987
RCN3	0.532361	4.5441	4.09222	5.54987e-05	0.00377075	1.61029
PRRC2C	0.325141	4.49134	4.08943	5.61323e-05	0.00379376	1.5999
JMJD4	-0.33657	2.82848	-4.08841	5.63666e-05	0.00379376	1.59608
ZNF692	0.297576	3.48319	4.08573	5.6986e-05	0.00380307	1.58608
HSPB1	0.519824	4.06772	4.08551	5.70354e-05	0.00380307	1.58528
SHKBP1	0.431806	6.50687	4.07875	5.86274e-05	0.00389112	1.56008
PLEKHB2	-0.271261	4.87676	-4.07295	6.00245e-05	0.00395315	1.53853
NNAT	0.0819201	0.0518214	4.07259	6.01135e-05	0.00395315	1.53717
WBP11	0.275991	4.23785	4.06918	6.09493e-05	0.00398981	1.52453
RIPK3	0.330652	4.2968	4.06413	6.22111e-05	0.0040539	1.50578
CENPB	-0.373522	4.74345	-4.05633	6.42088e-05	0.00416515	1.47686
SIRPB1	0.564393	4.64679	4.04431	6.74055e-05	0.00435282	1.43242
ART3	0.060315	0.0324309	4.04226	6.79649e-05	0.00436926	1.42486
CX3CR1	0.53792	6.02079	4.03459	7.01003e-05	0.00448642	1.39657
R3HDM2	0.281931	3.62457	4.03204	7.08243e-05	0.00451261	1.38717
TSPO	-0.421777	7.77721	-4.02294	7.34679e-05	0.00466033	1.35367
RPL37A	-0.494401	6.43194	-4.02106	7.4025e-05	0.00466746	1.34676
LENG8	0.402758	5.64683	4.01986	7.43816e-05	0.00466746	1.34237
GNG10	-0.560616	3.46249	-4.01927	7.4557e-05	0.00466746	1.34021
MB	0.0725897	0.0386669	4.01739	7.51223e-05	0.00468241	1.33331
CNBP	-0.309194	7.49935	-4.00514	7.89061e-05	0.00489696	1.2884
TMEM214	0.296024	3.5919	3.9998	8.06129e-05	0.00498132	1.26884
TMEM69	0.324194	4.32721	3.99522	8.21033e-05	0.00505164	1.2521
MYADM	0.542536	5.84659	3.98842	8.43645e-05	0.00516859	1.22728
DPF1	0.0557328	0.0348714	3.98571	8.5281e-05	0.00518699	1.21741
SLC52A2	-0.315407	3.07787	-3.9854	8.53885e-05	0.00518699	1.21626
PRKACA	0.411411	4.22687	3.98202	8.65458e-05	0.00523511	1.20397
ATP6V1F	0.367719	7.15747	3.98005	8.72285e-05	0.00525423	1.19679
RASGRP4	0.450706	5.63759	3.97602	8.86426e-05	0.00531707	1.1821
ZNF385A	0.482925	4.65626	3.95623	9.58987e-05	0.00572835	1.11027
TEX261	0.254035	4.07262	3.94805	9.90576e-05	0.00587807	1.08069
MYL6	-0.388744	7.34614	-3.94762	9.92252e-05	0.00587807	1.07915
STAT6	0.306467	6.49478	3.94564	0.000100009	0.00589041	1.07197
SNX17	-0.282557	5.60766	-3.9447	0.000100379	0.00589041	1.0686
CSF3R	0.469498	7.9434	3.94398	0.000100666	0.00589041	1.06599
UBAP2	0.245684	2.31231	3.94224	0.000101363	0.00590705	1.0597
ARHGAP1	0.319211	4.48492	3.93165	0.000105695	0.00611889	1.02152
SYVN1	0.284722	3.33219	3.93128	0.000105851	0.00611889	1.02017
CD74	0.513564	8.9001	3.92815	0.000107167	0.00617004	1.0089
LTA	0.463585	2.75792	3.92664	0.000107807	0.00618208	1.00347
PIAS3	0.259961	2.80304	3.92435	0.000108782	0.00621316	0.995253
MIEF2	-0.271334	2.2129	-3.92149	0.000110018	0.00625879	0.984952
TCP1	-0.241021	4.93239	-3.91805	0.000111514	0.00631885	0.972631
GHITM	-0.255803	6.72921	-3.91469	0.000113003	0.00637799	0.96054
GMIP	0.35352	6.45871	3.90624	0.000116816	0.00656735	0.930281
PUF60	-0.317674	4.30377	-3.9023	0.00011864	0.00664382	0.91616
VDAC2	-0.284212	4.75608	-3.90067	0.0001194	0.00666038	0.910337
MED14	0.224652	2.67392	3.89501	0.000122079	0.00676666	0.890113
OR5B21	0.33948	0.73704	3.89354	0.000122785	0.00676666	0.884853
NBPF10	0.383744	2.47736	3.8932	0.000122946	0.00676666	0.883665
SHOX2	0.0959118	0.086814	3.89269	0.000123193	0.00676666	0.881831
EIF3I	-0.275764	3.94796	-3.88981	0.000124591	0.00681733	0.871547
SRPRB	-0.309662	3.38606	-3.88834	0.000125307	0.00683042	0.866328
CTSW	0.599993	6.7269	3.88079	0.000129063	0.00700851	0.839417
NDUFB11	-0.418863	6.23569	-3.8784	0.000130274	0.00704757	0.83091
MRPL54	-0.485814	5.40176	-3.87621	0.00013139	0.00708125	0.823134
NUDT16L1	-0.322273	4.22827	-3.87331	0.000132888	0.00713516	0.812808
NDOR1	0.325114	4.14557	3.87099	0.000134097	0.00717321	0.804558
ASAP1	0.363043	4.42861	3.86967	0.000134787	0.00718332	0.799884
SLC35A4	0.276885	4.37852	3.85984	0.000140044	0.00742133	0.765039
BZW1	-0.283851	4.24952	-3.8594	0.000140289	0.00742133	0.763451
HACL1	-0.296499	3.59695	-3.84777	0.000146773	0.0077152	0.722317
ECI1	-0.313291	3.3099	-3.84604	0.000147761	0.0077152	0.716209
CCR4	-0.590183	3.87356	-3.84595	0.000147812	0.0077152	0.715892
OTUD5	0.307074	5.08683	3.84554	0.000148044	0.0077152	0.714466
CHRAC1	0.269108	3.58721	3.84469	0.000148535	0.0077152	0.711452
PTOV1	0.327488	3.95294	3.84029	0.00015109	0.00781959	0.695928
FTL	0.323566	12.8335	3.83797	0.000152454	0.0078439	0.687747
UBL4A	-0.278715	4.52946	-3.83763	0.000152654	0.0078439	0.686555
PRKD2	0.35994	4.67661	3.83664	0.000153241	0.00784596	0.68306
F8A1	0.507241	3.34945	3.83324	0.000155268	0.00792146	0.671101
FCHSD1	0.254927	4.09233	3.83036	0.000157007	0.00798175	0.660969
CEACAM1	0.552478	2.68056	3.82698	0.000159072	0.00805817	0.649079
GRIK1	0.0452442	0.0262639	3.82177	0.000162308	0.0081931	0.630762
VDAC3	-0.266643	5.28349	-3.81985	0.000163511	0.0082249	0.624041
IFRD2	-0.303137	3.42242	-3.81406	0.000167204	0.00838124	0.603728
SIGLEC7	0.430392	4.59896	3.81089	0.000169257	0.00845459	0.592629
ARPC1B	-0.28691	7.24395	-3.80729	0.000171623	0.00854303	0.580002
KLHDC2	-0.280829	3.53975	-3.80254	0.000174787	0.00867041	0.563393
SPINT2	-0.285941	3.46356	-3.80022	0.000176349	0.00871771	0.555306
SSR3	-0.303409	4.55315	-3.79799	0.000177864	0.00876242	0.547526
PHF1	0.332512	4.99652	3.79193	0.00018205	0.0089379	0.526382
P2RX1	0.473634	4.73615	3.79082	0.000182829	0.00894553	0.522499
ANKRD17	0.229033	3.33514	3.78605	0.000186204	0.00907968	0.505873
TBCC	-0.340495	5.69902	-3.78457	0.000187262	0.0091003	0.500726
SOX6	0.228366	0.507512	3.77887	0.000191387	0.00926936	0.480924
CHAMP1	0.271223	2.36597	3.77154	0.000196831	0.00950091	0.455443
SMG7	0.24104	3.74289	3.7698	0.000198136	0.00953179	0.449441
CASC3	0.289188	5.2032	3.76781	0.000199647	0.00957236	0.44254
LPCAT3	0.32106	3.71977	3.76121	0.000204739	0.00978382	0.419661
GPR21	0.26643	0.708844	3.75524	0.000209445	0.00997542	0.399026
PWWP2B	-0.362549	3.35673	-3.75158	0.00021238	0.0100817	0.386391
EIF4G3	0.301171	3.34492	3.74801	0.000215283	0.0101858	0.374063
WASF2	0.291858	5.88656	3.74665	0.000216401	0.010205	0.36936
CLP1	-0.278095	3.74374	-3.74362	0.000218901	0.0102692	0.358935
ITM2B	0.313363	7.48499	3.74255	0.000219795	0.0102692	0.355235
ARSA	0.350317	4.48036	3.74241	0.00021991	0.0102692	0.354759
MLF2	0.31729	5.48032	3.73601	0.000225318	0.0104875	0.33271
ZFP36L1	0.414589	6.31956	3.73367	0.000227317	0.0105463	0.324691
MUL1	-0.273914	4.09418	-3.72556	0.000234403	0.01084	0.29684
SPI1	0.485392	8.23752	3.72292	0.000236761	0.0109139	0.287755
KDELR1	0.320959	4.84188	3.71803	0.000241172	0.0110816	0.27101
GABBR1	0.298896	3.45699	3.70879	0.000249722	0.0114377	0.239414
CCDC97	0.279624	4.33589	3.70058	0.000257559	0.0117332	0.211394
VOPP1	-0.291792	4.7283	-3.70015	0.000257985	0.0117332	0.209895
OSCAR	0.445619	5.42004	3.69948	0.000258627	0.0117332	0.207642
GCHFR	-0.448653	3.8333	-3.69284	0.000265164	0.0119918	0.185014
GPR52	0.377376	1.8624	3.68406	0.000274049	0.0123278	0.155143
SPINK8	0.8254	1.64037	3.6838	0.000274314	0.0123278	0.154264
MS4A6E	0.329619	0.407085	3.6823	0.000275861	0.0123586	0.149168
PTH1R	0.0454484	0.0270438	3.68105	0.000277149	0.0123776	0.14495
SEMA4A	0.474702	4.58004	3.6694	0.0002895	0.012889	0.105448
ZNF622	-0.294053	5.09877	-3.6677	0.000291339	0.0129307	0.0997122
BRICD5	0.384399	2.80838	3.66618	0.000293	0.0129643	0.0945619
CST7	0.597154	8.20964	3.66466	0.000294662	0.0129978	0.0894377
C12orf54	0.157518	0.107687	3.66194	0.000297676	0.0130904	0.0802226
TXN2	0.320598	5.24928	3.66037	0.000299426	0.0131155	0.074914
ZNF264	-0.215361	2.88792	-3.65978	0.000300076	0.0131155	0.0729507
BCKDK	0.346257	3.90127	3.65715	0.000303034	0.0132045	0.0640684
MLLT1	0.333199	3.93745	3.65215	0.00030873	0.013412	0.047205
TERF2IP	-0.285835	5.09567	-3.64923	0.0003121	0.0135174	0.0373781
EP300	0.332711	3.95228	3.64772	0.000313856	0.0135525	0.0322975
PABPC1	0.344272	7.22813	3.64507	0.000316965	0.0136106	0.0233736
IL18BP	0.270312	2.86438	3.64496	0.000317101	0.0136106	0.0229878
TRAPPC1	0.319572	6.5804	3.64395	0.000318295	0.0136211	0.0195852
SDF2L1	-0.421567	4.33033	-3.64137	0.000321352	0.013711	0.0109323
PADI2	0.615372	5.17721	3.63767	0.000325801	0.0138596	-0.00151221
CLEC10A	-0.501244	3.70288	-3.62766	0.000338111	0.0143407	-0.0350699
CLPTM1	0.281212	4.09155	3.62524	0.000341152	0.014427	-0.043171
DDX39B	0.276077	5.24505	3.624	0.000342724	0.0144509	-0.0473285
ZNF580	0.391805	3.70372	3.62227	0.00034492	0.0145008	-0.053105
STX4	0.271344	4.45723	3.61509	0.000354192	0.014847	-0.0770974
TLR9	0.344216	1.69062	3.6112	0.000359316	0.0150179	-0.0900878
CDCA4	-0.296759	2.9126	-3.60863	0.00036274	0.015117	-0.0986633
DNAJC4	0.304975	4.07667	3.59329	0.000383808	0.0159294	-0.149698
PDLIM7	0.453316	4.73454	3.59283	0.000384456	0.0159294	-0.151222
GRIPAP1	0.259477	3.98578	3.58432	0.000396645	0.0163871	-0.179428
PSMA5	-0.256533	3.78762	-3.58189	0.000400199	0.0164864	-0.187487
CLSTN3	0.351047	3.22489	3.57776	0.000406297	0.0166621	-0.201146
SDR39U1	0.297348	3.93397	3.57743	0.00040679	0.0166621	-0.202243
SEC24B	0.265988	3.93097	3.57118	0.000416191	0.0169986	-0.222879
WRNIP1	-0.232684	4.02076	-3.5673	0.000422139	0.0171926	-0.235694
PPARD	0.277695	3.49794	3.56581	0.000424443	0.017212	-0.240609
ETV6	0.28392	4.08877	3.56512	0.000425517	0.017212	-0.242891
IL2RB	0.470967	4.98211	3.56467	0.000426218	0.017212	-0.244378
MAPK3	0.370412	4.58455	3.55847	0.000435968	0.0175563	-0.264797
DNAJA2	-0.243057	4.49453	-3.55453	0.00044227	0.0177602	-0.277753
HBP1	-0.314953	5.26563	-3.55303	0.000444679	0.017807	-0.282656
MPL	0.347973	0.53779	3.55089	0.000448171	0.0178535	-0.289717
SFRP2	0.617622	1.09592	3.55079	0.000448329	0.0178535	-0.290035
NDUFB7	-0.407818	7.19774	-3.54812	0.000452705	0.0179287	-0.2988
ZNF75D	-0.222484	2.76314	-3.54811	0.00045272	0.0179287	-0.298831
BRPF3	0.256126	3.19929	3.54695	0.000454638	0.0179502	-0.302646
STK11	-0.323743	4.12266	-3.54627	0.000455766	0.0179502	-0.304883
HSPA4	-0.237972	4.11653	-3.54508	0.00045774	0.0179785	-0.308781
TGM3	0.526103	1.66936	3.53798	0.000469684	0.0183298	-0.332024
DRG1	-0.277358	4.5008	-3.53761	0.000470325	0.0183298	-0.333254
FIS1	-0.379242	6.42202	-3.53749	0.00047052	0.0183298	-0.333629
COPB1	-0.27511	5.00568	-3.53587	0.000473302	0.0183883	-0.338947
PGLYRP4	0.0865357	0.0828812	3.53085	0.000481997	0.0186754	-0.355367
ADH5	-0.289556	4.07882	-3.5288	0.000485584	0.0187637	-0.362055
ARAP3	0.408053	3.81209	3.52619	0.000490196	0.018891	-0.37058
TGOLN2	0.2689	6.14268	3.52511	0.00049211	0.0188912	-0.374093
ZFPL1	0.280327	3.96376	3.52403	0.000494044	0.0188912	-0.377631
PYURF	-0.416586	5.37299	-3.52396	0.000494155	0.0188912	-0.377834
OXLD1	-0.358036	4.50334	-3.52082	0.000499812	0.0190567	-0.388098
PACS1	0.341018	4.71094	3.51048	0.000518819	0.0197289	-0.421744
GCC1	-0.245076	3.58306	-3.50812	0.000523244	0.0198445	-0.429399
UBA1	0.317369	5.42633	3.5069	0.000525555	0.0198796	-0.433372
GLUD1	-0.258927	5.50926	-3.50525	0.000528686	0.0198917	-0.438724
NICN1	0.242083	3.03354	3.50521	0.000528761	0.0198917	-0.438853
RPS5	-0.486651	7.34465	-3.50454	0.000530037	0.0198917	-0.441025
CHRM1	0.0365781	0.0180813	3.50237	0.000534205	0.0199762	-0.448084
SIVA1	-0.270998	3.17249	-3.50175	0.000535396	0.0199762	-0.45009
RAN	-0.282511	4.96344	-3.5005	0.0005378	0.0199762	-0.454126
TULP1	0.0477779	0.0300126	3.49944	0.000539854	0.0199762	-0.457562
TRMT12	-0.344994	3.33803	-3.4992	0.00054033	0.0199762	-0.458357
ALDH1A2	0.208601	0.400902	3.49903	0.000540651	0.0199762	-0.458891
DUOXA2	0.04506	0.027095	3.49649	0.000545617	0.0201079	-0.467129
USB1	0.315925	3.57793	3.49153	0.000555433	0.0204172	-0.483193
TMEM187	-0.345744	2.87837	-3.49078	0.000556923	0.0204195	-0.485605
ALOX5AP	0.459596	8.00353	3.48995	0.000558578	0.020428	-0.488278
ZNF581	-0.329989	4.277	-3.4866	0.000565337	0.0206226	-0.499111
PADI4	0.559068	6.09112	3.48471	0.000569182	0.0207101	-0.505216
CCT5	-0.219753	4.86317	-3.48189	0.000574968	0.0208677	-0.514324
TCEAL7	0.101346	0.0546433	3.48053	0.000577763	0.0209162	-0.518691
ARFGAP2	-0.219299	4.87337	-3.47457	0.000590236	0.0213139	-0.537922
NCR1	0.469757	3.58051	3.4733	0.000592905	0.0213565	-0.541983
VPS9D1	0.364587	4.03796	3.46984	0.000600295	0.0215685	-0.553134
SF3A1	0.280349	4.54238	3.46731	0.000605738	0.0217097	-0.561259
SSNA1	-0.282515	5.67255	-3.4657	0.000609232	0.0217804	-0.566435
CREBBP	0.343628	3.73748	3.46125	0.000618989	0.0220742	-0.580734
LILRA6	0.430171	5.39197	3.46011	0.000621493	0.0220948	-0.584367
PLB1	0.47739	2.65645	3.4595	0.000622844	0.0220948	-0.586321
ZSCAN4	0.0690685	0.0501281	3.4589	0.000624189	0.0220948	-0.588262
MPG	-0.311698	4.95907	-3.4564	0.000629769	0.0222374	-0.59627
HEPH	0.106393	0.16502	3.453	0.000637441	0.022453	-0.607163
MRPL51	-0.410438	4.94605	-3.44667	0.000651946	0.0229076	-0.627402
FBXL14	-0.320181	3.65789	-3.44536	0.000654982	0.022958	-0.631581
MAPK13	0.358423	3.86098	3.44175	0.000663451	0.0231415	-0.643135
MBOAT7	0.425392	5.87223	3.44117	0.000664818	0.0231415	-0.644985
DOHH	-0.334709	2.45779	-3.44106	0.000665061	0.0231415	-0.645315
DESI1	0.222864	3.70067	3.43911	0.000669678	0.0232017	-0.651535
RAB1B	0.28036	7.19248	3.43897	0.000670026	0.0232017	-0.652002
ZFP36	0.453418	7.65752	3.43811	0.00067207	0.0232164	-0.654742
PCBP2	0.261497	5.75005	3.43697	0.000674794	0.0232545	-0.658379
FCRL3	0.449722	3.5512	3.43538	0.000678599	0.0233295	-0.663433
CTSA	0.377068	4.53657	3.42902	0.000694071	0.023722	-0.6837
TMEM104	0.251636	2.92347	3.42883	0.000694535	0.023722	-0.6843
PGK1	-0.209601	6.51774	-3.42865	0.000694981	0.023722	-0.684878
FBXL15	-0.321363	3.25145	-3.42793	0.000696745	0.0237257	-0.687156
SERF2	-0.325204	5.94572	-3.42644	0.000700417	0.0237943	-0.69188
PIM3	-0.377811	5.77429	-3.42497	0.000704083	0.0238623	-0.696572
MRPS26	-0.356664	4.59534	-3.42073	0.000714695	0.0241648	-0.710016
PRAF2	0.338781	3.63952	3.41888	0.00071939	0.0242663	-0.715899
COMMD5	-0.278789	3.94244	-3.41599	0.000726765	0.0244575	-0.725064
CWC25	0.235755	4.17809	3.41471	0.000730063	0.024511	-0.729131
TACC3	0.31898	4.26956	3.41361	0.000732881	0.0245481	-0.732592
IER5	-0.355531	4.3408	-3.41201	0.000737029	0.0246136	-0.737663
LRRN3	-0.780643	2.67645	-3.41154	0.000738269	0.0246136	-0.739173
ZMIZ2	0.266207	3.7954	3.40559	0.000753888	0.025076	-0.757977
PPP2R5D	0.245481	3.75165	3.4044	0.000757067	0.0251234	-0.761756
GZMB	0.625358	6.51681	3.39727	0.00077629	0.0257018	-0.784273
TEX11	0.0440087	0.0329579	3.3936	0.000786333	0.0259744	-0.795813
GABARAPL2	-0.309471	5.82722	-3.38785	0.00080237	0.0264432	-0.813935
FGFBP2	0.694279	5.95997	3.38246	0.000817649	0.0268849	-0.830864
BMX	0.600616	1.72742	3.37893	0.00082781	0.0271567	-0.841947
OR2B6	0.469176	1.0419	3.37734	0.000832436	0.0272461	-0.846947
FAM193A	0.240113	3.41897	3.37583	0.000836837	0.0273278	-0.851677
IGBP1	-0.306218	5.81653	-3.37323	0.000844469	0.0275143	-0.859822
PILRA	0.402522	7.16874	3.37029	0.000853194	0.0277356	-0.869043
ATXN2	0.184868	2.02969	3.36631	0.000865113	0.0280594	-0.881485
IFFO1	0.27393	4.29059	3.36445	0.000870752	0.0281786	-0.887312
ARHGAP15	-0.317803	5.54184	-3.36369	0.000873068	0.0281899	-0.889694
GPR160	0.433442	3.21285	3.36096	0.000881404	0.0283951	-0.898215
MEMO1	0.267024	2.37018	3.35971	0.00088526	0.0284553	-0.902129
DXO	0.246132	3.34513	3.35296	0.000906294	0.0290323	-0.923182
EMX2	0.0356602	0.0196788	3.35263	0.000907319	0.0290323	-0.924195
CHRNB3	0.0375453	0.0254671	3.35145	0.000911058	0.0290323	-0.92788
PNPLA2	0.327422	5.37561	3.35133	0.000911425	0.0290323	-0.928241
DOK5	0.0593486	0.0372195	3.35061	0.000913711	0.0290323	-0.930487
NPM3	-0.40096	3.89189	-3.35009	0.000915361	0.0290323	-0.932104
BAD	-0.359574	4.07352	-3.34692	0.000925496	0.029289	-0.941973
FBRS	0.285017	4.14633	3.34386	0.000935369	0.0295362	-0.951483
SETD1B	0.297627	3.61227	3.34052	0.000946258	0.0298144	-0.961853
TM4SF19	0.49331	0.960852	3.33619	0.000960567	0.0301883	-0.975299
MAML2	0.283008	3.30595	3.33566	0.000962336	0.0301883	-0.976947
RPP25L	-0.315263	4.90107	-3.33474	0.0009654	0.0302183	-0.979794
NCOA6	0.243897	2.70589	3.33197	0.000974705	0.0304102	-0.988387
CYB5R3	0.318258	3.99461	3.33165	0.000975775	0.0304102	-0.989369
PRR13	0.221985	6.48126	3.32927	0.000983865	0.0305959	-0.996765
UQCRH	-0.418848	6.13015	-3.32557	0.000996491	0.0308569	-1.00818
FAM229A	0.30115	2.90111	3.32555	0.000996564	0.0308569	-1.00825
CFD	-0.746981	7.05813	-3.32438	0.00100059	0.0309149	-1.01186
SRRM1	0.246984	4.30254	3.32238	0.00100753	0.0310624	-1.01805
MED25	0.360734	3.82512	3.32104	0.00101221	0.0311397	-1.0222
SLC25A28	0.292326	5.29654	3.31842	0.00102139	0.0313548	-1.03028
TWF2	-0.25555	4.43715	-3.3152	0.00103279	0.0316369	-1.04022
TMEM183A	-0.245638	4.63454	-3.31158	0.00104577	0.0319661	-1.05139
RBBP5	-0.199486	3.86039	-3.31014	0.00105096	0.0320564	-1.05582
METTL23	-0.290386	4.25273	-3.30604	0.00106586	0.0324421	-1.06843
NDUFA3	0.348974	4.31284	3.30491	0.00107001	0.0324994	-1.0719
RPL23A	-0.382351	8.44496	-3.30324	0.00107618	0.0326175	-1.07704
SCGN	0.0883059	0.0783761	3.30007	0.00108797	0.0329053	-1.08679
CCDC87	0.0636165	0.0658627	3.29803	0.0010956	0.0330663	-1.09304
TST	-0.402214	3.97471	-3.29297	0.00111477	0.0335742	-1.10856
NUDCD3	-0.19479	3.03589	-3.29201	0.00111843	0.0336139	-1.11149
CSNK1A1	-0.212263	4.04462	-3.29059	0.00112391	0.0336688	-1.11586
MICAL1	0.254121	4.95227	3.29031	0.00112495	0.0336688	-1.11669
RPS14	-0.477694	7.22113	-3.28689	0.00113821	0.0339944	-1.12717
HNRNPCL1	0.343327	0.635436	3.28197	0.00115755	0.0345002	-1.14223
GRAMD1A	0.302379	4.92423	3.28082	0.0011621	0.0345639	-1.14574
TRMT112	-0.314606	6.6525	-3.27991	0.00116572	0.0345998	-1.14852
RPS12	-0.430119	11.702	-3.27913	0.00116882	0.0346203	-1.15089
PORCN	0.243306	2.51703	3.27678	0.00117824	0.0348272	-1.15807
MOAP1	-0.298728	4.35602	-3.2723	0.00119637	0.0352145	-1.17171
ACTN4	0.378924	5.26241	3.27147	0.00119975	0.0352145	-1.17424
RHBDF2	0.296377	4.22258	3.27127	0.00120058	0.0352145	-1.17486
KDM6B	0.400716	4.48864	3.27113	0.00120117	0.0352145	-1.17529
CNTNAP3B	0.054739	0.0440385	3.2689	0.00121031	0.0354101	-1.18206
TBC1D17	0.243657	4.04432	3.26784	0.0012147	0.0354663	-1.1853
MAGT1	-0.269305	4.18762	-3.26446	0.00122874	0.0358032	-1.19556
LRRC14	-0.223741	2.89142	-3.26248	0.00123705	0.0359606	-1.20159
NLRP1	0.28543	5.50669	3.26153	0.00124104	0.0359606	-1.20447
PSMB5	-0.293593	4.25998	-3.26139	0.00124166	0.0359606	-1.20491
CDK11B	0.234768	4.11306	3.25943	0.00124994	0.0361274	-1.21085
GFRA3	0.0509086	0.0337367	3.25769	0.00125737	0.0362103	-1.21614
FBXO34	-0.221129	3.46219	-3.25757	0.00125786	0.0362103	-1.21649
PFN1	0.301343	9.72603	3.25405	0.00127299	0.0365722	-1.22716
LRRC73	0.11901	0.122545	3.25272	0.00127876	0.0366646	-1.2312
PCMT1	-0.269339	4.96903	-3.24925	0.00129391	0.0369819	-1.24172
HLA-DQB1	-0.708998	4.42217	-3.2489	0.00129545	0.0369819	-1.24278
SREBF2	0.233041	3.8034	3.24842	0.00129756	0.0369819	-1.24424
ZNF792	-0.243847	2.8632	-3.24465	0.00131424	0.0373829	-1.25564
CDA	0.494389	7.11837	3.23991	0.00133548	0.0379002	-1.26995
KLRC3	0.685998	2.63387	3.239	0.00133959	0.0379002	-1.27269
OR52B4	0.228651	0.395481	3.23883	0.00134036	0.0379002	-1.2732
OR52K2	0.462191	2.05451	3.2344	0.0013606	0.0383968	-1.28658
UBL5	-0.377146	5.60438	-3.23313	0.00136644	0.0384857	-1.2904
TOMM22	-0.29945	5.19878	-3.2314	0.00137446	0.0386359	-1.29562
PLCL2	-0.253649	5.19092	-3.22737	0.00139325	0.0390048	-1.30774
LRRC37B	0.23288	2.95637	3.22727	0.00139373	0.0390048	-1.30804
SNRPD2	-0.522358	6.08154	-3.22684	0.00139575	0.0390048	-1.30933
DLGAP4	0.218162	2.91649	3.22388	0.00140975	0.0393194	-1.31823
POLR2B	-0.247027	4.84597	-3.22296	0.00141413	0.039365	-1.321
TMEM208	-0.278484	3.83186	-3.2211	0.00142301	0.0395355	-1.32659
SS18L2	-0.342925	3.23206	-3.21798	0.00143802	0.0398752	-1.33594
TMC8	0.354017	5.95314	3.21657	0.00144488	0.0399881	-1.34019
NDUFB6	-0.292133	4.73589	-3.21532	0.00145095	0.0400785	-1.34392
SERTAD1	-0.320098	3.27955	-3.21456	0.00145464	0.0401033	-1.34618
MIEN1	0.281154	4.30891	3.21394	0.00145772	0.0401078	-1.34807
GABARAP	-0.268949	5.81286	-3.21339	0.0014604	0.0401078	-1.34971
ATF5	0.300785	2.91676	3.21255	0.0014645	0.0401436	-1.35221
ADAMTSL4	0.354518	3.12274	3.21176	0.00146844	0.0401746	-1.3546
PSMB7	-0.27122	5.7307	-3.21049	0.00147467	0.0402683	-1.35838
NOA1	-0.226786	4.17446	-3.20917	0.00148123	0.0403706	-1.36233
TMEM254	0.230057	2.91353	3.20777	0.00148822	0.0404158	-1.36653
ENTPD1	0.345848	3.31477	3.20725	0.00149082	0.0404158	-1.36809
FOXJ2	0.226059	3.33123	3.20714	0.00149135	0.0404158	-1.3684
TMED9	-0.256381	4.85977	-3.20631	0.00149553	0.0404436	-1.37089
GNAI3	-0.249265	4.50807	-3.20581	0.00149802	0.0404436	-1.37238
APOBEC3C	0.296238	5.13961	3.20111	0.00152182	0.0409893	-1.38642
ZMAT2	-0.330351	6.64281	-3.20028	0.00152604	0.0409893	-1.38889
P4HA3	0.0428187	0.0338275	3.20013	0.00152681	0.0409893	-1.38934
SNX27	0.306284	3.26424	3.19873	0.001534	0.0411055	-1.39353
ADK	-0.304621	3.27235	-3.19723	0.00154174	0.0412051	-1.39801
TSC22D4	0.285947	5.75799	3.19649	0.00154557	0.0412051	-1.40022
TAZ	0.216606	3.84039	3.19634	0.00154634	0.0412051	-1.40067
SPOP	-0.194155	4.21964	-3.19421	0.00155741	0.0413711	-1.40702
GLYATL1	0.0362133	0.0257975	3.19403	0.00155834	0.0413711	-1.40755
YRDC	-0.31137	3.63029	-3.18658	0.00159763	0.0423356	-1.42973
DPP6	0.0303267	0.0163069	3.18598	0.00160083	0.0423422	-1.43151
PARVG	0.22958	5.09369	3.18344	0.00161441	0.0426229	-1.43903
SCAMP2	0.24499	4.76743	3.18048	0.00163043	0.0429667	-1.44782
RPS9	-0.346637	7.38216	-3.17956	0.00163546	0.0430202	-1.45057
KLHL36	-0.196532	3.25608	-3.17891	0.001639	0.0430342	-1.45249
NACA	-0.280366	5.27675	-3.17599	0.001655	0.0433749	-1.46114
AAAS	0.2163	3.41532	3.17337	0.00166951	0.0436634	-1.46891
QRICH1	0.214269	4.50217	3.1729	0.0016721	0.0436634	-1.47029
ATP6V1E1	-0.23686	5.63194	-3.17144	0.00168025	0.0437964	-1.47461
CD3E	0.421283	6.75254	3.16583	0.00171187	0.0445398	-1.4912
DDX50	-0.305283	4.51366	-3.16314	0.00172723	0.044858	-1.49915
POGZ	0.190525	3.33582	3.1624	0.00173146	0.0448864	-1.50132
PSMD4	-0.219407	6.09414	-3.15955	0.00174795	0.045232	-1.50975
PABIR1	0.188701	3.09169	3.15626	0.00176708	0.0456176	-1.51944
TADA2B	-0.209188	4.04604	-3.1559	0.00176921	0.0456176	-1.52051
EML1	0.0304815	0.018587	3.15483	0.00177549	0.045622	-1.52366
FANCF	-0.27948	2.99385	-3.15437	0.0017782	0.045622	-1.52501
UTP6	-0.196843	3.54665	-3.15424	0.00177893	0.045622	-1.52538
ST6GALNAC2	0.424059	3.55079	3.15036	0.00180194	0.0461296	-1.53681
TNFRSF10A	-0.298844	3.71606	-3.14928	0.0018084	0.0462125	-1.53999
CSAD	0.315913	4.07924	3.14812	0.00181537	0.0463081	-1.54341
VAMP1	0.280272	4.69821	3.14754	0.00181884	0.0463143	-1.54511
MARK2	0.260465	3.79123	3.14691	0.00182262	0.0463282	-1.54695
SNRPB	-0.278079	6.62551	-3.14183	0.00185344	0.0470282	-1.56186
CLCF1	0.365597	2.41019	3.14059	0.00186107	0.0471384	-1.56551
NPIPB3	0.286869	1.64084	3.13877	0.00187227	0.0473385	-1.57084
C5orf51	0.217083	3.25579	3.13521	0.0018944	0.0478137	-1.58128
TP53INP2	0.426469	2.2335	3.13379	0.00190327	0.047926	-1.58544
GPATCH8	0.192244	3.30458	3.13343	0.00190554	0.047926	-1.58649
PRR7	-0.343296	3.01017	-3.13136	0.00191858	0.0481695	-1.59255
ANTXR2	-0.26031	3.85224	-3.13078	0.00192219	0.0481757	-1.59422
GDI2	-0.261867	6.62822	-3.13015	0.00192621	0.0481923	-1.59608
FRAT1	-0.34027	5.78503	-3.12817	0.0019388	0.0483356	-1.60186
OR2K2	0.0989914	0.0614104	3.12812	0.0019391	0.0483356	-1.602
FUCA1	-0.320648	4.55806	-3.12766	0.00194205	0.0483356	-1.60335
GRSF1	-0.161548	3.38682	-3.1258	0.00195398	0.0485482	-1.60879
ANKRD45	0.0426778	0.0280118	3.12159	0.00198121	0.0491321	-1.62108
EEF1A1	-0.415918	9.52152	-3.121	0.00198505	0.0491321	-1.6228
SPRY3	0.143589	0.513909	3.12058	0.00198777	0.0491321	-1.62402
EPS15L1	0.280045	3.4296	3.11928	0.00199626	0.0492571	-1.6278
EXOSC2	-0.233034	3.43554	-3.11668	0.00201338	0.0495942	-1.63538
NRXN1	0.0480864	0.0635647	3.11554	0.00202089	0.0496938	-1.63869
SLC6A16	0.248812	2.18265	3.11426	0.00202944	0.0497088	-1.64243
ETFA	-0.210126	4.16517	-3.11397	0.00203133	0.0497088	-1.64326
PEBP1	-0.362419	5.9647	-3.11389	0.0020319	0.0497088	-1.64351
RPL29	-0.346647	8.62529	-3.10995	0.00205824	0.0502672	-1.65494
DDOST	-0.243077	6.24427	-3.10888	0.00206548	0.0503583	-1.65806
ALDH16A1	-0.257007	3.46399	-3.10734	0.00207593	0.0505272	-1.66254
ICAM4	-0.471187	2.94676	-3.10389	0.00209945	0.0509326	-1.67254
ITM2C	-0.368421	4.23524	-3.10386	0.00209969	0.0509326	-1.67264
HSD17B8	-0.381222	3.75675	-3.09961	0.00212907	0.051558	-1.68496
NECAP2	-0.210084	4.89992	-3.09831	0.00213814	0.0516903	-1.68873
R3HCC1L	-0.232051	3.91466	-3.09613	0.00215338	0.0519712	-1.69503
GIGYF1	0.222565	4.1822	3.0951	0.00216065	0.0520588	-1.69802
GSTM2	0.288204	1.97651	3.09439	0.00216565	0.0520918	-1.70007
UGT2B11	0.0756158	0.060167	3.09196	0.00218284	0.0523873	-1.70708
MUC3A	0.0351467	0.0221839	3.09163	0.00218524	0.0523873	-1.70806
PPP1R12B	0.300633	2.24329	3.09044	0.00219373	0.052503	-1.7115
TTC31	0.196141	3.42217	3.0871	0.0022177	0.0529883	-1.72113
EZH1	0.187619	4.57581	3.08547	0.00222946	0.0531806	-1.72582
MOG	0.0473164	0.0289048	3.08305	0.00224709	0.0533847	-1.73281
YBEY	0.308753	3.26372	3.08283	0.00224873	0.0533847	-1.73345
CEACAM4	0.437649	6.30941	3.08277	0.00224919	0.0533847	-1.73363
RAD9A	0.224882	3.1517	3.08215	0.00225369	0.0534031	-1.7354
PRR3	0.192439	2.72098	3.08093	0.00226264	0.0534923	-1.73892
SCAMP3	0.256179	4.71902	3.08062	0.00226492	0.0534923	-1.73981
RRH	0.0941051	0.156928	3.07907	0.00227639	0.0536749	-1.74429
FUT3	0.051704	0.0384773	3.07716	0.00229053	0.0539196	-1.74977
RANBP6	-0.359097	3.36395	-3.07561	0.0023021	0.0541031	-1.75424
OSER1	-0.278882	5.7933	-3.07371	0.0023163	0.0543477	-1.75969
TAX1BP1	-0.271619	4.55149	-3.07256	0.00232495	0.0544616	-1.76299
LCAT	0.285195	2.3658	3.06765	0.00236227	0.0552455	-1.7771
TESK1	0.226676	3.51392	3.06335	0.00239542	0.055911	-1.78944
SDHC	-0.209244	4.73585	-3.06294	0.00239853	0.055911	-1.79059
USP21	0.191518	3.70158	3.0614	0.00241058	0.0560912	-1.79503
ANKZF1	0.215747	4.35927	3.06095	0.00241408	0.0560912	-1.79631
ZSWIM1	0.260665	2.73216	3.05988	0.00242243	0.056194	-1.79937
ADAM32	0.0399041	0.0457415	3.05896	0.00242964	0.0562703	-1.802
TOB1	0.378773	4.27193	3.05805	0.00243675	0.056344	-1.80459
LRRN4CL	0.0645849	0.0656546	3.0519	0.00248562	0.0573813	-1.82217
TTC19	-0.230069	3.22603	-3.05027	0.00249878	0.0575926	-1.82684
HMX2	0.0518662	0.0304835	3.04873	0.00251123	0.0577311	-1.83124
BAG5	-0.206558	3.72708	-3.04853	0.00251285	0.0577311	-1.83181
R3HDM1	0.176368	2.61242	3.04763	0.00252015	0.0578061	-1.83438
SEC61G	-0.323132	4.41512	-3.04576	0.00253537	0.0580623	-1.8397
SLC15A4	-0.293435	4.90495	-3.04371	0.00255216	0.0582522	-1.84554
MAU2	0.211243	3.88448	3.0432	0.00255628	0.0582522	-1.84697
ZNF335	0.209771	3.51945	3.04313	0.00255688	0.0582522	-1.84718
TTLL3	0.231303	3.08332	3.04276	0.00255991	0.0582522	-1.84823
GP1BA	0.50863	1.79515	3.041	0.00257448	0.0584908	-1.85325
RNPEPL1	0.234519	4.51571	3.03986	0.00258394	0.058613	-1.8565
RNF114	-0.183151	4.95914	-3.03715	0.00260654	0.0589139	-1.8642
FAM174A	-0.364801	4.29735	-3.03682	0.00260928	0.0589139	-1.86513
CABLES2	0.241307	2.1293	3.0364	0.00261283	0.0589139	-1.86633
RPSA	-0.405803	7.67319	-3.0363	0.00261365	0.0589139	-1.86661
HOXA6	0.146036	0.15446	3.03575	0.00261833	0.0589268	-1.86819
TTC34	0.164084	0.507312	3.03513	0.00262349	0.0589339	-1.86993
RPL21	-0.520192	8.24452	-3.03473	0.00262687	0.0589339	-1.87107
FUT7	-0.372161	5.10285	-3.03399	0.00263316	0.0589829	-1.87319
SLC38A5	0.497419	3.40038	3.03346	0.00263759	0.0589899	-1.87467
LIPA	-0.313452	4.81069	-3.02902	0.00267546	0.0597437	-1.88728
PABIR3	0.165829	1.47003	3.0277	0.00268685	0.0599047	-1.89103
GTF2F2	-0.255879	3.55297	-3.02604	0.00270115	0.06013	-1.89573
MOB3A	0.311177	6.82943	3.02522	0.00270828	0.0601951	-1.89805
JTB	-0.214977	7.23955	-3.02296	0.00272793	0.0605381	-1.90445
MMP25	0.535322	6.02971	3.02234	0.00273337	0.0605651	-1.90621
ATP6V0C	-0.325338	4.42603	-3.02125	0.00274293	0.0606614	-1.90929
NBPF12	-0.155055	1.82058	-3.02041	0.0027503	0.0606614	-1.91166
RUNX1T1	0.0342495	0.0257598	3.02039	0.00275041	0.0606614	-1.9117
MFSD1	-0.277628	5.3409	-3.01883	0.00276421	0.060872	-1.91612
RNASE13	0.0908804	0.0678553	3.01755	0.00277556	0.060939	-1.91974
LYG1	0.440114	2.38154	3.01739	0.002777	0.060939	-1.9202
LILRB1	0.334267	4.39943	3.01705	0.00278	0.060939	-1.92116
CTDSP1	0.209828	6.12073	3.01623	0.0027873	0.0609969	-1.92347
FAM118B	-0.240663	3.053	-3.0158	0.00279115	0.0609969	-1.92469
MRPL30	-0.240323	2.01434	-3.015	0.00279827	0.0610594	-1.92695
MEF2D	0.245823	4.05938	3.01316	0.0028148	0.0613203	-1.93215
INTS3	0.19014	3.64886	3.01271	0.00281879	0.0613203	-1.9334
SCNN1B	0.0385787	0.0280857	3.01026	0.00284091	0.0617081	-1.94031
RPL13	-0.355245	8.46791	-3.00931	0.00284955	0.0617966	-1.94299
PROKR2	0.0969994	0.0955644	3.00887	0.00285361	0.0617966	-1.94424
ABT1	-0.210631	4.63238	-3.008	0.00286153	0.0618746	-1.94669
PAG1	-0.275132	4.00307	-3.00739	0.00286711	0.061902	-1.94841
TOR3A	-0.217633	3.95722	-3.00524	0.0028868	0.0622006	-1.95446
PSMD10	-0.263323	4.03364	-3.00412	0.0028971	0.0622006	-1.9576
CDK12	0.173876	3.42588	3.00345	0.00290334	0.0622006	-1.9595
BRF1	-0.157498	1.82721	-3.00311	0.00290643	0.0622006	-1.96044
COMTD1	-0.330295	2.70005	-3.00304	0.00290714	0.0622006	-1.96066
KEAP1	-0.232978	3.66126	-3.00303	0.00290721	0.0622006	-1.96068
NCSTN	0.249825	5.40174	3.00258	0.00291131	0.0622006	-1.96193
PRDX3	-0.269665	4.94949	-2.9992	0.00294281	0.0627798	-1.97143
VAMP5	-0.3884	5.4526	-2.9985	0.00294945	0.0627967	-1.97342
OAZ1	-0.273544	9.01026	-2.99819	0.00295236	0.0627967	-1.97429
B4GALT1	0.22632	5.26253	2.99591	0.00297376	0.0630874	-1.98066
JAGN1	-0.275999	4.24966	-2.9958	0.00297483	0.0630874	-1.98098
ALDH9A1	-0.235624	4.68714	-2.99474	0.00298492	0.0632079	-1.98397
LSM1	-0.313102	4.39543	-2.99415	0.00299044	0.0632316	-1.9856
GRID1	0.0398238	0.0367656	2.99247	0.0030065	0.0634774	-1.99033
DHX9	-0.197675	5.33142	-2.99061	0.00302431	0.0637596	-1.99554
BRF2	-0.235683	2.97465	-2.98916	0.00303827	0.0639599	-1.99961
SIT1	-0.390881	5.60003	-2.98735	0.00305571	0.0642326	-2.00465
FGF13	0.0900465	0.11746	2.98371	0.00309117	0.0648476	-2.01483
TSSK4	0.271727	0.70193	2.98323	0.00309587	0.0648476	-2.01618
KMT2B	0.238635	3.28814	2.98296	0.00309854	0.0648476	-2.01693
CD4	0.301207	5.67621	2.98223	0.00310576	0.0648798	-2.01899
INPP5D	0.239756	5.68687	2.98152	0.00311274	0.0648798	-2.02097
CTBP1	-0.216141	4.58713	-2.98134	0.00311452	0.0648798	-2.02147
HELB	-0.280653	3.93531	-2.98097	0.00311817	0.0648798	-2.02251
KLRF1	0.573038	5.52035	2.98006	0.00312713	0.0649718	-2.02504
TSN	-0.196276	4.02319	-2.9752	0.00317565	0.0658844	-2.03862
UNC13D	0.228027	5.2459	2.97351	0.00319259	0.0661402	-2.04331
PLCG2	0.26275	4.14138	2.97053	0.00322282	0.06667	-2.05162
TFE3	0.260157	5.04094	2.9699	0.00322924	0.0667066	-2.05337
PTGER4	-0.308448	4.65486	-2.96614	0.00326773	0.0674046	-2.06382
GLUL	-0.283275	5.89336	-2.96472	0.0032824	0.06761	-2.06776
SSBP3	0.286451	3.55657	2.96394	0.00329048	0.0676791	-2.06993
LASP1	0.249867	6.1441	2.96345	0.00329557	0.0676866	-2.07129
SLC11A1	0.374276	5.5487	2.96238	0.00330674	0.0678189	-2.07427
DGCR6L	-0.325333	5.09762	-2.95789	0.00335387	0.0686572	-2.08674
SSR4	-0.281035	4.48964	-2.95709	0.00336227	0.0686572	-2.08895
RNF5	-0.25846	5.68559	-2.95701	0.00336309	0.0686572	-2.08916
LRRC47	-0.205062	3.84256	-2.95636	0.00336998	0.0686572	-2.09097
ZHX2	0.226744	3.51848	2.95607	0.00337305	0.0686572	-2.09177
SNN	-0.276697	6.14132	-2.95559	0.00337822	0.0686572	-2.09312
ERF	0.314816	3.93672	2.95531	0.00338114	0.0686572	-2.09388
TMEM238	-0.469756	3.06445	-2.95277	0.00340826	0.0691101	-2.10092
SF3B2	0.230599	4.5923	2.95145	0.00342243	0.0692995	-2.10457
ATXN7	0.23654	3.27406	2.95075	0.00342997	0.0693526	-2.10651
FCER1A	-0.590274	5.52415	-2.94987	0.00343941	0.0693526	-2.10893
CYP20A1	-0.151452	2.62381	-2.94986	0.00343957	0.0693526	-2.10897
COX20	0.231646	3.31104	2.9492	0.00344674	0.0693995	-2.1108
PRDM5	0.263011	0.698991	2.94606	0.0034808	0.0699344	-2.11946
ARID1A	0.246423	3.60411	2.94586	0.00348306	0.0699344	-2.12004
TXNRD1	-0.24161	4.3715	-2.94191	0.00352649	0.0707073	-2.13094
DHRS7	-0.226908	5.78162	-2.94016	0.00354579	0.070807	-2.13575
LRRC8E	0.0310142	0.0174988	2.94009	0.00354664	0.070807	-2.13596
HOXA2	0.0537498	0.0385342	2.93987	0.00354901	0.070807	-2.13655
CCT6A	-0.219347	4.96248	-2.93967	0.00355121	0.070807	-2.1371
APOBEC3F	0.215577	2.45888	2.9379	0.00357105	0.0710188	-2.142
UBE2I	-0.176062	3.66906	-2.93783	0.00357175	0.0710188	-2.14217
NYX	0.0682445	0.0884049	2.93696	0.00358152	0.0711145	-2.14457
CLEC6A	0.465131	2.20587	2.93513	0.00360206	0.0714234	-2.14961
RDH11	-0.167607	3.4841	-2.93269	0.00362963	0.0718706	-2.15632
TMBIM1	-0.20607	5.6435	-2.93143	0.00364403	0.0720562	-2.1598
TMEM184B	0.247549	3.14562	2.92855	0.00367693	0.0726068	-2.16771
ANKRD10	-0.289879	5.48366	-2.92752	0.00368883	0.0727415	-2.17055
IL15RA	0.262725	2.79498	2.9256	0.00371089	0.0730761	-2.1758
PYCARD	-0.299135	6.59917	-2.92465	0.00372191	0.0731924	-2.1784
PPP1R10	0.21949	4.54265	2.92314	0.0037395	0.0734377	-2.18255
MSI1	0.0350094	0.023432	2.92194	0.00375356	0.073613	-2.18585
TAS2R19	-0.395592	2.3856	-2.921	0.00376459	0.0736965	-2.18843
DPEP3	0.447841	2.61424	2.9207	0.0037681	0.0736965	-2.18925
AZIN1	-0.239735	4.61436	-2.91881	0.00379036	0.0740307	-2.19443
ACTR1B	-0.263045	5.03532	-2.91795	0.00380054	0.0741286	-2.19679
CLCN3	-0.169572	3.16182	-2.91656	0.00381695	0.0742025	-2.20058
PPP4C	-0.256381	5.91565	-2.91647	0.00381802	0.0742025	-2.20082
TTC27	-0.2425	3.22615	-2.91563	0.00382809	0.0742025	-2.20314
GMPPB	-0.234564	1.66529	-2.91549	0.00382968	0.0742025	-2.2035
C8B	0.0608911	0.0368192	2.91545	0.00383021	0.0742025	-2.20362
RXRB	0.187009	4.79798	2.91173	0.00387473	0.0749638	-2.21378
SIK3	0.201252	3.70144	2.91095	0.00388415	0.0750447	-2.21592
GZMH	0.760336	6.83966	2.90921	0.00390522	0.0753502	-2.22067
TIGD5	-0.194316	1.67093	-2.90829	0.00391637	0.0754637	-2.22318
SMIM3	-0.32907	2.60638	-2.90784	0.00392184	0.0754678	-2.2244
RPL36AL	-0.370821	8.29938	-2.90709	0.003931	0.0754803	-2.22645
PPP1R8	-0.230829	4.55185	-2.90693	0.00393302	0.0754803	-2.22691
CRKL	-0.202203	4.86742	-2.90553	0.00395011	0.0756136	-2.23071
LPAR5	0.250091	2.94219	2.9055	0.00395052	0.0756136	-2.23081
ELK1	0.225557	3.37768	2.90502	0.00395641	0.0756138	-2.23211
ZNF732	0.0768725	0.0833429	2.90457	0.00396182	0.0756138	-2.23332
MRPL23	-0.336899	3.86953	-2.90421	0.00396635	0.0756138	-2.23432
PGAM5	-0.192914	3.07275	-2.90328	0.00397777	0.0756753	-2.23684
ACTB	0.346784	10.6382	2.90309	0.00398013	0.0756753	-2.23737
DHH	0.0469807	0.0367986	2.90189	0.0039949	0.0758555	-2.24062
PDIA4	-0.265199	4.76615	-2.90041	0.00401332	0.0760783	-2.24466
SLC2A6	-0.290973	3.83115	-2.89982	0.00402067	0.0760783	-2.24627
MTMR11	0.263214	2.90226	2.89967	0.00402255	0.0760783	-2.24668
SLC22A13	0.155851	0.286257	2.89691	0.00405711	0.0762901	-2.25419
IRF2BP1	-0.252083	3.5263	-2.89675	0.00405908	0.0762901	-2.25462
CACYBP	-0.216614	3.66346	-2.89649	0.0040623	0.0762901	-2.25532
UBXN11	0.278084	4.83233	2.89618	0.00406619	0.0762901	-2.25616
MRPS16	-0.192007	4.47439	-2.89605	0.00406789	0.0762901	-2.25652
ABCB11	0.0321718	0.0302625	2.89601	0.00406833	0.0762901	-2.25662
PRPSAP2	-0.213789	3.70725	-2.89571	0.0040721	0.0762901	-2.25743
ARHGDIA	0.276614	6.43796	2.89517	0.00407902	0.0762901	-2.25892
CYP3A5	0.0297628	0.0210131	2.89496	0.00408165	0.0762901	-2.25949
CREB3	-0.234092	4.33394	-2.89387	0.00409535	0.0763935	-2.26243
PIK3R6	0.331416	3.0184	2.89368	0.00409784	0.0763935	-2.26297
CACNA1D	0.06613	0.126329	2.89318	0.00410419	0.0763944	-2.26433
CCT7	-0.229915	5.58308	-2.89231	0.00411527	0.0763944	-2.26669
DUSP6	-0.34524	6.09677	-2.89201	0.004119	0.0763944	-2.26749
FUCA2	-0.24444	3.95961	-2.892	0.0041192	0.0763944	-2.26753
RPS25	-0.414738	8.55913	-2.89092	0.00413287	0.0765489	-2.27044
TIMMDC1	-0.211286	4.45747	-2.88739	0.00417826	0.0769364	-2.28003
ZNF134	-0.207156	2.84925	-2.88719	0.0041808	0.0769364	-2.28056
SND1	-0.231218	4.87372	-2.88714	0.00418152	0.0769364	-2.28071
PSPC1	-0.190392	4.59056	-2.88701	0.00418318	0.0769364	-2.28106
NPIPA5	0.568429	1.42418	2.88698	0.00418361	0.0769364	-2.28115
BRD4	0.235175	3.64131	2.88679	0.00418599	0.0769364	-2.28165
PRDX2	-0.385188	5.97537	-2.88558	0.00420163	0.0771249	-2.28492
DUSP9	0.0344618	0.0215164	2.88482	0.00421147	0.0772067	-2.28698
POU2F2	0.233615	3.82111	2.88426	0.00421877	0.0772417	-2.2885
ZC3H12A	-0.263808	4.10265	-2.88286	0.00423702	0.0773215	-2.29229
GOLGA1	0.162368	3.21711	2.88252	0.00424157	0.0773215	-2.29323
KLHDC3	-0.221991	5.9434	-2.88229	0.00424447	0.0773215	-2.29383
RAD21L1	0.0642129	0.0588119	2.88228	0.0042447	0.0773215	-2.29387
AXDND1	0.0483637	0.0492538	2.88056	0.00426727	0.0776328	-2.29853
KMT2D	0.285033	3.09416	2.87953	0.00428076	0.0776328	-2.3013
CCR8	-0.496854	2.04696	-2.87948	0.00428143	0.0776328	-2.30143
FAM209A	0.46949	3.00153	2.87933	0.00428345	0.0776328	-2.30185
UVRAG	-0.190342	3.36655	-2.87707	0.0043134	0.0780769	-2.30796
PIGT	0.180286	2.41727	2.8766	0.00431958	0.0780831	-2.30922
GTPBP3	-0.197647	2.32994	-2.87612	0.00432601	0.0780831	-2.31052
NXT1	-0.327214	4.21865	-2.87581	0.00433008	0.0780831	-2.31135
SF1	0.256896	6.02041	2.87523	0.00433792	0.0781261	-2.31293
LSM4	-0.25095	4.12753	-2.87308	0.00436665	0.0785449	-2.31872
SUPT6H	0.21815	3.85252	2.86598	0.00446302	0.0801778	-2.33787
ZFAND2B	0.206064	4.57265	2.86524	0.00447309	0.080258	-2.33984
TOMM7	-0.48654	6.58115	-2.8641	0.00448877	0.0804388	-2.34291
ALG3	0.232768	3.38375	2.86292	0.00450509	0.0806304	-2.34609
NR1D1	0.311906	2.50802	2.86206	0.00451697	0.0807266	-2.3484
GALK1	-0.278647	3.80379	-2.86172	0.00452173	0.0807266	-2.34932
INO80E	0.204726	3.6164	2.85914	0.00455764	0.0812665	-2.35626
GBA	0.288358	4.16927	2.85674	0.00459124	0.0816724	-2.36269
RBM6	0.224377	4.73936	2.85638	0.00459636	0.0816724	-2.36367
PSMC3	-0.225932	4.96389	-2.85623	0.00459845	0.0816724	-2.36407
OGG1	0.160285	2.34109	2.85589	0.00460319	0.0816724	-2.36497
FAM219A	0.213206	3.09547	2.85364	0.00463506	0.0821363	-2.37102
CEACAM3	0.410783	5.27176	2.85261	0.00464957	0.0822742	-2.37376
AKR1A1	-0.229813	4.62369	-2.85215	0.00465613	0.0822742	-2.37499
COX14	-0.312743	4.95873	-2.85188	0.00466006	0.0822742	-2.37573
ARID3B	0.220255	3.29114	2.85103	0.00467216	0.0823864	-2.378
CDC42SE1	0.251016	8.13936	2.8496	0.00469262	0.0826022	-2.38183
CALR3	0.0744734	0.066823	2.84937	0.00469593	0.0826022	-2.38245
MANSC1	0.460796	2.58231	2.84888	0.00470297	0.0826248	-2.38376
USP50	0.0736644	0.101746	2.84692	0.00473115	0.0830012	-2.38899
C6orf47	-0.222244	4.76206	-2.84648	0.0047375	0.0830012	-2.39017
NAALADL2	0.032695	0.0344055	2.84557	0.00475071	0.0830012	-2.39261
DERA	-0.219357	3.80433	-2.84546	0.00475236	0.0830012	-2.39291
HLA-DRB1	-0.424013	8.90306	-2.84539	0.00475335	0.0830012	-2.39309
SERPINA1	0.338114	7.84024	2.84472	0.00476308	0.08307	-2.39488
TMEM87A	-0.207978	4.0662	-2.84431	0.00476897	0.0830717	-2.39597
NKD2	0.0521329	0.0363857	2.84311	0.0047866	0.0832776	-2.3992
SPATA2L	-0.266537	3.03104	-2.84173	0.00480673	0.0835265	-2.40287
RS1	0.0352487	0.0214613	2.84022	0.0048289	0.0838101	-2.4069
OVCH1	0.0625765	0.0859188	2.83589	0.00489299	0.0847313	-2.41844
UCP3	0.237178	1.84064	2.83584	0.0048938	0.0847313	-2.41859
SMG9	0.204967	2.62847	2.83492	0.00490753	0.0848666	-2.42104
TMEM259	0.242989	5.90163	2.83317	0.0049337	0.0852163	-2.42569
TMEM141	-0.304982	3.86516	-2.83127	0.00496229	0.0856069	-2.43075
RBP7	0.425586	5.27014	2.83035	0.00497617	0.0857433	-2.4332
GBF1	0.168831	2.38019	2.82876	0.00500037	0.0859667	-2.43744
NIPSNAP1	-0.218945	3.84738	-2.82871	0.00500113	0.0859667	-2.43757
MMADHC	-0.254079	5.84141	-2.82816	0.00500945	0.0860065	-2.43903
PDXP	-0.275208	1.88568	-2.82364	0.00507863	0.0870899	-2.45103
LDHB	-0.409356	7.09794	-2.82206	0.00510308	0.0874047	-2.45523
SDF2	-0.219035	4.64315	-2.81988	0.00513684	0.0878629	-2.46099
PI4KA	0.199087	3.87069	2.81955	0.00514209	0.0878629	-2.46189
TCP11L2	-0.29395	4.72272	-2.8183	0.00516158	0.0879589	-2.46519
CTSK	0.214719	1.8106	2.81819	0.00516323	0.0879589	-2.46547
FCRL6	0.540287	4.47946	2.81801	0.00516612	0.0879589	-2.46596
KLHL12	-0.19624	4.17961	-2.81368	0.00523431	0.0890143	-2.47743
TUBA1C	-0.238056	3.59083	-2.81297	0.00524551	0.0890474	-2.4793
CASP6	-0.236576	3.51195	-2.81277	0.00524868	0.0890474	-2.47982
PSMB4	-0.19881	6.46649	-2.8123	0.00525616	0.089069	-2.48107
TIRAP	0.246993	3.16703	2.81175	0.00526494	0.0891124	-2.48253
TNNT3	0.358192	1.85495	2.81079	0.0052802	0.0892652	-2.48506
LDB1	0.218211	5.48211	2.80979	0.00529625	0.0894311	-2.48771
AURKAIP1	-0.266124	5.59879	-2.80859	0.00531546	0.0896499	-2.49087
TMEM209	0.218687	2.9626	2.80713	0.00533897	0.0898951	-2.49473
MSRB2	0.347818	3.64856	2.80691	0.00534254	0.0898951	-2.49532
DFFA	-0.149998	2.62374	-2.80466	0.00537888	0.0903872	-2.50124
SSH3	0.26815	3.30869	2.80432	0.00538439	0.0903872	-2.50213
CCDC9	0.266449	3.30603	2.80177	0.0054261	0.0909808	-2.50888
DPP9	0.191927	3.36572	2.79978	0.00545872	0.0912982	-2.51411
ZNF32	-0.376669	4.23942	-2.79975	0.00545918	0.0912982	-2.51418
TMEM59	-0.195145	4.75229	-2.7993	0.00546663	0.0912982	-2.51538
SGSH	0.205507	3.19502	2.79906	0.0054705	0.0912982	-2.51599
NRM	0.261609	3.5614	2.79672	0.00550925	0.0918101	-2.52216
OR51I1	0.18076	0.152944	2.7964	0.00551453	0.0918101	-2.523
LRRC4	0.431713	3.45544	2.79605	0.00552039	0.0918101	-2.52392
TMEM244	0.413667	0.965518	2.79563	0.00552741	0.0918204	-2.52503
BCAP31	-0.217349	5.73299	-2.79453	0.0055457	0.0920175	-2.52792
RPS19	-0.35237	7.6527	-2.7917	0.00559305	0.0926937	-2.53534
RAD21	-0.250466	5.66017	-2.79133	0.00559938	0.0926937	-2.53633
SPON2	0.440994	3.85789	2.79068	0.00561037	0.0927685	-2.53804
RPS23	-0.429918	7.02538	-2.78776	0.00565969	0.0933836	-2.54568
STT3B	-0.275259	5.30285	-2.78771	0.0056606	0.0933836	-2.54582
CDH26	0.221557	1.16461	2.78687	0.00567489	0.0934115	-2.54802
SENP5	-0.162493	3.49852	-2.78685	0.00567532	0.0934115	-2.54809
GOLGA2	0.20073	3.12134	2.78547	0.00569883	0.0936908	-2.55169
CREB3L1	0.0332816	0.0264484	2.78293	0.00574245	0.0942999	-2.55835
ITGB1BP2	0.299483	1.15064	2.78229	0.00575346	0.0943725	-2.56002
HORMAD1	0.428241	2.13915	2.78082	0.00577881	0.0946155	-2.56386
WDR82	-0.212562	5.58848	-2.78067	0.00578147	0.0946155	-2.56426
AAGAB	-0.184132	3.88894	-2.77906	0.00580947	0.0948696	-2.56847
MYO9B	0.2319	5.11138	2.77902	0.00581023	0.0948696	-2.56859
PNCK	0.0484438	0.0345664	2.77662	0.00585205	0.0954437	-2.57484
VCP	-0.211666	4.59503	-2.77493	0.00588178	0.0957499	-2.57926
CIAPIN1	-0.202826	3.76266	-2.77458	0.00588796	0.0957499	-2.58018
TBX1	0.08543	0.113704	2.77428	0.00589319	0.0957499	-2.58095
GREP1	0.0282948	0.0181841	2.77363	0.00590469	0.0957499	-2.58265
NSMCE1	-0.230501	3.80945	-2.7733	0.00591053	0.0957499	-2.58352
ANP32D	0.227029	0.301682	2.77328	0.0059109	0.0957499	-2.58357
SLC6A3	0.0307518	0.0226819	2.77206	0.00593242	0.0958737	-2.58674
CYC1	-0.238661	4.95209	-2.7714	0.0059442	0.0958737	-2.58847
ALDOA	0.259148	7.6452	2.7714	0.00594428	0.0958737	-2.58848
GUK1	-0.407953	6.84732	-2.77134	0.00594529	0.0958737	-2.58863
NFAT5	0.2271	2.77445	2.77034	0.00596308	0.0959912	-2.59124
SHISA7	0.102979	0.116553	2.76971	0.00597434	0.0959912	-2.59288
DTX2	0.253992	3.1747	2.76967	0.00597495	0.0959912	-2.59297
CCL4	0.40821	3.97652	2.76943	0.00597936	0.0959912	-2.59361
ATP1B2	0.25049	0.461295	2.7686	0.00599417	0.0961213	-2.59577
FKBP2	0.299116	4.59011	2.76727	0.00601795	0.096394	-2.59922
OIT3	0.135479	0.227211	2.7669	0.00602462	0.096394	-2.60019
ASB13	-0.217329	3.04466	-2.76496	0.00605964	0.0968461	-2.60524
RERE	0.23298	3.55322	2.76282	0.00609845	0.0973578	-2.6108
STAU2	0.189531	2.59016	2.76182	0.00611664	0.0974976	-2.6134
SAC3D1	-0.270149	2.37643	-2.7616	0.00612081	0.0974976	-2.61399
KLRC4	0.59517	3.46958	2.7608	0.00613546	0.0975364	-2.61608
CTNNB1	-0.169613	4.57899	-2.7603	0.00614447	0.0975364	-2.61736
UMPS	-0.177657	2.32632	-2.76012	0.00614779	0.0975364	-2.61783
ELP2	-0.167902	3.0252	-2.75928	0.00616318	0.0975364	-2.62001
NCOA4	-0.307303	8.44818	-2.75886	0.00617094	0.0975364	-2.6211
SAMD1	0.257982	3.39339	2.75879	0.00617231	0.0975364	-2.6213
NPRL3	0.49379	4.13021	2.75871	0.00617378	0.0975364	-2.6215
FANCE	-0.191295	2.48254	-2.75849	0.00617778	0.0975364	-2.62207
TIMP1	0.317249	6.36672	2.75813	0.00618447	0.0975364	-2.62301
TUBB4B	-0.227296	5.69309	-2.75754	0.00619531	0.0976	-2.62454
CCNDBP1	-0.208756	5.42073	-2.75717	0.00620214	0.0976002	-2.6255
ACAD11	-0.201454	1.65862	-2.75624	0.00621927	0.097762	-2.6279
AMFR	-0.254029	4.78581	-2.75543	0.00623433	0.097762	-2.63001
DDX4	0.0375093	0.0288427	2.75539	0.00623506	0.097762	-2.63011
CCL28	0.180012	1.57176	2.75494	0.00624337	0.097762	-2.63127
ZBTB20	0.157337	0.990066	2.75435	0.00625438	0.097762	-2.6328
RPRD2	0.166918	2.98883	2.75412	0.00625862	0.097762	-2.63339
TFPI	0.108732	0.220532	2.7536	0.00626839	0.097762	-2.63475
MRFAP1L1	-0.299493	5.4485	-2.75326	0.00627473	0.097762	-2.63563
RPS10	-0.343545	5.24314	-2.75297	0.00628007	0.097762	-2.63637
NDUFS5	-0.414571	6.65784	-2.75294	0.00628061	0.097762	-2.63645
MRPS18B	-0.244825	4.94462	-2.75116	0.00631396	0.0981296	-2.64106
CLDN20	0.0958907	0.0755348	2.75095	0.00631792	0.0981296	-2.64161
NEK5	0.040215	0.0437451	2.75052	0.00632614	0.098151	-2.64274
ABHD4	0.248405	3.72538	2.74957	0.00634389	0.098239	-2.64518
UFSP1	-0.4648	2.24689	-2.7494	0.00634711	0.098239	-2.64562
C11orf24	0.212435	2.82858	2.74901	0.00635444	0.098239	-2.64663
CCBE1	0.0288618	0.0187813	2.7486	0.00636219	0.098239	-2.64769
AKNA	0.2349	5.79208	2.7484	0.00636607	0.098239	-2.64822
RAB43	-0.236429	2.08898	-2.74746	0.00638374	0.0984056	-2.65063
NRXN3	0.0508181	0.0739925	2.74591	0.00641324	0.0987543	-2.65465
UBE2L3	0.175605	4.64636	2.74413	0.00644733	0.0991726	-2.65926
SERINC1	-0.309895	6.87891	-2.74258	0.00647691	0.0995209	-2.66325
KHNYN	-0.169899	4.57171	-2.74034	0.00652009	0.0999838	-2.66903
ABHD15	-0.206277	3.38364	-2.7403	0.00652098	0.0999838	-2.66915
ABCA8	0.0275854	0.0165875	2.73899	0.00654633	0.100265	-2.67253
APEH	-0.179424	4.53922	-2.73618	0.00660103	0.100887	-2.67977
CDC25B	0.307556	5.50783	2.73609	0.0066028	0.100887	-2.68
NUP205	-0.176868	3.37822	-2.73536	0.00661707	0.100887	-2.68188
KCTD20	-0.200412	4.56458	-2.73485	0.00662701	0.100887	-2.68319
C2CD2L	0.191515	2.63671	2.73482	0.00662754	0.100887	-2.68326
COPE	-0.228674	5.7593	-2.73474	0.00662912	0.100887	-2.68346
TGFB1	0.269609	6.19519	2.73153	0.00669254	0.101744	-2.69175
CNOT4	0.170156	2.85684	2.73015	0.00671985	0.102051	-2.69529
BABAM1	-0.243955	4.62756	-2.72939	0.00673488	0.102171	-2.69723
LBP	0.0668333	0.0395135	2.72705	0.00678158	0.10277	-2.70324
SAA2	0.0871061	0.081316	2.72602	0.00680234	0.102934	-2.7059
HMCES	-0.210107	4.07822	-2.7255	0.00681273	0.102934	-2.70723
ANXA7	-0.183738	5.90783	-2.72544	0.00681393	0.102934	-2.70738
CPXM2	0.0553284	0.0507388	2.72423	0.00683823	0.102986	-2.71048
BPIFB3	0.110742	0.0992706	2.72422	0.00683858	0.102986	-2.71052
MBD5	0.116711	1.14132	2.7242	0.00683894	0.102986	-2.71057
COX15	-0.174714	3.90347	-2.72306	0.00686189	0.103165	-2.71348
PEX16	-0.23651	4.54264	-2.7229	0.0068652	0.103165	-2.7139
ULK1	0.269312	3.72914	2.72251	0.00687317	0.103177	-2.71491
TBX21	0.425349	4.64504	2.72211	0.00688121	0.103189	-2.71592
DDX18	-0.175611	3.80057	-2.72058	0.00691237	0.103548	-2.71985
SH2D2A	0.343369	4.22867	2.71979	0.00692841	0.10368	-2.72187
RNF145	-0.228871	5.11397	-2.71794	0.00696638	0.10414	-2.72662
TCEAL5	0.10069	0.092889	2.71668	0.00699222	0.104362	-2.72983
VPS35	-0.184147	3.8668	-2.71598	0.00700652	0.104362	-2.73161
RPL5	-0.400445	7.94413	-2.71582	0.00700989	0.104362	-2.73203
GID8	-0.194046	4.70778	-2.71577	0.00701106	0.104362	-2.73217
CLDND1	-0.269139	4.41332	-2.71535	0.00701954	0.104362	-2.73322
SYT8	0.0308154	0.0178372	2.71469	0.00703331	0.104362	-2.73493
CLDND2	0.503014	3.30451	2.71412	0.00704515	0.104362	-2.73639
ADHFE1	0.217162	2.76438	2.71404	0.00704676	0.104362	-2.73659
NEIL3	0.375159	1.60347	2.71404	0.00704679	0.104362	-2.73659
COASY	0.19589	4.16907	2.71344	0.00705914	0.104415	-2.73811
ZCWPW1	0.192126	2.15728	2.71317	0.00706489	0.104415	-2.73882
ATXN7L3B	-0.181341	4.22094	-2.71218	0.0070855	0.104611	-2.74135
OR1J2	0.180064	0.170448	2.71103	0.00710937	0.104818	-2.74427
TOMM20	-0.255531	5.15676	-2.7108	0.00711413	0.104818	-2.74485
CREB5	0.388722	4.22574	2.70972	0.00713675	0.105021	-2.74761
GNGT2	0.300657	3.29503	2.70916	0.00714858	0.105021	-2.74905
PHYKPL	0.198663	4.41347	2.7091	0.00714985	0.105021	-2.7492
BOD1	-0.25486	3.66527	-2.7074	0.00718573	0.10544	-2.75355
MINK1	0.218805	3.99872	2.70545	0.00722678	0.105904	-2.7585
EEF1D	-0.261071	5.63682	-2.7052	0.00723216	0.105904	-2.75915
FHL3	0.376274	4.8222	2.7039	0.00725974	0.1062	-2.76245
HSPA9	-0.1743	4.0965	-2.7025	0.00728972	0.106438	-2.76603
FRMD4A	0.147988	0.367172	2.70244	0.00729091	0.106438	-2.76617
SFT2D2	0.176708	3.0323	2.70198	0.00730073	0.106473	-2.76734
XRCC5	-0.184136	6.24836	-2.70106	0.00732045	0.106638	-2.76968
MDP1	-0.331639	2.10242	-2.70076	0.00732691	0.106638	-2.77045
MYD88	0.2503	6.34883	2.70009	0.00734146	0.106742	-2.77217
SCGB2B2	0.135135	0.271688	2.69888	0.00736746	0.106966	-2.77524
RMND5A	-0.20741	4.53724	-2.69868	0.00737181	0.106966	-2.77575
DLX2	0.0494855	0.0383034	2.69815	0.00738319	0.107014	-2.77709
CYP51A1	-0.202146	1.18678	-2.69784	0.00739003	0.107014	-2.7779
OR1Q1	0.21891	0.177856	2.69738	0.00739991	0.107049	-2.77905
ACTL10	-0.317197	1.33986	-2.697	0.00740806	0.107058	-2.78001
COG1	0.177328	3.17453	2.69643	0.00742049	0.10713	-2.78147
PLAGL2	0.237131	3.52296	2.69517	0.00744782	0.107416	-2.78466
DUT	-0.245509	4.12647	-2.69327	0.00748934	0.107907	-2.78948
B3GALT6	-0.207878	3.52341	-2.69064	0.00754723	0.108632	-2.79616
GMPS	-0.147531	2.60962	-2.68993	0.00756282	0.108747	-2.79795
ADCK2	-0.209319	3.28026	-2.68895	0.00758465	0.108951	-2.80045
LBH	-0.330803	5.34222	-2.68791	0.00760756	0.109155	-2.80307
RRM1	-0.200283	3.19277	-2.68762	0.00761406	0.109155	-2.80381
SNRNP27	0.224879	4.09725	2.68661	0.00763667	0.109325	-2.80638
ZNF142	0.154863	2.18676	2.68641	0.00764114	0.109325	-2.80689
TMEM256	-0.484412	4.11835	-2.68516	0.00766901	0.109437	-2.81005
HPS5	-0.188655	2.93225	-2.68512	0.00766992	0.109437	-2.81015
F11	0.0487826	0.0399321	2.68503	0.00767187	0.109437	-2.81037
TTC22	0.204641	1.94133	2.6845	0.00768384	0.109499	-2.81172
TAX1BP3	-0.2786	3.03404	-2.68411	0.00769254	0.109514	-2.81271
UGT2A3	0.0428163	0.0363035	2.6835	0.00770617	0.109599	-2.81424
CUL4A	-0.184179	4.0734	-2.68112	0.00775983	0.10973	-2.82026
NAA60	0.186642	3.44542	2.68098	0.00776305	0.10973	-2.82062
C15orf39	0.296931	5.59031	2.68061	0.0077715	0.10973	-2.82156
JAZF1	0.313481	4.47699	2.68058	0.00777213	0.10973	-2.82163
EIF4A2	-0.308524	5.76271	-2.68025	0.00777956	0.10973	-2.82246
MUC2	0.0265874	0.0167434	2.68012	0.00778244	0.10973	-2.82278
PLRG1	-0.207201	3.69442	-2.68011	0.00778265	0.10973	-2.8228
ARPC5	-0.236885	5.81865	-2.68006	0.0077839	0.10973	-2.82294
RPS21	-0.479372	7.76515	-2.68004	0.00778429	0.10973	-2.82299
RPL37	-0.354558	4.96642	-2.67887	0.00781097	0.109918	-2.82595
SEC24C	0.192163	5.08448	2.67867	0.00781554	0.109918	-2.82646
SLC39A1	-0.202703	4.55782	-2.67812	0.00782804	0.109918	-2.82785
METTL9	-0.257449	4.63913	-2.67791	0.00783267	0.109918	-2.82836
RAP1GDS1	-0.179418	3.65668	-2.67777	0.00783592	0.109918	-2.82872
CPSF7	0.18212	4.82542	2.677	0.00785345	0.110056	-2.83066
ART5	0.0482869	0.0372255	2.6766	0.00786258	0.110076	-2.83166
TFAP2A	0.0299945	0.0194099	2.67552	0.00788741	0.110265	-2.8344
GGACT	-0.219349	1.77102	-2.67534	0.00789147	0.110265	-2.83484
KCNJ15	0.414873	3.62549	2.67381	0.00792678	0.110651	-2.83871
NOSTRIN	0.0475	0.040262	2.67285	0.00794904	0.110854	-2.84114
TUBA4B	0.205028	0.288142	2.67246	0.00795802	0.110859	-2.84212
HDAC10	-0.213287	2.5959	-2.67216	0.00796489	0.110859	-2.84287
TFRC	-0.262715	3.54069	-2.67078	0.00799695	0.111118	-2.84635
RECQL	-0.289059	4.49906	-2.67069	0.00799904	0.111118	-2.84658
CAND1	-0.165474	2.85611	-2.67015	0.00801162	0.111185	-2.84794
IST1	-0.172445	5.31742	-2.66941	0.00802877	0.11123	-2.84979
SH3RF3	0.306233	1.48561	2.66864	0.00804672	0.11123	-2.85173
DCAF15	0.202862	4.6252	2.66856	0.00804869	0.11123	-2.85194
GPR137	0.204235	2.89036	2.6682	0.008057	0.11123	-2.85283
SUMF2	-0.225792	4.86834	-2.66749	0.00807378	0.11123	-2.85463
DDB1	-0.193809	3.77417	-2.66743	0.00807505	0.11123	-2.85477
CCDC153	0.332841	1.55019	2.66722	0.00808003	0.11123	-2.85531
RLBP1	0.0425965	0.0326737	2.66707	0.00808361	0.11123	-2.85569
RANBP3	0.18811	3.72244	2.66675	0.00809104	0.11123	-2.85648
ANKRD28	-0.214273	2.50456	-2.66637	0.00809988	0.11123	-2.85743
DPYD	-0.288639	5.49426	-2.66621	0.00810375	0.11123	-2.85784
NME8	0.358734	2.87471	2.66603	0.00810793	0.11123	-2.85829
MXD4	-0.20273	4.36555	-2.66352	0.00816723	0.111936	-2.8646
DAND5	0.0448637	0.0325311	2.6629	0.00818191	0.11203	-2.86616
PTPN18	0.216085	4.96207	2.66238	0.00819434	0.112063	-2.86747
TMEM9B	-0.207782	5.07376	-2.66214	0.00819994	0.112063	-2.86807
SLC2A4RG	0.266583	4.03748	2.66024	0.0082451	0.112573	-2.87282
ARPP21	0.0483953	0.0538147	2.65948	0.00826336	0.112646	-2.87474
KHSRP	0.212349	4.18712	2.65937	0.00826613	0.112646	-2.87503
RAB31	-0.275812	5.71798	-2.65803	0.00829808	0.112974	-2.87837
MYLK2	0.0475198	0.0422016	2.65752	0.00831043	0.113034	-2.87965
C1QBP	-0.25891	5.3841	-2.65684	0.00832677	0.113149	-2.88136
KLRC2	0.61242	2.31596	2.65574	0.00835345	0.113303	-2.88412
SLC45A2	0.076611	0.119153	2.65555	0.00835804	0.113303	-2.8846
ITGB1	-0.253146	4.37503	-2.65539	0.0083618	0.113303	-2.88499
BTBD6	-0.234542	4.14271	-2.65486	0.00837466	0.11337	-2.88632
PAOX	-0.228353	2.62163	-2.65428	0.00838865	0.113452	-2.88776
FCHO1	0.232403	4.20235	2.65345	0.00840874	0.113617	-2.88984
NBPF11	-0.176631	1.57713	-2.65108	0.00846665	0.114292	-2.89578
SLC16A13	0.271758	2.43055	2.64988	0.008496	0.114559	-2.89877
PMVK	-0.268047	4.30986	-2.64892	0.00851973	0.114559	-2.90118
MTO1	-0.126052	1.98696	-2.64883	0.00852186	0.114559	-2.9014
COMMD10	-0.266798	4.1222	-2.64868	0.0085256	0.114559	-2.90178
B9D1	0.131565	0.332129	2.64848	0.00853044	0.114559	-2.90227
LEMD2	-0.163576	4.00359	-2.64832	0.0085344	0.114559	-2.90267
MTRNR2L8	-0.510805	3.83943	-2.64748	0.00855506	0.114729	-2.90476
PTDSS1	-0.170482	4.1734	-2.64682	0.00857141	0.114749	-2.90642
HOXC6	0.0278952	0.0153915	2.64677	0.00857257	0.114749	-2.90653
RABGGTA	0.20935	3.65892	2.64453	0.00862829	0.115387	-2.91214
ARMC7	0.232716	3.28553	2.64394	0.00864288	0.115458	-2.9136
JAK3	0.228363	5.74656	2.64358	0.00865183	0.115458	-2.91449
SIN3B	0.175201	3.55761	2.64335	0.00865773	0.115458	-2.91508
LILRB4	0.289308	2.76628	2.64151	0.00870362	0.115855	-2.91966
NCOR1	0.185342	3.75978	2.6412	0.00871135	0.115855	-2.92042
EIF4H	-0.170154	5.48436	-2.64119	0.00871177	0.115855	-2.92047
NCK2	-0.259405	5.26391	-2.64054	0.0087279	0.115909	-2.92207
EXOSC5	-0.277755	4.21502	-2.64011	0.00873886	0.115909	-2.92315
LAMC2	0.0283502	0.0181213	2.64006	0.00874009	0.115909	-2.92327
MAGED2	-0.202683	4.91982	-2.63926	0.00876027	0.11593	-2.92527
PEX5	-0.180243	2.76576	-2.63899	0.0087671	0.11593	-2.92594
KRT15	0.0260114	0.0155061	2.63893	0.00876857	0.11593	-2.92609
CD28	-0.350685	4.4011	-2.63871	0.00877403	0.11593	-2.92662
RAB6C	0.108059	0.19673	2.63681	0.00882226	0.11646	-2.93136
SQSTM1	-0.189326	5.5191	-2.6353	0.00886065	0.116859	-2.93512
SEC31B	0.16873	2.83229	2.6316	0.00895545	0.117993	-2.94432
CRIPT	0.211245	2.55577	2.6313	0.00896303	0.117993	-2.94505
JPH2	0.02422	0.0137755	2.62978	0.00900223	0.118384	-2.94882
PCTP	-0.26509	3.24195	-2.62951	0.00900928	0.118384	-2.9495
COL22A1	0.0324659	0.0265469	2.62761	0.00905861	0.118923	-2.95421
TBC1D25	0.187518	3.54267	2.62713	0.00907102	0.118977	-2.9554
TFB2M	-0.251123	3.30267	-2.62676	0.00908075	0.118996	-2.95632
EFCAB1	0.0725356	0.0826199	2.6257	0.00910821	0.119247	-2.95893
RNF139	-0.2946	4.43083	-2.62535	0.00911738	0.119258	-2.9598
TNFSF12	0.228337	4.84211	2.62435	0.00914357	0.119492	-2.96228
AOC3	0.301619	1.45833	2.62373	0.00915974	0.119553	-2.96381
DNAJC10	-0.159067	2.08943	-2.62354	0.00916494	0.119553	-2.9643
WNK1	0.277451	4.30208	2.62271	0.00918657	0.119726	-2.96633
ANGEL1	-0.164218	2.72179	-2.62206	0.00920379	0.119842	-2.96795
HECTD1	-0.183666	3.44724	-2.62121	0.00922626	0.120025	-2.97006
QSER1	0.156128	1.80604	2.6197	0.00926621	0.120436	-2.97379
APEX2	0.196713	3.26904	2.61813	0.00930798	0.120869	-2.97767
LGALS1	-0.284365	8.01048	-2.61731	0.00932976	0.121042	-2.97969
SEC16A	0.203177	3.78729	2.61641	0.00935391	0.121246	-2.98192
RBM8A	-0.15605	4.3009	-2.61571	0.00937269	0.121379	-2.98365
MYH14	0.0264501	0.0171677	2.61495	0.00939286	0.121493	-2.98551
ETHE1	-0.241408	4.79744	-2.61475	0.00939842	0.121493	-2.98602
HSP90AB1	-0.292817	7.24049	-2.61433	0.00940955	0.121527	-2.98704
SETDB1	0.158578	3.82569	2.61327	0.00943818	0.121767	-2.98966
CCT8	-0.223503	5.67979	-2.61271	0.0094534	0.121767	-2.99105
BRAF	0.136549	1.84301	2.6127	0.00945357	0.121767	-2.99107
HLA-DOB	0.435447	3.84476	2.61216	0.00946813	0.121815	-2.9924
IL22RA1	0.0348663	0.0264644	2.61193	0.00947433	0.121815	-2.99296
ANAPC11	-0.236293	3.04129	-2.61021	0.00952098	0.122215	-2.9972
CLC	-0.609093	7.77013	-2.60995	0.00952814	0.122215	-2.99785
GAB1	0.22231	2.0692	2.60984	0.00953098	0.122215	-2.99811
PSMC3IP	0.254715	1.48009	2.60924	0.0095474	0.122316	-2.99959
TNFSF13	-0.26375	4.12932	-2.6069	0.00961138	0.123026	-3.00536
NLRP11	0.0306581	0.0194721	2.60572	0.00964377	0.12333	-3.00826
RLF	-0.224618	3.39995	-2.60523	0.00965737	0.123394	-3.00948
NLGN3	0.260484	1.48244	2.60441	0.00967991	0.123572	-3.01149
ST6GALNAC5	0.02772	0.0213875	2.60184	0.00975107	0.124206	-3.01781
C1orf43	-0.167378	6.10516	-2.60182	0.00975156	0.124206	-3.01785
CYP7B1	0.0692497	0.116991	2.60167	0.00975555	0.124206	-3.0182
MYO1F	0.273598	7.04063	2.60063	0.00978469	0.124466	-3.02077
WIPF1	0.185396	6.17133	2.59547	0.00992941	0.126028	-3.03343
EIF6	-0.236353	5.36081	-2.59531	0.00993366	0.126028	-3.0338
PLEKHO2	-0.246206	5.99722	-2.59517	0.00993771	0.126028	-3.03415
CXCR6	-0.422908	1.807	-2.59494	0.00994433	0.126028	-3.03473
SPIN1	-0.180707	3.38616	-2.59457	0.0099547	0.126028	-3.03563
PSMB1	-0.209336	5.85153	-2.59437	0.00996025	0.126028	-3.03611
ACADVL	0.203473	5.66791	2.59257	0.0100116	0.126543	-3.04054
EIF2S2	-0.198151	5.13417	-2.59232	0.0100186	0.126543	-3.04114
DNM2	0.1691	4.65154	2.59165	0.0100375	0.126671	-3.04277
ETF1	-0.15911	4.38402	-2.59031	0.0100759	0.127044	-3.04606
RPL10A	-0.328033	9.45932	-2.58997	0.0100856	0.127054	-3.04689
ATP6V1A	-0.27677	5.37281	-2.58966	0.0100945	0.127054	-3.04765
CHMP2A	0.257201	5.89858	2.58872	0.0101215	0.127283	-3.04995
KLHL9	-0.245601	3.64488	-2.58793	0.010144	0.127454	-3.05186
ABCA4	0.0351823	0.0205489	2.58749	0.0101567	0.127502	-3.05294
SP1	0.178139	5.32767	2.58585	0.0102041	0.127984	-3.05695
SMYD2	-0.186126	3.04721	-2.58482	0.0102338	0.128245	-3.05946
ANO2	0.057393	0.0759226	2.58391	0.0102604	0.128466	-3.06169
RHOB	-0.357937	6.32227	-2.58293	0.0102889	0.12871	-3.06408
GPC6	0.0237779	0.0151718	2.5822	0.01031	0.128862	-3.06585
XRCC6	-0.227558	6.32858	-2.58162	0.0103272	0.128886	-3.06728
ZNF775	0.246891	2.56851	2.58152	0.0103299	0.128886	-3.06751
SPP1	0.398462	0.853726	2.58026	0.0103669	0.129234	-3.07058
ZNF426	-0.164985	1.8614	-2.57948	0.0103898	0.129401	-3.07249
TSHZ3	0.259631	1.90084	2.57913	0.0104002	0.129401	-3.07335
NBPF9	0.198106	3.06242	2.57889	0.0104073	0.129401	-3.07393
NLRP3	-0.280359	3.85804	-2.57658	0.0104754	0.130135	-3.07956
UBE2C	0.39418	1.80205	2.57581	0.0104982	0.130305	-3.08143
PRPF8	0.232069	4.63998	2.57533	0.0105125	0.130369	-3.08259
TSR3	-0.242669	5.35188	-2.57424	0.0105449	0.130496	-3.08524
TRADD	-0.235833	5.39905	-2.57418	0.0105466	0.130496	-3.08538
ZNF513	0.220735	3.52893	2.57407	0.01055	0.130496	-3.08566
IDH3G	0.216277	4.8306	2.57021	0.0106655	0.13165	-3.09504
COG8	-0.127352	2.27747	-2.57008	0.0106693	0.13165	-3.09534
NDUFA9	-0.153203	2.22062	-2.56962	0.0106831	0.13165	-3.09645
PPIB	-0.205454	6.5173	-2.56958	0.0106844	0.13165	-3.09655
TOR4A	-0.267511	3.59126	-2.56942	0.0106892	0.13165	-3.09695
PCGF3	0.22786	3.60335	2.56881	0.0107075	0.131763	-3.09842
ANTXRL	0.0681346	0.0895524	2.56785	0.0107366	0.132007	-3.10075
NBAS	-0.150551	3.04925	-2.56745	0.0107488	0.132043	-3.10172
C19orf25	-0.200733	3.62009	-2.56699	0.0107626	0.1321	-3.10283
CMTM6	-0.291991	6.98066	-2.56417	0.0108487	0.132999	-3.10968
CDKN2D	-0.233531	6.44956	-2.56398	0.0108544	0.132999	-3.11014
PNPLA1	0.305286	1.36317	2.56131	0.0109363	0.133815	-3.1166
TCIRG1	0.225836	6.89349	2.5609	0.0109489	0.133815	-3.1176
CIC	0.222856	3.49918	2.56078	0.0109526	0.133815	-3.11789
P2RY4	0.223965	0.34861	2.56041	0.0109639	0.133815	-3.11877
SOD1	-0.28926	5.74023	-2.56022	0.0109697	0.133815	-3.11923
IKBKB	0.134388	3.88532	2.55999	0.010977	0.133815	-3.1198
HNRNPH3	0.190571	4.83583	2.55921	0.0110009	0.133993	-3.12167
SNAP29	0.174283	3.6702	2.5581	0.0110353	0.134297	-3.12435
FBXW10	0.030189	0.0203319	2.55654	0.0110837	0.134643	-3.12812
ZSWIM8	0.193439	3.97267	2.55653	0.011084	0.134643	-3.12814
CLDN5	-0.357768	1.43118	-2.55611	0.0110972	0.134643	-3.12916
TSSK3	0.229804	0.522085	2.55598	0.0111013	0.134643	-3.12948
SEMG1	0.21522	0.405563	2.55565	0.0111115	0.134653	-3.13027
BBIP1	0.183404	2.54512	2.5543	0.0111539	0.134882	-3.13354
CLN3	0.174743	3.1518	2.55423	0.011156	0.134882	-3.13371
TMC1	0.0304802	0.0283155	2.55415	0.0111587	0.134882	-3.13391
TIMM13	-0.248953	4.04883	-2.5534	0.0111822	0.135053	-3.13572
CDC34	-0.357941	6.79653	-2.55281	0.0112006	0.13513	-3.13714
DNAH14	0.0276492	0.0307636	2.55259	0.0112074	0.13513	-3.13766
ATP2C1	-0.155585	3.34944	-2.54941	0.0113079	0.136227	-3.14533
RPL24	-0.3654	7.02384	-2.5483	0.0113431	0.136507	-3.148
MORC1	0.0596044	0.0985224	2.54808	0.0113502	0.136507	-3.14854
NAPA	0.256304	4.4899	2.5472	0.011378	0.136727	-3.15064
CDKAL1	-0.186919	2.93949	-2.546	0.0114166	0.137026	-3.15355
ZNF593	-0.296002	3.33088	-2.54556	0.0114305	0.137026	-3.15459
TPST2	-0.212016	4.35763	-2.54553	0.0114315	0.137026	-3.15467
DTNB	0.191125	2.01581	2.54334	0.0115017	0.137751	-3.15993
RPS27A	-0.400624	7.72635	-2.54297	0.0115138	0.137781	-3.16083
ASCC3	-0.184467	2.77167	-2.54252	0.011528	0.137837	-3.16189
FAT1	0.0428683	0.0457305	2.54143	0.0115634	0.138089	-3.16452
ERICH1	0.22635	3.36052	2.54127	0.0115684	0.138089	-3.1649
HLX	0.359592	2.89332	2.5384	0.0116617	0.139086	-3.17179
DHRS1	0.183194	2.79273	2.53782	0.0116807	0.139197	-3.17319
MED30	-0.259453	4.37097	-2.53721	0.0117005	0.139242	-3.17465
ACTR5	-0.189165	3.32802	-2.53711	0.0117039	0.139242	-3.17489
VWCE	0.376641	1.11187	2.53622	0.0117329	0.139472	-3.17702
TNF	0.328163	3.62999	2.53554	0.0117552	0.139621	-3.17865
CHD1L	-0.171582	3.75668	-2.53516	0.0117678	0.139655	-3.17957
DIAPH1	0.200591	5.51974	2.53335	0.0118272	0.14014	-3.18389
ANKUB1	0.130562	0.366482	2.53332	0.0118282	0.14014	-3.18396
KCNJ8	0.0501413	0.0474587	2.53273	0.0118479	0.140257	-3.18539
CA5A	0.0678317	0.0587331	2.53172	0.0118811	0.140534	-3.18779
GOLGA8B	-0.311126	3.15066	-2.53116	0.0118996	0.140637	-3.18913
NDST1	0.33311	3.29469	2.53027	0.0119292	0.140871	-3.19126
FNDC4	0.0626105	0.0419118	2.52968	0.0119491	0.14099	-3.19269
UBXN6	-0.384998	5.69275	-2.52865	0.0119831	0.141232	-3.19513
UQCRC2	-0.170864	5.11541	-2.52831	0.0119945	0.141232	-3.19594
SLC9C1	0.0524387	0.0616184	2.52817	0.0119992	0.141232	-3.19628
RPL7	-0.504168	7.93038	-2.52754	0.0120205	0.141343	-3.1978
RNF24	0.327119	4.42505	2.5273	0.0120283	0.141343	-3.19836
ECH1	0.22621	4.64194	2.52672	0.0120478	0.141455	-3.19975
TMEM88	0.495572	3.53851	2.52602	0.0120713	0.141616	-3.20142
PDHB	-0.163926	3.49541	-2.52268	0.012184	0.142821	-3.20939
NUP210L	0.178697	0.193939	2.52224	0.0121989	0.142878	-3.21043
ARL6IP4	-0.244348	2.56013	-2.51862	0.0123224	0.144208	-3.21908
NRGN	0.4531	7.26733	2.51725	0.0123694	0.144639	-3.22234
PRH2	0.0669426	0.0557148	2.51532	0.0124356	0.145295	-3.22691
CYSTM1	0.355128	4.95421	2.51468	0.0124578	0.145435	-3.22844
OSTC	-0.293752	5.55807	-2.51222	0.0125431	0.146264	-3.23429
CD68	-0.287955	2.92969	-2.51204	0.0125492	0.146264	-3.23471
SIGLEC9	0.277924	6.04757	2.51152	0.0125673	0.146349	-3.23594
PANX2	0.376052	2.27158	2.51084	0.0125911	0.146349	-3.23756
RABL2B	0.17182	2.69327	2.5107	0.012596	0.146349	-3.2379
MRPL12	-0.329381	2.88311	-2.51066	0.0125973	0.146349	-3.23798
RPL7L1	-0.157525	3.30627	-2.50999	0.0126209	0.146449	-3.23959
INTS5	-0.200845	3.40934	-2.50983	0.0126263	0.146449	-3.23996
FUNDC2	-0.208683	2.48374	-2.50921	0.0126482	0.146584	-3.24144
PTGDS	0.432256	3.17487	2.50735	0.0127132	0.147153	-3.24583
WDR77	-0.189205	3.92954	-2.50722	0.0127178	0.147153	-3.24614
WIPI1	0.274291	3.89929	2.50643	0.0127458	0.147245	-3.24802
AKIP1	-0.216177	2.77401	-2.5064	0.0127468	0.147245	-3.24809
AQP1	0.331256	1.11123	2.50612	0.0127566	0.147245	-3.24875
SEC24D	0.205536	2.89353	2.5055	0.0127787	0.147382	-3.25023
BFAR	-0.155749	3.88591	-2.50503	0.0127951	0.147405	-3.25133
FTO	-0.110169	1.3068	-2.50486	0.0128012	0.147405	-3.25174
ANKRD55	0.360469	2.60754	2.50442	0.0128169	0.147466	-3.25279
TEX12	0.287795	0.56961	2.50354	0.012848	0.147706	-3.25486
ACSS1	-0.166248	3.42939	-2.50196	0.0129044	0.148224	-3.25862
MRPL18	-0.215197	5.01281	-2.50169	0.0129138	0.148224	-3.25924
JRK	-0.129481	2.33117	-2.50042	0.0129592	0.148566	-3.26225
FADD	-0.242658	5.0038	-2.50019	0.0129677	0.148566	-3.26281
ATXN10	-0.175328	3.91329	-2.49999	0.0129746	0.148566	-3.26326
LRBA	-0.160797	2.7872	-2.49939	0.0129962	0.148694	-3.26468
RNF14	-0.238527	3.7344	-2.49906	0.0130079	0.14871	-3.26546
AUP1	0.176716	6.15739	2.49753	0.0130631	0.149221	-3.26908
G3BP2	-0.15897	3.57085	-2.49633	0.0131064	0.149596	-3.27191
ELP5	-0.187819	3.55567	-2.49508	0.0131516	0.149988	-3.27486
DYNLRB1	0.230009	4.88161	2.49481	0.0131616	0.149988	-3.27551
PRPS1	-0.195396	4.17413	-2.4937	0.013202	0.150329	-3.27813
HSPBAP1	0.228875	3.89375	2.49239	0.0132497	0.150752	-3.28122
GTF2B	-0.225339	4.78285	-2.49086	0.0133056	0.151268	-3.28482
TPP2	-0.203453	4.08998	-2.49032	0.0133252	0.151371	-3.28608
LRRC7	0.0426091	0.057228	2.48864	0.0133872	0.151867	-3.29005
ZC3H18	0.194358	3.04145	2.48856	0.0133901	0.151867	-3.29023
DPAGT1	0.165734	2.50875	2.48751	0.0134289	0.152031	-3.29271
TIMP2	0.289292	5.01229	2.48734	0.013435	0.152031	-3.2931
COPS4	-0.229381	3.43175	-2.48713	0.013443	0.152031	-3.29361
CAPG	-0.257702	6.3669	-2.48683	0.0134541	0.152031	-3.29431
TTC37	-0.19422	3.29638	-2.48663	0.0134615	0.152031	-3.29478
C1orf216	-0.188512	2.60994	-2.48645	0.0134682	0.152031	-3.29521
RPEL1	0.0680208	0.104364	2.48512	0.0135174	0.152467	-3.29833
FAP	0.0675225	0.0881601	2.48375	0.0135685	0.152826	-3.30155
CYP4F12	0.269452	1.05679	2.48364	0.0135725	0.152826	-3.30181
TCHP	0.145064	2.7588	2.48334	0.0135837	0.152826	-3.30251
HADHA	-0.171235	5.99495	-2.483	0.0135964	0.152826	-3.30331
SIGLEC5	0.415233	4.93066	2.48283	0.0136026	0.152826	-3.3037
IER5L	-0.298151	2.49078	-2.48232	0.0136218	0.152923	-3.30491
PABPN1L	0.282505	0.65106	2.48142	0.0136555	0.153083	-3.30702
TRPV5	0.0719218	0.110657	2.48137	0.0136574	0.153083	-3.30714
MAPRE3	0.242919	2.00891	2.48057	0.0136873	0.153297	-3.30901
SCFD2	-0.197439	3.2442	-2.48	0.0137088	0.15332	-3.31035
FBXW11	-0.156383	3.78296	-2.47995	0.0137106	0.15332	-3.31046
OR1J4	0.162696	0.148914	2.47941	0.013731	0.153428	-3.31173
OTX1	0.192175	0.573929	2.47883	0.0137527	0.153503	-3.31308
ARHGDIB	0.176835	10.1253	2.47856	0.0137632	0.153503	-3.31374
CCT4	-0.224328	5.55249	-2.47838	0.0137698	0.153503	-3.31415
ZNF557	-0.159234	2.47865	-2.47719	0.0138148	0.153852	-3.31693
NDUFB3	-0.381573	5.45802	-2.47699	0.0138226	0.153852	-3.31742
DUSP22	-0.170297	4.53313	-2.47611	0.013856	0.154103	-3.31948
TROAP	0.279313	0.883215	2.47552	0.0138784	0.154233	-3.32086
NFKB2	0.214448	5.04732	2.47472	0.0139087	0.15442	-3.32272
CHIC2	-0.232103	6.08475	-2.47447	0.0139181	0.15442	-3.3233
ZNF627	-0.211769	2.45911	-2.47423	0.0139275	0.15442	-3.32388
CALM2	-0.226458	5.90071	-2.47326	0.0139646	0.154665	-3.32615
SMARCD1	0.159198	3.97919	2.47308	0.0139712	0.154665	-3.32655
EYA1	0.0251225	0.0149192	2.47244	0.0139957	0.154817	-3.32805
CCNI	0.23698	7.33457	2.46991	0.0140931	0.155774	-3.33397
ZNF728	0.0496513	0.0345118	2.46795	0.0141687	0.156489	-3.33855
IARS2	-0.175251	4.29995	-2.4671	0.0142018	0.156719	-3.34053
ANGPT2	0.0251324	0.0238762	2.46685	0.0142114	0.156719	-3.34111
AGPAT5	-0.231187	2.58331	-2.46576	0.0142539	0.156957	-3.34366
HOXB8	0.0337476	0.0240155	2.46559	0.0142607	0.156957	-3.34407
ACTN1	0.307625	4.96011	2.4652	0.0142759	0.156957	-3.34498
COMMD9	0.184013	3.43382	2.46517	0.0142768	0.156957	-3.34503
TYSND1	-0.170497	3.30736	-2.46281	0.0143692	0.157843	-3.35054
GSG1L	0.0357777	0.039583	2.46255	0.0143794	0.157843	-3.35114
FMO2	0.0253104	0.0167964	2.46136	0.0144264	0.158131	-3.35393
IK	0.195733	5.73346	2.46111	0.0144359	0.158131	-3.3545
CALCOCO1	0.175308	4.47476	2.46102	0.0144396	0.158131	-3.35471
ADAM20	0.187866	0.653069	2.46064	0.0144548	0.158131	-3.35561
MAP2K1	-0.206034	5.03968	-2.46023	0.0144709	0.158131	-3.35656
CASP2	0.171133	3.6533	2.46018	0.0144729	0.158131	-3.35668
ADAMTS3	0.0407907	0.041369	2.45984	0.014486	0.158131	-3.35745
SUMF1	-0.186954	3.10505	-2.45965	0.0144939	0.158131	-3.35791
PAQR9	0.0822437	0.131432	2.45646	0.0146203	0.159389	-3.36533
ZFAND5	-0.216762	4.95769	-2.45502	0.0146777	0.159893	-3.36867
GCKR	0.0662667	0.0581638	2.45448	0.0146995	0.160009	-3.36993
TCF7L2	0.261286	2.32708	2.45281	0.0147663	0.160536	-3.3738
RAET1E	0.0520836	0.0330757	2.45266	0.0147725	0.160536	-3.37416
KANSL2	-0.204382	4.06588	-2.45243	0.0147815	0.160536	-3.37468
TDRD10	0.0346266	0.0350128	2.45212	0.014794	0.16055	-3.3754
UTP18	-0.18985	4.3924	-2.45062	0.0148546	0.161085	-3.37888
AIP	-0.217795	6.35894	-2.44991	0.0148831	0.161273	-3.38052
CD7	0.318362	5.13511	2.44936	0.0149055	0.161394	-3.3818
TTL	-0.125714	1.72503	-2.44861	0.0149361	0.161477	-3.38355
CPA6	0.0700305	0.076143	2.44844	0.0149429	0.161477	-3.38394
C11orf58	-0.170603	3.89722	-2.44834	0.0149469	0.161477	-3.38417
ZCCHC17	-0.211376	4.53296	-2.44761	0.0149765	0.161576	-3.38586
OR4D1	0.0432652	0.036315	2.44756	0.0149787	0.161576	-3.38598
CCL5	0.376544	8.30075	2.44707	0.0149986	0.161669	-3.38711
USP22	-0.179935	4.71989	-2.44532	0.0150701	0.162318	-3.39117
UNC50	-0.179211	4.65789	-2.44309	0.0151614	0.163178	-3.39632
TMEM222	0.178799	3.57439	2.44236	0.0151917	0.163382	-3.39802
PIK3IP1	-0.325558	6.17232	-2.441	0.0152477	0.163842	-3.40116
MRPS12	-0.238158	3.82842	-2.44077	0.0152573	0.163842	-3.40169
KEL	0.338581	1.24721	2.44047	0.0152696	0.163851	-3.40238
RCOR3	0.171864	3.42767	2.43904	0.0153288	0.164364	-3.40568
GNL1	-0.135061	2.48044	-2.43841	0.0153551	0.164522	-3.40713
DDX25	0.0269883	0.0172359	2.43769	0.0153851	0.164721	-3.4088
RGCC	-0.341443	6.23962	-2.43431	0.0155267	0.166113	-3.4166
PASK	-0.225156	2.60037	-2.43349	0.0155612	0.166275	-3.41849
CD38	0.218792	2.22073	2.43319	0.0155738	0.166275	-3.41918
PIAS1	0.179059	4.24707	2.43258	0.0155996	0.166275	-3.42059
NUDT17	0.239662	2.33202	2.43251	0.0156025	0.166275	-3.42075
RPGRIP1	0.262876	1.67509	2.43211	0.0156191	0.166275	-3.42165
TMEM70	-0.22763	3.13418	-2.43211	0.0156195	0.166275	-3.42168
GPR84	0.376448	1.51016	2.43202	0.0156231	0.166275	-3.42187
NDUFS4	-0.320089	4.68683	-2.43069	0.0156793	0.16675	-3.42493
TRIM32	-0.196818	2.50463	-2.43007	0.0157055	0.166905	-3.42635
MDH2	0.174029	4.76145	2.42937	0.0157353	0.167097	-3.42797
GRB2	-0.185035	6.46413	-2.42875	0.0157617	0.167235	-3.42939
DCP2	-0.222945	4.1226	-2.42852	0.0157716	0.167235	-3.42993
CDKN2AIP	-0.227797	3.65838	-2.42811	0.0157891	0.167297	-3.43087
LILRB3	0.308395	5.42875	2.42716	0.0158298	0.167604	-3.43306
MECP2	0.133265	2.81811	2.42674	0.0158476	0.167669	-3.43402
UBAP1	0.201613	5.57162	2.42613	0.0158738	0.16774	-3.43543
FRY	0.257116	2.95975	2.42593	0.0158822	0.16774	-3.43588
PPIA	-0.237076	5.83126	-2.42576	0.0158894	0.16774	-3.43626
DCXR	-0.255264	4.50431	-2.42251	0.0160294	0.169093	-3.44373
LFNG	-0.266458	6.07676	-2.4212	0.0160861	0.169567	-3.44673
PCP2	0.413095	2.67072	2.41972	0.0161505	0.170051	-3.45013
SLC25A26	-0.154835	2.25094	-2.41959	0.0161558	0.170051	-3.45041
PNP	-0.238751	4.7657	-2.41668	0.0162833	0.171267	-3.45709
WIPF2	0.17987	3.24403	2.41497	0.0163582	0.171929	-3.461
RIT1	-0.213216	4.81558	-2.41468	0.016371	0.171938	-3.46167
SHMT2	-0.183182	3.55684	-2.41398	0.016402	0.172137	-3.46327
TANGO6	-0.148217	2.61616	-2.41271	0.0164581	0.172599	-3.46617
PI4K2A	0.167155	2.90521	2.41203	0.0164881	0.172787	-3.46772
CETN2	-0.229608	3.64812	-2.41126	0.016522	0.172946	-3.46947
ACP6	0.147239	1.27588	2.41114	0.0165273	0.172946	-3.46974
ACIN1	0.157084	4.98506	2.41081	0.0165422	0.172975	-3.47051
MLLT6	0.224087	4.43877	2.40976	0.0165889	0.173337	-3.4729
TMEM131	0.149201	3.14232	2.40925	0.0166115	0.173447	-3.47406
MAPK1IP1L	0.156124	3.68269	2.40867	0.0166377	0.173593	-3.4754
TMEM245	-0.157447	3.15177	-2.40774	0.016679	0.173899	-3.47751
MRPL10	0.195234	4.13544	2.40682	0.0167203	0.174166	-3.47961
PPL	0.0426657	0.0506659	2.40663	0.016729	0.174166	-3.48005
NUDT18	-0.213818	3.96848	-2.40622	0.0167472	0.174228	-3.48097
SH3TC1	-0.201806	2.98216	-2.40595	0.0167592	0.174228	-3.48159
GPD1L	-0.171984	3.05624	-2.40532	0.0167876	0.174397	-3.48302
PRNP	-0.232769	5.05549	-2.40457	0.0168213	0.17462	-3.48473
PLA2G6	0.173885	2.93843	2.40411	0.0168424	0.174712	-3.48579
ASB6	-0.15252	3.71051	-2.40305	0.0168901	0.17508	-3.48819
SLC39A6	-0.191391	3.49785	-2.40269	0.0169062	0.175121	-3.48901
SRXN1	-0.286851	2.24597	-2.40229	0.0169244	0.175183	-3.48992
SFTA2	0.101323	0.0705072	2.40109	0.0169789	0.17562	-3.49265
AOC2	0.346111	2.66704	2.4003	0.017015	0.175857	-3.49445
IDH1	-0.211162	3.99637	-2.39982	0.0170367	0.175857	-3.49554
CYTIP	-0.20429	7.09724	-2.39978	0.0170386	0.175857	-3.49563
CHCHD3	-0.175261	4.01643	-2.39949	0.0170521	0.17587	-3.4963
FAM71D	0.0436263	0.0456304	2.39919	0.0170656	0.175882	-3.49697
PKD1	-0.157696	2.12888	-2.39845	0.0170995	0.176105	-3.49866
LMTK2	0.249642	2.84135	2.39695	0.0171683	0.176645	-3.50207
EHBP1L1	0.22112	5.62366	2.39677	0.0171765	0.176645	-3.50248
TBC1D7	0.16421	1.77716	2.39631	0.0171976	0.176735	-3.50352
LRCH3	0.132939	2.4308	2.39401	0.0173037	0.177698	-3.50874
FARS2	-0.201907	2.86455	-2.39113	0.0174371	0.17894	-3.51526
CALM1	-0.183819	6.19393	-2.3902	0.0174806	0.17916	-3.51737
CYB561A3	-0.175489	3.3436	-2.39014	0.0174836	0.17916	-3.51752
QPCTL	-0.168868	1.96601	-2.38979	0.0174999	0.179199	-3.51831
RPS6KA4	-0.226689	4.39984	-2.38939	0.0175183	0.17926	-3.5192
STRAP	-0.18892	5.30278	-2.38746	0.0176089	0.180016	-3.52358
CNOT8	-0.175772	5.53327	-2.38713	0.0176244	0.180016	-3.52432
SRGAP2	0.213379	2.65475	2.38669	0.0176451	0.180016	-3.52532
HCLS1	0.19499	7.59441	2.38645	0.0176564	0.180016	-3.52586
PMF1	0.215499	4.18674	2.38627	0.017665	0.180016	-3.52628
ABI2	-0.103592	1.14199	-2.38621	0.0176676	0.180016	-3.5264
CDK11A	-0.198674	2.67819	-2.3856	0.0176964	0.180182	-3.52778
MAGI1	0.0217925	0.0174947	2.38529	0.0177112	0.180204	-3.52849
RNASE2	0.470475	5.99834	2.38495	0.0177271	0.180239	-3.52925
CYP4F3	0.488759	4.10577	2.3835	0.0177955	0.180806	-3.53252
FUOM	-0.282107	3.95149	-2.38295	0.0178218	0.180944	-3.53377
ANKRD22	0.477677	1.95742	2.38181	0.0178757	0.181363	-3.53633
EIF1AD	0.173411	3.87127	2.3815	0.0178909	0.181389	-3.53705
TMEM9	-0.186617	2.85005	-2.38115	0.0179073	0.181426	-3.53783
ARMC6	-0.174934	3.24456	-2.38083	0.0179227	0.181455	-3.53856
IRF8	-0.242166	4.80933	-2.37966	0.0179782	0.181888	-3.54118
UNC119	0.19932	4.53821	2.37884	0.0180175	0.182157	-3.54303
DPY19L3	0.211688	2.25538	2.37844	0.0180368	0.182223	-3.54394
PLAGL1	0.266216	2.41208	2.37798	0.0180588	0.182318	-3.54497
TRIM62	0.180702	2.87975	2.3777	0.0180724	0.182326	-3.54561
CDKN1C	-0.458441	3.23066	-2.37727	0.0180928	0.182404	-3.54657
EIF4A3	-0.175875	3.47683	-2.37673	0.018119	0.18254	-3.54779
HSPD1	-0.175283	4.21733	-2.37511	0.018197	0.183197	-3.55143
C7orf50	-0.226392	3.03163	-2.37468	0.0182179	0.183278	-3.55241
IFITM3	0.61043	7.03009	2.37349	0.0182756	0.18373	-3.55509
ZBTB4	0.196629	4.03676	2.37263	0.0183173	0.183948	-3.55702
IDH2	-0.197111	4.91712	-2.37252	0.0183229	0.183948	-3.55728
PAQR8	-0.217417	3.37339	-2.37174	0.0183606	0.184197	-3.55902
COPG2	-0.234472	3.73696	-2.37074	0.0184097	0.18456	-3.56128
CD59	-0.200368	2.97899	-2.37025	0.0184332	0.184667	-3.56236
PSMB2	0.166847	3.87031	2.36966	0.0184624	0.184688	-3.5637
CPLX2	0.0330931	0.034466	2.36947	0.0184713	0.184688	-3.56411
SERINC5	-0.221503	3.84153	-2.36942	0.018474	0.184688	-3.56423
UBE4B	0.174851	3.57865	2.36826	0.0185307	0.184964	-3.56683
STK35	0.162375	3.19155	2.36824	0.0185317	0.184964	-3.56688
ZSWIM7	-0.170711	3.22492	-2.36807	0.0185403	0.184964	-3.56727
MOSPD3	0.267936	3.2713	2.3676	0.0185634	0.185066	-3.56833
FAM71F1	0.052304	0.0534353	2.36705	0.0185903	0.185206	-3.56955
TBCB	-0.195191	4.66655	-2.36637	0.0186241	0.185366	-3.57109
SMS	-0.18762	4.96235	-2.36607	0.0186387	0.185366	-3.57175
HIVEP1	0.198076	2.37053	2.36592	0.0186461	0.185366	-3.57209
KCNN1	0.0250655	0.0173577	2.36568	0.0186581	0.185366	-3.57264
GRPEL1	-0.168457	3.31727	-2.36473	0.0187051	0.185703	-3.57476
ZNF729	0.0233753	0.0147281	2.36382	0.0187502	0.185996	-3.5768
PAF1	0.21106	4.39521	2.36361	0.0187605	0.185996	-3.57727
VPS52	0.164425	4.12042	2.36276	0.0188027	0.186285	-3.57917
FAXDC2	0.448402	3.10187	2.361	0.0188904	0.186962	-3.58311
EIF3D	-0.198772	6.17781	-2.36087	0.018897	0.186962	-3.58341
SLC9A9	-0.185638	3.23266	-2.36056	0.0189122	0.186983	-3.58409
MEN1	0.17287	3.19343	2.36007	0.0189368	0.186984	-3.58519
CCDC15	0.200693	1.19133	2.35986	0.0189474	0.186984	-3.58566
TIMM8B	-0.350122	4.35767	-2.35962	0.0189593	0.186984	-3.58619
TERF2	0.138634	3.23331	2.35952	0.0189645	0.186984	-3.58642
C19orf71	0.387704	3.94485	2.35871	0.0190053	0.187258	-3.58824
ST20	0.313921	4.88519	2.35711	0.0190857	0.187891	-3.59181
MTX1	0.239354	3.57663	2.35691	0.0190958	0.187891	-3.59226
PCBP3	0.188167	0.774242	2.35618	0.0191324	0.188122	-3.59388
SIGLEC10	0.314636	5.24249	2.35566	0.0191588	0.188212	-3.59505
PRDM2	0.155516	3.68627	2.35535	0.0191744	0.188212	-3.59574
PHACTR4	0.144501	2.72411	2.35522	0.0191809	0.188212	-3.59603
TRPV2	-0.18537	5.09151	-2.35486	0.0191993	0.188264	-3.59684
SUGP1	0.172733	3.63327	2.35457	0.0192141	0.18828	-3.59749
METAP1	-0.171189	3.95702	-2.3527	0.0193091	0.189081	-3.60166
CCDC148	0.0603381	0.0812049	2.35196	0.0193467	0.18932	-3.6033
HCAR1	0.086751	0.184197	2.35071	0.0194107	0.189817	-3.6061
BACH1	-0.261063	5.35752	-2.34914	0.0194911	0.190333	-3.60959
ADSL	-0.130974	2.78928	-2.34902	0.0194971	0.190333	-3.60985
IL20RB	0.238501	0.85211	2.34886	0.0195056	0.190333	-3.61022
PPP1CA	-0.169605	6.57573	-2.34864	0.0195166	0.190333	-3.6107
SLCO4C1	0.298961	2.68563	2.34815	0.0195421	0.190453	-3.6118
NEUROD4	0.029839	0.0279099	2.34751	0.0195748	0.190641	-3.61322
PDCD2	-0.163289	3.62335	-2.34698	0.0196023	0.190779	-3.6144
FAN1	-0.137832	1.7393	-2.3462	0.0196423	0.191039	-3.61613
ZNF669	-0.247101	2.93343	-2.34563	0.0196718	0.191197	-3.6174
OSBPL5	0.271394	3.00132	2.34531	0.0196884	0.191228	-3.61811
TNFAIP8L1	-0.14348	2.31248	-2.34364	0.0197751	0.19194	-3.62182
CERK	-0.172853	5.25395	-2.34323	0.0197965	0.192018	-3.62274
XKR5	0.0234806	0.0160232	2.34266	0.0198263	0.192047	-3.62401
DYSF	0.380291	5.13206	2.34247	0.0198364	0.192047	-3.62444
GALK2	-0.143432	2.39414	-2.3424	0.0198397	0.192047	-3.62458
TOX	0.229203	2.1541	2.34194	0.0198636	0.192149	-3.6256
ANAPC16	-0.20598	5.08323	-2.34137	0.0198935	0.192308	-3.62687
PIGC	-0.256615	3.47554	-2.34092	0.0199169	0.192405	-3.62786
PTPN12	0.266107	4.9501	2.34044	0.0199424	0.192504	-3.62894
INSC	0.192781	0.44127	2.34021	0.019954	0.192504	-3.62943
TMPRSS4	0.0294394	0.025377	2.33993	0.0199687	0.192516	-3.63006
SEC24A	0.156501	2.58471	2.33895	0.0200206	0.192887	-3.63225
SULT1C4	0.0646173	0.0765982	2.33783	0.0200794	0.193323	-3.63472
SARS2	-0.182196	1.90249	-2.33694	0.0201265	0.193621	-3.6367
RCBTB2	-0.241064	5.19348	-2.33673	0.0201373	0.193621	-3.63716
S100Z	0.272003	3.20552	2.33575	0.0201892	0.193831	-3.63933
CRNKL1	-0.169393	4.04482	-2.33558	0.020198	0.193831	-3.6397
GON4L	0.136547	3.08947	2.33541	0.020207	0.193831	-3.64008
RDH14	-0.266308	3.25569	-2.3353	0.0202133	0.193831	-3.64034
DHX40	-0.157034	3.45777	-2.33368	0.0202993	0.194526	-3.64392
TJAP1	0.133159	2.88782	2.33329	0.0203198	0.194592	-3.64478
SIRPD	0.37744	3.95648	2.33278	0.020347	0.194711	-3.64591
A3GALT2	0.390962	1.2021	2.33255	0.0203594	0.194711	-3.64642
LRPPRC	-0.164558	3.44971	-2.33124	0.0204291	0.195248	-3.64931
INSL3	0.478547	2.47096	2.33084	0.0204504	0.195321	-3.65019
H2AC18	-0.40043	1.71039	-2.32873	0.0205639	0.196274	-3.65486
PFKP	-0.184353	3.27763	-2.32799	0.0206036	0.196436	-3.65649
DUSP23	-0.245936	5.20905	-2.32782	0.0206129	0.196436	-3.65687
HBM	-0.857672	5.8835	-2.32736	0.0206377	0.196436	-3.65788
TGM7	0.0365239	0.027879	2.32715	0.0206491	0.196436	-3.65835
KDM5A	-0.144359	4.10081	-2.32715	0.0206493	0.196436	-3.65836
SRSF8	-0.19101	4.15466	-2.32623	0.0206987	0.196543	-3.66037
SLC22A14	0.101438	0.178799	2.32608	0.0207072	0.196543	-3.66072
MED15	0.176499	4.05181	2.32596	0.0207136	0.196543	-3.66098
USP47	-0.147225	3.0042	-2.32575	0.020725	0.196543	-3.66144
TRAPPC5	-0.227058	1.91653	-2.32567	0.0207291	0.196543	-3.66161
ATG5	-0.209912	3.16229	-2.32473	0.0207801	0.196896	-3.66368
DHX15	-0.182533	4.67125	-2.32387	0.0208269	0.197086	-3.66558
LGALS9	0.281453	4.55642	2.32386	0.0208276	0.197086	-3.66561
CCT3	-0.191867	5.44807	-2.32327	0.0208593	0.197256	-3.6669
RPL35A	-0.374383	7.04794	-2.32212	0.0209224	0.197708	-3.66944
ZNHIT1	-0.193629	3.62224	-2.32189	0.0209348	0.197708	-3.66994
CSNK1D	0.183254	4.07873	2.32115	0.0209753	0.19793	-3.67157
COL2A1	0.0257781	0.018083	2.32091	0.0209884	0.19793	-3.6721
DBR1	-0.154584	3.40252	-2.3204	0.0210167	0.19793	-3.67323
MCOLN1	0.252567	3.42005	2.32026	0.0210242	0.19793	-3.67354
RASAL3	0.216264	4.96857	2.31998	0.0210395	0.19793	-3.67415
TTC32	-0.269344	4.26455	-2.31995	0.0210411	0.19793	-3.67421
METRNL	-0.265471	4.65168	-2.31907	0.0210894	0.198254	-3.67615
AKAP8L	0.173572	4.11778	2.31817	0.021139	0.19859	-3.67813
CD9	-0.332861	2.79601	-2.31707	0.0211998	0.198946	-3.68055
EEF2	-0.233176	9.13531	-2.31698	0.0212046	0.198946	-3.68074
NDST3	0.0349962	0.0374408	2.31633	0.0212406	0.199153	-3.68217
ZNF48	-0.16329	2.28151	-2.316	0.0212591	0.199197	-3.68291
MED24	0.155728	3.10845	2.31531	0.021297	0.199421	-3.68441
CHI3L2	0.292339	2.59733	2.31485	0.0213228	0.199532	-3.68543
SIRPA	0.273378	5.84817	2.3128	0.0214369	0.20047	-3.68993
ATL2	-0.195149	3.18268	-2.31231	0.0214643	0.200595	-3.691
G6PC3	0.180544	2.54228	2.31091	0.0215425	0.201064	-3.69407
KIF21B	0.186771	3.97352	2.31079	0.0215495	0.201064	-3.69434
DZIP3	-0.204722	2.25935	-2.31065	0.0215572	0.201064	-3.69464
CSNK2B	0.170213	3.8127	2.31041	0.0215706	0.201064	-3.69517
SET	-0.215094	6.12659	-2.30958	0.0216174	0.201369	-3.69699
HNRNPA0	-0.1639	3.6772	-2.30923	0.021637	0.201373	-3.69776
RDH5	0.242069	2.24829	2.30907	0.0216459	0.201373	-3.6981
TJP1	0.0232916	0.0178068	2.30803	0.0217048	0.20179	-3.70039
RAB24	-0.229356	4.68813	-2.30756	0.0217314	0.201906	-3.70142
TCEA1	-0.200432	4.54964	-2.30711	0.0217568	0.202011	-3.70241
NPPA	0.145914	0.134413	2.30644	0.0217943	0.202228	-3.70386
GPBP1	-0.195435	4.81106	-2.30593	0.0218236	0.202369	-3.70499
GHSR	0.0650099	0.0582706	2.3055	0.0218476	0.202461	-3.70592
GPX1	-0.317529	9.22147	-2.30445	0.0219076	0.202812	-3.70822
IBTK	-0.172306	2.87465	-2.30434	0.0219138	0.202812	-3.70846
TRAPPC4	-0.161582	3.56216	-2.30405	0.0219299	0.202831	-3.70908
GPR75	0.299335	1.85078	2.3035	0.0219613	0.202953	-3.71029
EIF3F	-0.157528	3.60318	-2.30332	0.0219715	0.202953	-3.71068
GPBAR1	0.263263	3.83755	2.30308	0.0219856	0.202953	-3.71122
IPO4	-0.166948	1.48283	-2.30225	0.0220329	0.203258	-3.71303
FNDC9	0.0565231	0.05273	2.30188	0.0220541	0.203324	-3.71384
WDR3	-0.130185	1.8767	-2.30145	0.0220785	0.203352	-3.71477
TSPAN31	-0.142216	2.71601	-2.30098	0.0221058	0.203352	-3.71581
ECI2	-0.157018	2.85569	-2.30091	0.0221094	0.203352	-3.71595
IMPDH2	-0.202676	4.35729	-2.30083	0.022114	0.203352	-3.71612
ZNF671	-0.159901	3.43407	-2.29897	0.0222213	0.204174	-3.7202
CDKL5	0.122411	0.82878	2.29878	0.0222319	0.204174	-3.7206
DRD3	0.0873615	0.106713	2.29705	0.0223319	0.2049	-3.72438
MRPL41	-0.273155	5.68703	-2.29689	0.0223412	0.2049	-3.72473
HLA-DMA	0.246506	6.05593	2.29667	0.0223538	0.2049	-3.7252
GTF2H5	-0.127605	1.58215	-2.29525	0.0224362	0.205255	-3.7283
CYP2B6	0.0379743	0.0276274	2.29521	0.0224385	0.205255	-3.72838
BID	-0.188478	5.20541	-2.29512	0.0224438	0.205255	-3.72858
TSSK6	-0.251379	2.09573	-2.2949	0.0224564	0.205255	-3.72905
MXD3	0.255814	3.65311	2.29477	0.0224641	0.205255	-3.72934
CCDC88B	0.255464	4.82738	2.29173	0.0226414	0.206744	-3.73596
CNPPD1	-0.233165	6.19754	-2.29107	0.0226802	0.206959	-3.7374
R3HCC1	-0.183935	4.02925	-2.29083	0.0226939	0.206959	-3.7379
JADE1	-0.138737	3.39477	-2.2897	0.0227605	0.207435	-3.74037
SLC25A24	-0.223814	3.20694	-2.2891	0.0227958	0.207624	-3.74167
BEND7	0.14566	0.371602	2.28834	0.0228406	0.20784	-3.74332
DPF2	0.1561	3.42372	2.28799	0.0228613	0.20784	-3.74409
TPTE2	0.0803088	0.148986	2.28796	0.022863	0.20784	-3.74415
ARID2	0.143894	2.69385	2.28742	0.0228951	0.207966	-3.74533
TPRA1	-0.176483	3.05241	-2.28713	0.0229121	0.207966	-3.74595
RAB11B	0.22319	5.31702	2.28694	0.0229235	0.207966	-3.74637
ANKRD9	-0.298399	1.32048	-2.28675	0.0229348	0.207966	-3.74679
KLRD1	0.302127	3.13839	2.28624	0.0229647	0.208105	-3.74788
C1RL	0.215155	4.70609	2.28567	0.0229986	0.20828	-3.74912
NTRK3	0.0222591	0.01709	2.28437	0.0230759	0.208849	-3.75194
MED1	0.132776	3.21749	2.28408	0.0230928	0.208869	-3.75256
CRISP2	0.231032	0.371988	2.28383	0.0231079	0.208874	-3.7531
PHF11	0.216361	4.87226	2.28335	0.0231366	0.208898	-3.75415
BDNF	0.0253317	0.0194395	2.2833	0.0231396	0.208898	-3.75426
COTL1	0.195012	6.78799	2.28181	0.0232289	0.209571	-3.75749
TXNL4B	-0.147827	3.55999	-2.27953	0.0233654	0.210549	-3.76242
RGSL1	0.0236081	0.0186979	2.27951	0.0233665	0.210549	-3.76246
ASH1L	0.173293	3.2492	2.27793	0.0234618	0.211198	-3.76588
ABHD11	0.22369	3.15747	2.27783	0.0234681	0.211198	-3.7661
PEF1	-0.16898	5.35245	-2.27674	0.0235337	0.211573	-3.76845
UBAC1	-0.161364	4.57653	-2.27665	0.0235393	0.211573	-3.76865
STPG2	0.0643964	0.0921437	2.27635	0.0235577	0.211606	-3.76931
PGAP2	0.162874	2.68946	2.27557	0.0236045	0.211655	-3.77097
RP9	0.219862	3.24127	2.27531	0.0236205	0.211655	-3.77154
C14orf119	-0.162079	4.36265	-2.27513	0.0236314	0.211655	-3.77193
PIK3R2	0.221189	1.7002	2.27488	0.023647	0.211655	-3.77248
ZC3H12D	-0.246446	3.2596	-2.27467	0.0236597	0.211655	-3.77293
MRPS35	-0.199057	4.42635	-2.27445	0.023673	0.211655	-3.77341
NENF	-0.260325	4.28879	-2.27437	0.0236778	0.211655	-3.77358
L3HYPDH	-0.209257	3.04211	-2.27431	0.0236813	0.211655	-3.7737
MSL3	0.184162	4.33447	2.27357	0.0237265	0.211849	-3.7753
GAB3	0.18095	4.17829	2.2733	0.0237429	0.211849	-3.77588
SEMA6A	0.0309165	0.037264	2.27323	0.0237473	0.211849	-3.77604
PLVAP	0.460985	2.25993	2.27276	0.0237761	0.211974	-3.77705
PHKA2	0.15589	3.34324	2.27182	0.0238334	0.212353	-3.77908
GUCD1	-0.258156	5.94886	-2.27069	0.0239024	0.212835	-3.7815
YDJC	-0.234643	4.2589	-2.26987	0.0239532	0.213156	-3.78329
FTH1	0.22818	9.99013	2.26958	0.0239709	0.21318	-3.7839
MAT2B	-0.178122	5.36486	-2.26898	0.0240076	0.21325	-3.78519
ABHD12B	0.0482577	0.0407976	2.26897	0.0240085	0.21325	-3.78522
CTDSP2	0.195757	6.37462	2.26846	0.0240396	0.213336	-3.78631
RGP1	0.146439	2.74397	2.26833	0.0240479	0.213336	-3.7866
AAMP	-0.19441	4.76795	-2.26778	0.024082	0.213434	-3.78779
SCCPDH	-0.22606	3.36002	-2.26746	0.0241018	0.213434	-3.78848
UTS2	0.567633	1.28599	2.26732	0.02411	0.213434	-3.78876
PHRF1	0.187827	3.49669	2.26719	0.0241185	0.213434	-3.78906
PHF5A	-0.291317	5.34709	-2.26683	0.0241403	0.213495	-3.78982
FUT8	-0.18417	2.37247	-2.26497	0.0242558	0.214324	-3.79382
SYT15	0.0329463	0.0378263	2.26476	0.0242691	0.214324	-3.79428
PEA15	0.19963	4.74082	2.26444	0.0242887	0.214324	-3.79496
MS4A2	-0.376621	1.56213	-2.26436	0.0242939	0.214324	-3.79514
REXO4	-0.175809	3.88139	-2.26398	0.0243174	0.2144	-3.79595
MRPS6	0.153674	3.13304	2.26367	0.0243372	0.214442	-3.79663
TNFRSF14	0.165554	5.17524	2.26316	0.0243689	0.21459	-3.79773
LILRA1	0.242884	5.65617	2.26258	0.024405	0.214736	-3.79897
DNAH1	0.161016	2.88617	2.26241	0.0244154	0.214736	-3.79933
ASNSD1	-0.265823	4.67553	-2.26174	0.0244576	0.214775	-3.80077
CGNL1	0.0223613	0.0166438	2.26158	0.0244675	0.214775	-3.80111
HYDIN	0.0238066	0.0169852	2.26154	0.0244701	0.214775	-3.8012
UBQLN4	0.167498	3.19438	2.26138	0.0244798	0.214775	-3.80153
INPPL1	0.184443	4.42275	2.2606	0.0245289	0.215074	-3.80321
CARS2	0.163184	4.00861	2.26026	0.02455	0.215128	-3.80394
IFT52	-0.178184	3.55857	-2.25785	0.0247023	0.21633	-3.80912
TMEM186	-0.188328	2.93688	-2.25603	0.0248172	0.217204	-3.81301
EIF4ENIF1	0.130562	2.87101	2.25574	0.0248356	0.217232	-3.81363
ZNF329	-0.174402	2.36755	-2.25485	0.0248924	0.217596	-3.81555
LCN2	0.733028	3.81022	2.25396	0.024949	0.217958	-3.81745
AP2M1	0.190924	6.20793	2.25259	0.0250362	0.218522	-3.82038
TNKS2	-0.174037	4.53206	-2.25247	0.0250441	0.218522	-3.82064
SLC35B1	0.137627	2.94361	2.25088	0.0251461	0.219217	-3.82405
BCORL1	0.18833	1.9355	2.25051	0.0251695	0.219217	-3.82483
KIR3DL1	0.405179	1.95349	2.25051	0.0251696	0.219217	-3.82483
CPNE6	0.0236089	0.0140155	2.25025	0.0251861	0.219228	-3.82538
STK25	-0.13065	3.44869	-2.24995	0.0252056	0.219265	-3.82603
SLC26A8	0.340967	1.64107	2.24952	0.0252334	0.219373	-3.82695
TMPRSS11D	0.0302875	0.0312493	2.24917	0.0252555	0.219432	-3.82768
ZNF132	-0.241775	1.56257	-2.24847	0.0253004	0.219588	-3.82917
COL20A1	0.0208871	0.0148574	2.24842	0.0253041	0.219588	-3.8293
HSD17B10	-0.216144	5.64333	-2.24658	0.0254231	0.220488	-3.83323
SOD2	-0.257342	5.33638	-2.24619	0.0254482	0.220572	-3.83405
LAIR2	0.514223	2.53946	2.24592	0.0254658	0.220591	-3.83463
RHO	0.0387373	0.0299737	2.24563	0.0254844	0.220618	-3.83524
TMEM39B	0.176574	3.11721	2.24429	0.0255712	0.221213	-3.83809
STAG1	-0.165193	3.37841	-2.24408	0.0255853	0.221213	-3.83855
ACTN2	0.0269251	0.0188326	2.24386	0.0255993	0.221213	-3.83901
ORM1	0.729029	3.32309	2.2433	0.025636	0.221396	-3.84021
ADAR	0.205812	6.12706	2.24278	0.0256698	0.221555	-3.84131
IL27RA	-0.198757	5.29496	-2.24196	0.0257236	0.221869	-3.84307
CEBPG	-0.175666	3.58635	-2.24166	0.0257433	0.221869	-3.8437
TMEM242	-0.140826	2.05092	-2.24152	0.0257527	0.221869	-3.84401
ARFIP2	0.147228	3.15524	2.24088	0.0257945	0.222096	-3.84537
EIF3K	-0.194776	6.62088	-2.24039	0.0258268	0.222228	-3.84642
NTNG2	0.308124	2.72409	2.24017	0.0258408	0.222228	-3.84687
AFG3L2	-0.136613	3.18493	-2.23949	0.0258859	0.222445	-3.84833
SH3BP1	0.203793	4.74659	2.2391	0.025911	0.222445	-3.84914
IBA57	-0.118217	1.30226	-2.23886	0.0259272	0.222445	-3.84967
PRDM7	0.0412159	0.0398732	2.23885	0.0259281	0.222445	-3.84969
LPCAT4	0.160186	3.43865	2.23812	0.0259758	0.22272	-3.85123
CRLF3	-0.206686	5.4586	-2.23761	0.0260094	0.222875	-3.85231
PSMF1	0.25463	4.4535	2.23684	0.0260604	0.223179	-3.85395
RAB3IL1	0.292217	1.11032	2.23441	0.0262217	0.224426	-3.85911
ZFP91	0.143368	3.8772	2.23342	0.0262879	0.224856	-3.86123
RMDN2	0.18877	1.64636	2.23319	0.0263033	0.224856	-3.86172
ABCA7	0.235268	4.45747	2.23224	0.0263666	0.225245	-3.86373
GTF2H4	-0.216665	1.71213	-2.23203	0.0263802	0.225245	-3.86416
CAT	-0.243773	6.59791	-2.23116	0.0264389	0.225612	-3.86602
ABHD8	-0.196295	3.00821	-2.2305	0.0264828	0.225852	-3.8674
CCDC17	0.248331	2.25653	2.22996	0.0265195	0.226003	-3.86856
TMEM92	0.111372	0.182524	2.22977	0.026532	0.226003	-3.86896
ATXN7L1	0.133823	2.46325	2.22843	0.0266225	0.226573	-3.8718
PEX6	-0.217867	3.90431	-2.2283	0.0266306	0.226573	-3.87206
P4HA1	-0.196159	4.11235	-2.22769	0.0266724	0.226794	-3.87337
GRN	0.311404	7.6218	2.22709	0.0267126	0.227002	-3.87463
MORF4L2	-0.178933	4.68533	-2.22623	0.0267709	0.227362	-3.87645
RPP38	-0.178521	3.63159	-2.22512	0.0268463	0.227809	-3.8788
NAP1L4	-0.187068	5.74832	-2.22498	0.0268553	0.227809	-3.87908
SDHA	-0.153007	3.91235	-2.224	0.0269223	0.228242	-3.88116
GTF2E2	-0.177387	4.40704	-2.22297	0.0269923	0.2287	-3.88333
SERP1	-0.172762	5.23796	-2.22201	0.0270576	0.229119	-3.88535
TMPPE	0.231289	2.37237	2.2208	0.0271411	0.22969	-3.88793
ZNF44	-0.168245	3.11326	-2.22054	0.0271589	0.229705	-3.88847
TMEM258	-0.21904	3.60748	-2.21975	0.027213	0.229795	-3.89014
DAD1	-0.172483	7.74921	-2.21948	0.0272311	0.229795	-3.89069
CEACAM16	0.0361572	0.0318536	2.2193	0.0272441	0.229795	-3.89109
TIFA	-0.209178	3.08373	-2.21917	0.027253	0.229795	-3.89136
ATP6V0B	-0.183945	6.26285	-2.21896	0.0272675	0.229795	-3.89181
BPGM	-0.45896	5.65219	-2.2189	0.0272716	0.229795	-3.89193
PSME3	0.157584	4.89083	2.21865	0.0272882	0.229795	-3.89244
ABHD17B	-0.164275	3.36462	-2.21852	0.0272978	0.229795	-3.89273
ABCB10	-0.18998	3.47704	-2.21805	0.02733	0.229932	-3.89372
ZNF71	-0.125095	1.58591	-2.21753	0.0273656	0.230092	-3.89481
MAP4K1	0.221452	4.71555	2.21731	0.0273812	0.230092	-3.89528
FKBP4	-0.171433	3.51012	-2.21693	0.027407	0.230174	-3.89607
NFIX	0.355797	2.57139	2.21667	0.0274255	0.230194	-3.89663
GRHL3	0.0458746	0.0521705	2.21614	0.0274619	0.230365	-3.89774
TMEM176B	-0.829163	4.97204	-2.21583	0.0274832	0.230408	-3.89839
ZBTB9	0.157094	1.37471	2.21518	0.0275281	0.230651	-3.89975
CTSD	0.260678	6.15599	2.21466	0.0275642	0.230818	-3.90085
KCTD13	0.153539	2.91169	2.21305	0.0276763	0.231331	-3.90423
RPL31	-0.483241	6.00271	-2.21298	0.0276816	0.231331	-3.90439
GATAD2A	0.181552	4.29664	2.21272	0.0276998	0.231331	-3.90494
PIP5K1A	0.148522	3.70744	2.2125	0.0277147	0.231331	-3.90539
MAP3K14	0.154101	3.64107	2.21212	0.0277414	0.231331	-3.9062
MRPL17	-0.196711	3.21233	-2.21202	0.0277483	0.231331	-3.9064
ARF4	0.16018	5.54248	2.21194	0.0277539	0.231331	-3.90657
BHLHE40	0.25932	4.69678	2.21172	0.0277696	0.231331	-3.90704
FLOT1	0.194197	6.5513	2.2117	0.0277707	0.231331	-3.90708
F2	0.0584181	0.0735905	2.21122	0.0278043	0.231414	-3.90809
HGS	0.176022	3.75886	2.21103	0.027818	0.231414	-3.9085
KRT12	0.0475824	0.0346409	2.21087	0.0278291	0.231414	-3.90883
ETV3	0.156538	2.61601	2.21045	0.0278582	0.231522	-3.9097
RPL23	-0.447597	5.76858	-2.21006	0.0278855	0.231614	-3.91052
PSMD13	-0.140733	5.1046	-2.2079	0.0280375	0.232609	-3.91505
MOV10	0.193735	3.50722	2.2079	0.0280377	0.232609	-3.91506
FNTA	-0.131255	3.00742	-2.20753	0.0280638	0.232691	-3.91584
EDEM1	-0.167306	4.67437	-2.20717	0.028089	0.232765	-3.91659
BIRC2	-0.247251	5.15007	-2.20543	0.0282121	0.23365	-3.92024
P2RY13	0.267574	6.79825	2.20505	0.0282393	0.233719	-3.92104
DTHD1	0.246812	1.59955	2.20486	0.028253	0.233719	-3.92144
SLC44A2	0.211889	6.60891	2.20439	0.0282862	0.233859	-3.92242
SLCO1A2	0.0198378	0.0140256	2.2041	0.0283064	0.233891	-3.92302
FBXW5	-0.173692	5.71717	-2.20367	0.028337	0.233959	-3.92392
NLK	0.154249	3.17467	2.20353	0.0283473	0.233959	-3.92422
TCEAL6	0.0647767	0.067511	2.20247	0.0284228	0.234356	-3.92644
CENPT	0.153212	3.60676	2.2024	0.028428	0.234356	-3.92659
CAMLG	-0.154099	2.89894	-2.20214	0.0284465	0.234373	-3.92713
SYMPK	0.152656	3.2093	2.20119	0.0285141	0.234751	-3.92912
RBM22	0.140488	5.12811	2.20104	0.0285251	0.234751	-3.92944
SLC25A5	-0.179055	6.82016	-2.20066	0.0285524	0.234807	-3.93024
CDC40	-0.172504	3.76086	-2.20048	0.0285647	0.234807	-3.93059
LTB4R	0.22038	4.49006	2.19955	0.0286314	0.235221	-3.93254
ARL2BP	-0.191016	5.35816	-2.19865	0.0286965	0.23562	-3.93443
ALKBH3	-0.195959	3.78668	-2.19832	0.0287205	0.235682	-3.93513
PPA1	-0.229475	3.48988	-2.19735	0.0287899	0.236016	-3.93714
CLDN24	0.221418	0.210913	2.19717	0.0288032	0.236016	-3.93752
PRSS41	0.24359	0.534902	2.19641	0.0288582	0.236016	-3.93911
CCT2	-0.229517	4.55906	-2.19638	0.0288598	0.236016	-3.93916
RRS1	-0.196035	3.50124	-2.19636	0.0288616	0.236016	-3.93921
ZNF8	-0.113897	1.09329	-2.19623	0.028871	0.236016	-3.93949
PARP6	0.136099	3.50085	2.1961	0.0288806	0.236016	-3.93976
BATF2	0.50316	2.28456	2.19593	0.0288928	0.236016	-3.94011
TAC3	0.183191	0.285712	2.19557	0.0289188	0.236093	-3.94086
PGAM1	-0.191108	5.72908	-2.19528	0.0289394	0.236127	-3.94146
MDH1	-0.18422	4.47651	-2.19477	0.0289767	0.236297	-3.94253
HBD	-0.843087	7.60885	-2.19345	0.0290725	0.236944	-3.94528
TM9SF4	0.165051	4.34123	2.19308	0.0290992	0.236993	-3.94604
MIEF1	-0.125624	3.15546	-2.19291	0.0291116	0.236993	-3.9464
SPINK9	0.119999	0.125705	2.19243	0.0291469	0.237145	-3.94741
GALNS	0.190324	2.77398	2.19199	0.0291789	0.237172	-3.94832
OXCT1	-0.201642	3.32177	-2.19175	0.0291964	0.237172	-3.94882
RD3L	0.0781818	0.0835776	2.1917	0.0291998	0.237172	-3.94892
SLAMF8	0.270033	1.99721	2.19091	0.0292577	0.237508	-3.95057
RAPGEF1	0.190304	5.04902	2.18883	0.0294103	0.238612	-3.9549
ATP11A	0.223357	3.3567	2.18839	0.0294426	0.238738	-3.95581
NPM1	-0.288579	5.66146	-2.18781	0.0294851	0.238947	-3.95702
UNC5C	0.0210775	0.0161646	2.18743	0.0295136	0.239038	-3.95782
TRPV1	-0.155036	1.19651	-2.18721	0.0295296	0.239038	-3.95827
BTBD11	-0.163726	1.98721	-2.18649	0.0295825	0.239331	-3.95976
PPCS	-0.162222	4.55412	-2.18551	0.0296552	0.239718	-3.96181
CDC16	-0.178742	4.65993	-2.18539	0.0296638	0.239718	-3.96205
PTPRA	0.138293	4.93674	2.18375	0.0297861	0.240442	-3.96547
MAPK10	0.0232597	0.0216882	2.18373	0.0297869	0.240442	-3.96549
ZG16	0.0270747	0.0232962	2.18185	0.0299273	0.241439	-3.96941
ZNF683	0.52758	2.42698	2.18156	0.0299489	0.241477	-3.97001
DPCD	-0.337835	2.23558	-2.18068	0.0300144	0.241869	-3.97182
POPDC2	0.184424	2.04974	2.18004	0.0300622	0.241984	-3.97315
SLC25A1	-0.21084	4.46363	-2.18004	0.0300623	0.241984	-3.97315
IGFLR1	0.190296	3.72853	2.17871	0.0301624	0.242653	-3.97592
GPR55	-0.209379	1.59311	-2.17807	0.0302104	0.242903	-3.97724
RPS18	-0.369309	9.60899	-2.17765	0.0302416	0.243018	-3.9781
TREM2	0.243685	0.393107	2.17715	0.0302799	0.243066	-3.97915
VDAC1	-0.17274	4.77885	-2.17712	0.0302816	0.243066	-3.9792
CCR2	-0.318871	5.9226	-2.17668	0.0303153	0.243091	-3.98012
SLC16A3	-0.252501	4.68276	-2.17663	0.0303185	0.243091	-3.98021
LRRIQ4	0.0857262	0.0740153	2.17516	0.0304299	0.243848	-3.98326
EVA1A	0.0519566	0.0579329	2.17401	0.030517	0.244288	-3.98564
IGLL5	-0.474615	3.39328	-2.17398	0.030519	0.244288	-3.98569
RPL35	-0.367452	8.04938	-2.17372	0.0305387	0.24431	-3.98623
CPT1B	-0.192777	2.46381	-2.17322	0.030577	0.244479	-3.98727
ZNF224	-0.15412	3.32443	-2.17226	0.0306496	0.244924	-3.98924
RLN2	0.338126	0.925325	2.17145	0.0307121	0.245286	-3.99093
SLC25A25	-0.154318	2.81977	-2.17056	0.0307797	0.245567	-3.99276
ZNF428	-0.23822	3.83118	-2.17028	0.0308011	0.245567	-3.99334
STAU1	0.157726	4.99527	2.16995	0.0308267	0.245567	-3.99403
CRTC3	0.161392	3.32891	2.16983	0.0308352	0.245567	-3.99426
NUMB	0.225682	4.9227	2.16962	0.0308514	0.245567	-3.9947
MYL12A	-0.146823	8.25017	-2.16957	0.0308552	0.245567	-3.9948
MTG2	0.162425	3.40763	2.16927	0.0308786	0.245567	-3.99543
MPPE1	-0.173902	4.33826	-2.16919	0.0308843	0.245567	-3.99558
SNURF	0.314908	3.13589	2.16879	0.0309155	0.245679	-3.99642
RUFY2	0.144991	1.88429	2.16843	0.0309429	0.245761	-3.99716
RCBTB1	-0.19465	3.57651	-2.16796	0.0309789	0.245803	-3.99812
NOP2	0.161781	3.50289	2.16744	0.0310187	0.245803	-3.99919
GDA	0.0249364	0.0147013	2.16736	0.0310253	0.245803	-3.99937
KIF2A	-0.16629	3.43066	-2.16719	0.0310378	0.245803	-3.9997
NCL	0.174809	4.86962	2.16704	0.0310494	0.245803	-4.00001
CCDC142	-0.153933	2.53598	-2.16685	0.0310646	0.245803	-4.00042
SNRNP70	0.220018	5.97022	2.16656	0.0310867	0.245803	-4.00101
SMARCA5	-0.174683	3.87656	-2.16612	0.0311205	0.245803	-4.00191
IGF2BP2	0.386373	3.27928	2.16611	0.0311216	0.245803	-4.00194
ZNF839	0.137468	2.7754	2.16596	0.031133	0.245803	-4.00225
MZF1	0.155238	2.92009	2.16591	0.0311368	0.245803	-4.00235
ART4	0.0687886	0.07765	2.1648	0.0312227	0.246331	-4.00464
GNB1	0.122503	6.01368	2.1646	0.0312381	0.246331	-4.00505
RANBP17	0.0657724	0.132863	2.16409	0.0312774	0.246333	-4.00609
ARL8A	0.18735	5.28072	2.16399	0.0312853	0.246333	-4.0063
PSPN	0.143202	0.944536	2.1636	0.0313157	0.246333	-4.00711
TUBB8	0.0730274	0.0853352	2.16353	0.0313209	0.246333	-4.00724
THEMIS	-0.310343	4.18354	-2.16347	0.0313259	0.246333	-4.00738
TMEM134	0.168119	2.44914	2.16327	0.0313415	0.246333	-4.00779
DDX28	-0.146605	3.48703	-2.16097	0.0315205	0.247552	-4.01252
TXNDC5	-0.236702	2.23204	-2.16073	0.0315388	0.247552	-4.013
IPO13	0.147647	2.88893	2.16061	0.0315484	0.247552	-4.01325
RTCA	-0.160243	4.06055	-2.16013	0.0315855	0.247708	-4.01423
DDT	-0.230259	4.30747	-2.15897	0.0316763	0.248259	-4.01661
CNST	-0.184696	3.78554	-2.15879	0.0316904	0.248259	-4.01698
PEX26	-0.0988311	1.69896	-2.15825	0.0317329	0.248456	-4.0181
GPR132	-0.170496	3.95639	-2.15653	0.0318684	0.249378	-4.02163
LENG9	-0.229744	1.93221	-2.15631	0.0318855	0.249378	-4.02208
APOBEC3D	0.195994	4.05097	2.15585	0.0319218	0.249526	-4.02302
ZMYND8	0.127248	3.44042	2.15491	0.0319957	0.249954	-4.02494
SLC5A3	-0.147911	2.52405	-2.15459	0.0320213	0.249954	-4.0256
TSC22D3	-0.284519	7.72597	-2.15449	0.0320288	0.249954	-4.0258
PTH2R	0.120314	0.320817	2.15335	0.0321199	0.25045	-4.02815
SEZ6	0.0273277	0.0271347	2.15325	0.0321274	0.25045	-4.02835
ITPA	-0.184822	4.6439	-2.15274	0.0321675	0.250627	-4.02938
NELL2	-0.32072	3.95545	-2.15209	0.0322193	0.250894	-4.03072
OR6N1	0.136441	0.243754	2.15182	0.0322412	0.250928	-4.03128
PLD2	0.170223	2.86995	2.15149	0.0322675	0.250997	-4.03196
ADCY2	0.0194154	0.0121299	2.15114	0.0322953	0.251076	-4.03267
PPP1R1B	0.0433088	0.0485021	2.15051	0.032345	0.251204	-4.03395
CUTC	-0.20549	4.82994	-2.1503	0.0323624	0.251204	-4.03439
REL	0.14888	2.33947	2.15027	0.0323643	0.251204	-4.03444
KATNA1	-0.151013	3.73588	-2.14982	0.0324003	0.251348	-4.03537
SAG	0.025361	0.0262451	2.14938	0.0324355	0.251397	-4.03626
PSMB10	-0.19049	6.52888	-2.1493	0.0324417	0.251397	-4.03642
CCDC115	-0.129654	3.63611	-2.14904	0.0324631	0.251417	-4.03697
TAS2R46	-0.269855	1.96103	-2.14883	0.0324794	0.251417	-4.03739
PATZ1	-0.156859	3.37697	-2.14824	0.0325266	0.251589	-4.03859
NPW	-0.231625	0.393764	-2.14812	0.0325366	0.251589	-4.03885
NPL	0.229705	5.45901	2.14736	0.0325975	0.251638	-4.0404
MKNK1	0.210149	4.28273	2.14723	0.0326083	0.251638	-4.04067
L3MBTL4	0.115346	0.726964	2.14699	0.032627	0.251638	-4.04115
OPRL1	-0.218068	3.15528	-2.1469	0.0326343	0.251638	-4.04133
TAL2	0.21824	0.289248	2.14665	0.0326541	0.251638	-4.04184
GRPEL2	-0.208182	2.9054	-2.14654	0.0326632	0.251638	-4.04206
MYBPH	0.314958	1.15617	2.14633	0.0326803	0.251638	-4.0425
GNRH2	0.327296	1.22294	2.14629	0.0326835	0.251638	-4.04258
PTMS	0.336333	4.21985	2.14575	0.0327272	0.25184	-4.04369
DCDC2B	0.0600314	0.0588067	2.14545	0.0327509	0.251887	-4.04429
ZNF844	-0.167934	1.9894	-2.14437	0.0328382	0.252423	-4.0465
SIPA1L1	0.214699	3.69695	2.14343	0.0329144	0.252873	-4.04842
VAC14	0.142061	2.96826	2.1429	0.0329574	0.253067	-4.0495
ZNF14	-0.26207	3.05507	-2.14238	0.0329994	0.253239	-4.05055
GTPBP1	0.179601	4.03485	2.14205	0.0330261	0.253239	-4.05122
MTCH1	-0.146158	6.11068	-2.14197	0.0330328	0.253239	-4.05139
GALNT5	0.0619402	0.108202	2.14113	0.0331014	0.25363	-4.05311
TNFRSF10B	-0.178062	4.55264	-2.13997	0.0331959	0.254218	-4.05547
SURF4	-0.144498	5.64033	-2.13928	0.0332521	0.254286	-4.05687
ECSIT	-0.204323	4.57285	-2.1392	0.0332588	0.254286	-4.05704
TTC4	-0.16525	1.69761	-2.13915	0.0332628	0.254286	-4.05714
YPEL3	0.195813	7.23904	2.13899	0.0332756	0.254286	-4.05746
IPO5	-0.129464	3.28635	-2.13875	0.0332951	0.254299	-4.05794
SLC25A40	0.198093	3.29457	2.13834	0.033329	0.254422	-4.05879
RPUSD4	-0.134681	3.13673	-2.13809	0.0333495	0.254443	-4.0593
RPL13A	-0.263779	9.21671	-2.1372	0.0334225	0.254732	-4.06111
ADPRM	-0.274076	4.10724	-2.13698	0.0334402	0.254732	-4.06155
TBX2	0.0204301	0.0138861	2.13697	0.0334407	0.254732	-4.06156
SOWAHD	-0.304342	3.16031	-2.13661	0.0334706	0.254825	-4.0623
KLHL5	-0.174377	3.74414	-2.13585	0.0335327	0.255162	-4.06383
ZNF506	0.163904	2.65543	2.13547	0.0335646	0.255228	-4.06462
VPS37A	0.146276	2.91695	2.13522	0.0335853	0.255228	-4.06513
PLIN3	-0.228203	5.16534	-2.1351	0.0335948	0.255228	-4.06537
DIAPH3	0.104182	0.24031	2.13476	0.0336229	0.255306	-4.06606
PAPPA2	0.0264897	0.0220891	2.13406	0.0336806	0.255561	-4.06748
COX19	-0.124492	3.1164	-2.13392	0.0336921	0.255561	-4.06776
NDFIP1	-0.182414	4.87132	-2.13307	0.0337629	0.255751	-4.0695
PARP16	0.165105	3.10595	2.13238	0.0338199	0.255751	-4.07089
SYN3	0.0526618	0.0806288	2.13237	0.0338207	0.255751	-4.07091
TMED2	-0.18861	5.49743	-2.13233	0.033824	0.255751	-4.07099
DUS3L	-0.183173	3.21995	-2.13232	0.0338248	0.255751	-4.07101
EYA3	0.127588	3.15369	2.13213	0.0338404	0.255751	-4.07139
TMEM79	0.15802	2.59785	2.13211	0.033842	0.255751	-4.07144
MARCKSL1	0.207544	5.02982	2.13153	0.0338902	0.25598	-4.07261
RNF19A	-0.197884	4.38957	-2.13079	0.0339514	0.256243	-4.07411
LSG1	-0.169503	3.74268	-2.13068	0.0339608	0.256243	-4.07433
KLHL21	-0.182552	4.21117	-2.1304	0.0339842	0.256255	-4.0749
DGKQ	-0.210821	3.78312	-2.13007	0.0340117	0.256255	-4.07558
TFAM	-0.174453	3.35007	-2.13001	0.0340167	0.256255	-4.0757
GPN1	-0.140827	3.4177	-2.1298	0.0340338	0.256255	-4.07611
RNF7	-0.18548	4.02902	-2.12949	0.0340602	0.256319	-4.07675
RAPGEFL1	0.216421	1.68566	2.12884	0.0341146	0.256593	-4.07807
LILRA2	0.245391	5.77902	2.12811	0.0341749	0.256793	-4.07953
FNDC8	0.0464717	0.0481351	2.12796	0.0341877	0.256793	-4.07985
GNB5	-0.135721	2.15023	-2.12787	0.0341949	0.256793	-4.08002
MTMR7	0.0298761	0.0301854	2.12704	0.0342647	0.257116	-4.08171
ISM2	0.02523	0.0205437	2.1268	0.0342848	0.257116	-4.08219
CDH1	0.17555	0.597899	2.12672	0.0342917	0.257116	-4.08236
UNC93B1	-0.229111	5.42233	-2.12489	0.0344453	0.257904	-4.08605
KLRG1	-0.337191	4.91107	-2.12473	0.0344593	0.257904	-4.08639
NDUFV2	-0.214551	4.35716	-2.12458	0.0344717	0.257904	-4.08669
MZT2A	-0.201878	2.9292	-2.12427	0.0344974	0.257904	-4.08731
TTC7A	-0.180322	3.97658	-2.12405	0.034516	0.257904	-4.08775
MRPL44	-0.168709	4.97075	-2.12404	0.0345169	0.257904	-4.08777
CCDC22	-0.178534	4.23209	-2.12379	0.0345384	0.257904	-4.08829
CHKB	-0.164945	3.09565	-2.12376	0.0345408	0.257904	-4.08834
MNT	0.16898	3.0877	2.12293	0.0346108	0.258293	-4.09002
PPP6R1	0.172309	5.11192	2.12258	0.0346404	0.258306	-4.09073
GNMT	0.33806	2.10458	2.12248	0.0346486	0.258306	-4.09092
KIF1A	0.019738	0.0123514	2.12149	0.0347331	0.258801	-4.09293
ATAT1	0.143261	1.83554	2.12093	0.0347802	0.258846	-4.09406
DMAP1	0.14706	3.36511	2.12087	0.0347851	0.258846	-4.09417
HTR3B	0.0458389	0.049381	2.12064	0.0348045	0.258846	-4.09463
S100A6	-0.177318	10.3542	-2.12057	0.0348113	0.258846	-4.09479
CAMKK1	0.206429	2.38969	2.12022	0.0348405	0.258929	-4.09549
XCL2	0.560911	4.16952	2.11993	0.0348656	0.258981	-4.09608
HCFC1	0.173365	3.10245	2.11934	0.0349153	0.2592	-4.09726
MIP	0.0366981	0.0255495	2.11916	0.0349312	0.2592	-4.09764
NXNL2	0.0628231	0.0803879	2.11856	0.0349817	0.259215	-4.09883
LRRC69	0.201375	1.44581	2.11847	0.0349894	0.259215	-4.09901
SIGLEC6	0.246825	1.06559	2.11845	0.0349917	0.259215	-4.09907
RPIA	-0.268982	5.52732	-2.11808	0.0350233	0.259215	-4.09981
GBP7	0.129674	0.204147	2.11802	0.0350278	0.259215	-4.09992
DLX3	0.0232554	0.0170291	2.11786	0.0350418	0.259215	-4.10025
CELF2	0.166904	5.54722	2.11737	0.0350834	0.259389	-4.10123
LRIG1	-0.183182	2.80003	-2.11694	0.0351206	0.25953	-4.10211
NCF4	0.227973	7.55825	2.11662	0.0351475	0.259596	-4.10274
PLA2G2C	0.0953197	0.164936	2.11592	0.0352081	0.259909	-4.10416
KLF5	0.212105	1.44851	2.11453	0.0353269	0.26048	-4.10695
NLRP6	-0.326301	3.49705	-2.11453	0.0353278	0.26048	-4.10696
PHF8	0.123354	3.22332	2.11438	0.0353399	0.26048	-4.10725
CCDC107	-0.214065	4.28466	-2.11392	0.0353798	0.260639	-4.10818
TEX30	-0.233265	2.11418	-2.11132	0.0356046	0.262161	-4.11341
ISCA2	-0.17139	3.29819	-2.11103	0.0356296	0.26221	-4.11399
HTR2A	0.0287967	0.0208432	2.1107	0.0356585	0.262289	-4.11466
PARD6A	-0.242161	2.54393	-2.1103	0.0356925	0.262352	-4.11545
CAMK2A	0.0236793	0.0175114	2.11018	0.0357038	0.262352	-4.11571
GALNT18	0.0559427	0.0521267	2.1098	0.0357366	0.262459	-4.11647
ARHGAP30	0.164458	6.96697	2.10922	0.0357872	0.262696	-4.11764
SMN1	0.186574	1.832	2.10891	0.0358137	0.262756	-4.11825
MRPS7	-0.165568	3.82029	-2.10732	0.0359521	0.263637	-4.12143
AP2S1	-0.187026	6.08755	-2.10662	0.0360133	0.26395	-4.12284
FAM177A1	0.138044	2.17526	2.1064	0.0360326	0.263957	-4.12328
FHOD3	0.025333	0.0203687	2.10598	0.0360699	0.264095	-4.12413
HIPK2	0.175876	2.45719	2.10572	0.0360926	0.264127	-4.12465
PANK2	-0.132176	3.62579	-2.10548	0.0361138	0.264147	-4.12513
PPP2R1A	-0.162553	4.55584	-2.10387	0.0362551	0.264894	-4.12836
CLCN6	0.135737	2.35545	2.10374	0.036266	0.264894	-4.12861
DENND3	0.226729	4.81803	2.10359	0.0362793	0.264894	-4.12891
NUP62	0.165619	3.79481	2.10347	0.0362898	0.264894	-4.12915
LEAP2	0.275038	2.0051	2.10314	0.0363195	0.264975	-4.12982
SESN1	-0.236919	3.56579	-2.1029	0.0363405	0.264994	-4.1303
KRI1	0.172003	3.89981	2.10242	0.0363829	0.265002	-4.13126
SLC41A3	-0.136239	2.49888	-2.10233	0.0363903	0.265002	-4.13143
IKBKE	-0.192958	4.48537	-2.10226	0.0363971	0.265002	-4.13158
TPI1	-0.158274	6.9501	-2.10185	0.0364326	0.265126	-4.13239
USP33	-0.152081	4.13935	-2.10078	0.0365273	0.26568	-4.13453
TSC22D1	-0.184267	3.11111	-2.10033	0.0365677	0.265718	-4.13544
TANGO2	-0.187822	4.47128	-2.1003	0.0365702	0.265718	-4.1355
EIF4B	-0.227308	6.96181	-2.1001	0.0365881	0.265718	-4.1359
OPN3	-0.168618	3.11682	-2.0998	0.0366148	0.265777	-4.1365
C7	0.024397	0.0149517	2.09952	0.0366391	0.265819	-4.13705
PPP1R32	0.212269	2.1299	2.09864	0.0367174	0.26615	-4.13881
ST8SIA4	-0.23836	4.5995	-2.09822	0.0367545	0.26615	-4.13964
ITPKB	-0.182123	4.84324	-2.09786	0.0367868	0.26615	-4.14037
LIM2	0.315905	0.807892	2.09766	0.0368046	0.26615	-4.14076
EIF3B	-0.166802	4.17274	-2.09755	0.0368147	0.26615	-4.14099
CDC14A	-0.209943	3.64219	-2.09745	0.0368236	0.26615	-4.14119
GHRL	0.298253	2.97371	2.09736	0.0368312	0.26615	-4.14136
UBXN2B	0.222306	4.66898	2.09734	0.0368333	0.26615	-4.14141
MRPL3	-0.232215	4.53812	-2.09681	0.0368808	0.266359	-4.14247
CA4	0.411477	2.97349	2.0964	0.0369169	0.266486	-4.14328
RNF122	0.211495	3.9673	2.09587	0.0369648	0.266697	-4.14435
MAML1	0.170089	4.26504	2.09549	0.0369983	0.266805	-4.14509
LMF2	0.166917	5.17249	2.09456	0.0370816	0.267271	-4.14695
TMED10	-0.161441	5.41109	-2.09321	0.0372034	0.268014	-4.14965
DDIT3	-0.245538	5.0083	-2.09248	0.0372688	0.26835	-4.1511
YIF1A	-0.198553	3.83458	-2.09177	0.037333	0.268678	-4.15252
TPGS2	0.214402	3.12149	2.09109	0.0373947	0.268987	-4.15388
FAM214B	0.192441	4.16587	2.09064	0.0374353	0.269143	-4.15477
C16orf91	-0.221384	3.66176	-2.09021	0.0374739	0.269162	-4.15562
AP1S3	0.146371	0.81072	2.09016	0.0374784	0.269162	-4.15572
RPL26	-0.391208	5.92043	-2.08999	0.0374941	0.269162	-4.15606
POLE3	-0.166625	4.90364	-2.08824	0.037653	0.270058	-4.15955
SUFU	0.154557	2.49246	2.08795	0.0376794	0.270058	-4.16012
[truncated: 12,337 more rows]
