# Supplementary material for: Deciphering the molecular landscape of rheumatoid arthritis offers new insights into the stratified treatment for the condition
Source: Front Immunol. 2024 Jun 25;15:1391848. doi: 10.3389/fimmu.2024.1391848 (PMC11232074; doi:10.3389/fimmu.2024.1391848)
Supplement: Supplementary file 5 [file Table_4.xlsx]

## Sheet: Sheet1
Cell	Comparison	P Value	FDR		Cell	Comparison	P Value	FDR		Gene	Comparison	P Value	FDR			Gene	Comparison	P Value	FDR
B-cells	A vs B	1.16277e-38	6.96e-38		B-cells	A vs B vs C	2.91013e-43	8.73e-43		NOD-like receptor signaling pathway	A vs B	3.28472e-09	4.54154e-09			NOD-like receptor signaling pathway	A vs B vs C	1.71839e-84	5.16e-84
B-cells	A vs C	2.524e-25	1.134e-24		CD4+ T-cells	A vs B vs C	4.34452e-60	2.604e-59		NOD-like receptor signaling pathway	A vs C	6.18635e-84	7.428e-83			p53 signaling pathway	A vs B vs C	1.05026e-19	1.14545e-19
B-cells	B vs C	0.000123859	0.000194087		CD8+ T-cells	A vs B vs C	3.41398e-55	1.364e-54		NOD-like receptor signaling pathway	B vs C	1.5917e-36	3.816e-36			RIG-I-like receptor signaling pathway	A vs B vs C	6.00356e-65	1.44e-64
CD4+ T-cells	A vs B	9.40727e-45	6.7752e-44		DC	A vs B vs C	1.3268e-21	3.192e-21		p53 signaling pathway	A vs B	0.00474459	0.00517091			Toll-like receptor signaling pathway	A vs B vs C	8.90289e-60	1.78e-59
CD4+ T-cells	A vs C	4.95191e-47	4.455e-46		Eosinophils	A vs B vs C	1.80871e-21	3.62e-21		p53 signaling pathway	A vs C	2.62686e-20	4.734e-20			interferon alpha beta signaling	A vs B vs C	1.23157e-107	7.38e-107
CD4+ T-cells	B vs C	0.927594	0.928		Macrophages	A vs B vs C	7.42168e-20	1.113e-19		p53 signaling pathway	B vs C	1.80292e-09	2.592e-09			interferon gamma signaling	A vs B vs C	2.53615e-86	1.016e-85
CD8+ T-cells	A vs B	5.35892e-33	2.75657e-32		Macrophages M1	A vs B vs C	1.42018e-14	1.54909e-14		RIG-I-like receptor signaling pathway	A vs B	0.00108895	0.00126			interferon signaling	A vs B vs C	2.08944e-118	2.508e-117
CD8+ T-cells	A vs C	3.48611e-49	4.188e-48		Macrophages M2	A vs B vs C	6.70682e-21	1.15029e-20		RIG-I-like receptor signaling pathway	A vs C	1.54716e-44	5.58e-44			interleukin-17 signaling	A vs B vs C	2.94277e-41	3.92e-41
CD8+ T-cells	B vs C	0.00155816	0.00200571		Mast cells	A vs B vs C	0.00289954	0.0029		RIG-I-like receptor signaling pathway	B vs C	1.3048e-53	5.85e-53			interleukin-23 signaling	A vs B vs C	8.81482e-15	8.81e-15
DC	A vs B	1.10903e-20	3.42e-20		Neutrophils	A vs B vs C	1.44302e-97	1.728e-96		Toll-like receptor signaling pathway	A vs B	1.06106e-32	2.385e-32			signaling by interleukins	A vs B vs C	8.50729e-21	1.0212e-20
DC	A vs C	3.89076e-12	7.78e-12		NK cells	A vs B vs C	2.40282e-18	3.2e-18		Toll-like receptor signaling pathway	A vs C	2.57209e-55	1.542e-54			signaling by the b cell receptor bcr	A vs B vs C	6.32e-54	1.08343e-53
DC	B vs C	0.00218027	0.00270621		Plasma cells	A vs B vs C	2.86301e-17	3.432e-17		Toll-like receptor signaling pathway	B vs C	0.000182835	0.0002196			tcr signaling	A vs B vs C	6.77923e-46	1.017e-45
Eosinophils	A vs B	3.82154e-21	1.3752e-20							interferon alpha beta signaling	A vs B	5.04306e-54	2.592e-53
Eosinophils	A vs C	2.1295e-10	4.03579e-10							interferon alpha beta signaling	A vs C	2.71646e-18	4.66286e-18
Eosinophils	B vs C	0.000247945	0.000372							interferon alpha beta signaling	B vs C	9.8015e-97	1.764e-95
Macrophages	A vs B	2.29084e-07	3.74727e-07							interferon gamma signaling	A vs B	1.76452e-46	7.04e-46
Macrophages	A vs C	2.18351e-21	8.72e-21							interferon gamma signaling	A vs C	5.62336e-10	8.43e-10
Macrophages	B vs C	0.000326319	0.00046944							interferon gamma signaling	B vs C	1.10671e-79	9.99e-79
Macrophages M1	A vs B	6.58603e-10	1.12971e-09							interferon signaling	A vs B	2.34498e-74	1.6848e-73
Macrophages M1	A vs C	0.200008	0.211765							interferon signaling	A vs C	8.18437e-08	1.09067e-07
Macrophages M1	B vs C	3.43549e-14	7.74e-14							interferon signaling	B vs C	4.51246e-103	1.6236e-101
Macrophages M2	A vs B	1.13979e-20	3.42e-20							interleukin-17 signaling	A vs B	1.97007e-21	3.94e-21
Macrophages M2	A vs C	3.31926e-10	5.976e-10							interleukin-17 signaling	A vs C	1.09214e-38	2.80286e-38
Macrophages M2	B vs C	0.000409221	0.000566308							interleukin-17 signaling	B vs C	5.9594e-05	7.39862e-05
Mast cells	A vs B	0.0394307	0.0457548							interleukin-23 signaling	A vs B	9.515e-15	1.55618e-14
Mast cells	A vs C	0.167647	0.183273							interleukin-23 signaling	A vs C	2.9327e-07	3.76714e-07
Mast cells	B vs C	0.000650001	0.000866667							interleukin-23 signaling	B vs C	0.0011188	0.00126
Neutrophils	A vs B	5.68091e-77	2.0448e-75							signaling by interleukins	A vs B	1.3408e-10	2.09739e-10
Neutrophils	A vs C	1.43289e-69	2.574e-68							signaling by interleukins	A vs C	2.44709e-21	4.64211e-21
Neutrophils	B vs C	0.0171791	0.02064							signaling by interleukins	B vs C	0.0243348	0.0257294
NK cells	A vs B	1.26343e-14	3.024e-14							signaling by the b cell receptor bcr	A vs B	5.64209e-40	1.692e-39
NK cells	A vs C	6.94891e-15	1.78714e-14							signaling by the b cell receptor bcr	A vs C	1.34192e-42	4.38545e-42
NK cells	B vs C	0.817932	0.841371							signaling by the b cell receptor bcr	B vs C	0.525607	0.526
Plasma cells	A vs B	7.86968e-16	2.17938e-15							tcr signaling	A vs B	3.74192e-31	7.92e-31
Plasma cells	A vs C	0.120687	0.136125							tcr signaling	A vs C	4.04521e-39	1.12154e-38
Plasma cells	B vs C	3.65057e-12	7.72941e-12							tcr signaling	B vs C	0.246066	0.253029

## Sheet: Sheet2
Gene	Comparison	P Value	FDR		Gene	Comparison	P Value	FDR		Gene	Comparison	P Value	FDR		Gene	Comparison	P Value	FDR
B-cells	A vs B	0.0382449	0.0529545		B-cells	A vs B vs C	1.12809e-06	1.695e-06		NOD-like receptor signaling pathway	A vs B	0.00557308	0.0117953		NOD-like receptor signaling pathway	A vs B vs C	9.1821e-13	1.1016e-11
B-cells	A vs C	2.51936e-07	8.24727e-07		CD4+ T-cells	A vs B vs C	1.25758e-15	1.512e-14		NOD-like receptor signaling pathway	A vs C	9.39531e-13	3.384e-11		p53 signaling pathway	A vs B vs C	5.31769e-05	9.12e-05
B-cells	B vs C	0.00103604	0.00186488		CD8+ T-cells	A vs B vs C	3.30062e-14	1.98e-13		NOD-like receptor signaling pathway	B vs C	3.5988e-07	1.6875e-06		RIG-I-like receptor signaling pathway	A vs B vs C	0.548965	0.548965
CD4+ T-cells	A vs B	0.423533	0.448446		DC	A vs B vs C	0.395543	0.395543		p53 signaling pathway	A vs B	2.50731e-05	9.036e-05		Toll-like receptor signaling pathway	A vs B vs C	4.53766e-11	1.816e-10
CD4+ T-cells	A vs C	7.31553e-14	1.3176e-12		Eosinophils	A vs B vs C	1.21618e-08	2.928e-08		p53 signaling pathway	A vs C	0.570312	0.603529		interferon alpha beta signaling	A vs B vs C	0.00789504	0.0105267
CD4+ T-cells	B vs C	2.91165e-12	3.492e-11		Macrophages	A vs B vs C	4.96492e-10	1.984e-09		p53 signaling pathway	B vs C	0.0010139	0.00259714		interferon gamma signaling	A vs B vs C	0.000350268	0.000525402
CD8+ T-cells	A vs B	0.00382395	0.00587206		Macrophages M1	A vs B vs C	4.20014e-09	1.26e-08		RIG-I-like receptor signaling pathway	A vs B	0.91248	0.912		interferon signaling	A vs B vs C	0.0275478	0.0330574
CD8+ T-cells	A vs C	5.3568e-14	1.3176e-12		Macrophages M2	A vs B vs C	5.65242e-08	1.13e-07		RIG-I-like receptor signaling pathway	A vs C	0.33257	0.374625		interleukin-17 signaling	A vs B vs C	3.26454e-10	9.78e-10
CD8+ T-cells	B vs C	4.82027e-08	2.169e-07		Mast cells	A vs B vs C	2.5875e-05	3.108e-05		RIG-I-like receptor signaling pathway	B vs C	0.346038	0.377455		interleukin-23 signaling	A vs B vs C	0.195131	0.21287
DC	A vs B	0.682614	0.702117		Neutrophils	A vs B vs C	0.0107654	0.011744		Toll-like receptor signaling pathway	A vs B	0.215528	0.2592		signaling by interleukins	A vs B vs C	2.40236e-11	1.44e-10
DC	A vs C	0.321722	0.350969		NK cells	A vs B vs C	4.68006e-06	6.24e-06		Toll-like receptor signaling pathway	A vs C	1.41522e-10	1.278e-09		signaling by the b cell receptor bcr	A vs B vs C	6.22439e-06	1.244e-05
DC	B vs C	0.191135	0.221963		Plasma cells	A vs B vs C	9.98343e-07	1.695e-06		Toll-like receptor signaling pathway	B vs C	3.60479e-08	2.592e-07		tcr signaling	A vs B vs C	1.39766e-06	3.36e-06
Eosinophils	A vs B	0.0665449	0.0855577							interferon alpha beta signaling	A vs B	0.251232	0.291484
Eosinophils	A vs C	2.35515e-09	1.6992e-08							interferon alpha beta signaling	A vs C	0.0400515	0.0656182
Eosinophils	B vs C	4.41743e-05	0.000113657							interferon alpha beta signaling	B vs C	0.00234176	0.005616
Macrophages	A vs B	0.000472822	0.00100127							interferon gamma signaling	A vs B	0.146979	0.189
Macrophages	A vs C	4.53129e-10	4.077e-09							interferon gamma signaling	A vs C	0.0101291	0.01818
Macrophages	B vs C	0.000195267	0.000468641							interferon gamma signaling	B vs C	7.80331e-05	0.000255273
Macrophages M1	A vs B	0.869049	0.869049							interferon signaling	A vs B	0.170729	0.212276
Macrophages M1	A vs C	6.59297e-08	2.636e-07							interferon signaling	A vs C	0.134625	0.18
Macrophages M1	B vs C	4.13432e-08	2.124e-07							interferon signaling	B vs C	0.0091154	0.01728
Macrophages M2	A vs B	0.00335982	0.00575969							interleukin-17 signaling	A vs B	0.00279858	0.0063
Macrophages M2	A vs C	3.47424e-08	2.082e-07							interleukin-17 signaling	A vs C	7.6617e-11	9.192e-10
Macrophages M2	B vs C	0.000646092	0.00129218							interleukin-17 signaling	B vs C	0.0001083	0.000324
Mast cells	A vs B	0.0842734	0.104615							interleukin-23 signaling	A vs B	0.121913	0.170308
Mast cells	A vs C	0.000908748	0.00172184							interleukin-23 signaling	A vs C	0.122581	0.170308
Mast cells	B vs C	1.77418e-05	4.90154e-05							interleukin-23 signaling	B vs C	0.841933	0.866057
Neutrophils	A vs B	0.0576467	0.0768623							signaling by interleukins	A vs B	0.0549315	0.08235
Neutrophils	A vs C	0.00375482	0.00587206							signaling by interleukins	A vs C	1.89664e-11	3.42e-10
Neutrophils	B vs C	0.216171	0.243192							signaling by interleukins	B vs C	3.42945e-07	1.6875e-06
NK cells	A vs B	0.0293005	0.0421928							signaling by the b cell receptor bcr	A vs B	0.00722888	0.01446
NK cells	A vs C	8.86984e-07	2.661e-06							signaling by the b cell receptor bcr	A vs C	1.56445e-06	6.24e-06
NK cells	B vs C	0.0039147	0.00587206							signaling by the b cell receptor bcr	B vs C	0.0153075	0.0262286
Plasma cells	A vs B	0.134652	0.161582							tcr signaling	A vs B	0.0516277	0.0807652
Plasma cells	A vs C	0.000256188	0.000576423							tcr signaling	A vs C	3.7471e-07	1.6875e-06
Plasma cells	B vs C	2.32465e-07	8.24727e-07							tcr signaling	B vs C	0.000722166	0.00199938
